# Supplementary material for: Systematic in silico Evaluation of Leishmania spp. Proteomes for Drug Discovery
Source: Front Chem. 2021 Apr 27;9:607139. doi: 10.3389/fchem.2021.607139 (PMC8111926; doi:10.3389/fchem.2021.607139)
Supplement: Supplementary file 2 [file Table_2.XLSX]

## Sheet: Planilha1
Protein	Druggability
LbrM.01.0170	0.956
LbrM.01.0190	0.815
LbrM.01.0300	0.797
LbrM.01.0300	0.865
LbrM.01.0500	0.866
LbrM.01.0500	0.908
LbrM.01.0500	0.943
LbrM.01.0740	0.304
LbrM.01.0740	0.66
LbrM.01.0740	0.889
LbrM.02.0390	0.931
LbrM.03.0050	0.606
LbrM.03.0060	0.808
LbrM.03.0140	0.885
LbrM.03.0210	0.621
LbrM.03.0510	0.95
LbrM.03.0610	0.506
LbrM.04.0370	0.888
LbrM.04.0370	0.925
LbrM.04.0500	0.835
LbrM.04.0530	0.827
LbrM.04.0530	0.895
LbrM.04.0530	0.935
LbrM.04.0630	0.606
LbrM.04.0630	0.655
LbrM.04.0630	0.875
LbrM.04.0880	0.727
LbrM.04.0880	0.729
LbrM.04.0960	0.483
LbrM.04.0960	0.568
LbrM.04.1170	0.4
LbrM.04.1170	0.651
LbrM.04.1220	0.8
LbrM.04.1220	0.922
LbrM.05.0030	0.34
LbrM.05.0030	0.539
LbrM.05.0030	0.928
LbrM.05.0070	0.59
LbrM.05.0070	0.735
LbrM.05.0070	0.843
LbrM.05.0430	0.791
LbrM.05.0560	0.73
LbrM.05.0770	0.533
LbrM.05.0800	0.601
LbrM.05.0800	0.808
LbrM.05.0940	0.9
LbrM.05.0970	0.62
LbrM.05.0980	0.699
LbrM.05.1140	0.842
LbrM.06.0100	0.577
LbrM.06.0100	0.653
LbrM.06.0270	0.574
LbrM.06.0350	0.634
LbrM.06.0570	0.832
LbrM.06.0570	0.847
LbrM.06.0570	0.879
LbrM.06.0720	0.365
LbrM.06.0870	0.849
LbrM.06.1050	0.653
LbrM.06.1150	0.661
LbrM.06.1150	0.862
LbrM.06.1150	0.937
LbrM.06.1260	0.678
LbrM.06.1260	0.696
LbrM.06.1260	0.761
LbrM.06.1270	0.748
LbrM.07.0190	0.64
LbrM.07.0190	0.76
LbrM.07.0620	0.73
LbrM.07.0900	0.896
LbrM.07.0960	0.871
LbrM.07.1080	0.305
LbrM.07.1080	0.722
LbrM.07.1220	0.51
LbrM.08.0060	0.91
LbrM.08.0330	0.588
LbrM.08.0330	0.817
LbrM.08.0360	0.842
LbrM.08.0360	0.848
LbrM.08.0360	0.856
LbrM.08.0900	0.671
LbrM.08.0900	0.814
LbrM.08.0970	0.93
LbrM.09.0070	0.922
LbrM.09.0180	0.687
LbrM.09.0850	0.764
LbrM.09.0960	0.796
LbrM.09.0960	0.848
LbrM.09.0960	0.867
LbrM.09.0970	0.848
LbrM.09.0970	0.867
LbrM.09.0980	0.848
LbrM.09.0980	0.867
LbrM.09.1510	0.803
LbrM.09.1510	0.906
LbrM.09.1530	0.725
LbrM.09.1530	0.819
LbrM.09.1530	0.841
LbrM.09.1550	0.738
LbrM.10.0200	0.83
LbrM.10.0310	0.837
LbrM.10.0620	0.757
LbrM.10.0640	0.512
LbrM.10.0640	0.726
LbrM.10.0640	0.81
LbrM.10.0850	0.51
LbrM.10.0950	0.776
LbrM.10.0950	0.827
LbrM.10.0950	0.941
LbrM.10.0990	0.19
LbrM.10.0990	0.827
LbrM.10.0990	0.951
LbrM.10.1010	0.204
LbrM.10.1010	0.735
LbrM.10.1010	0.803
LbrM.10.1110	0.609
LbrM.10.1110	0.803
LbrM.10.1110	0.947
LbrM.10.1270	0.67
LbrM.10.1280	0.747
LbrM.10.1410	0.783
LbrM.10.1410	0.805
LbrM.10.1410	0.938
LbrM.11.0040	0.434
LbrM.11.0040	0.694
LbrM.11.0040	0.761
LbrM.11.0880	0.785
LbrM.11.0880	0.939
LbrM.11.0880	0.942
LbrM.11.0990	0.778
LbrM.11.1030	0.674
LbrM.11.1060	0.745
LbrM.12.0020	0.846
LbrM.12.0080	0.431
LbrM.12.0080	0.585
LbrM.12.0240	0.575
LbrM.12.0240	0.673
LbrM.12.0240	0.774
LbrM.12.0480	0.29
LbrM.12.0490	0.706
LbrM.12.0490	0.914
LbrM.12.0810	0.502
LbrM.12.0810	0.704
LbrM.12.0810	0.857
LbrM.13.0080	0.64
LbrM.13.0080	0.805
LbrM.13.0190	0.743
LbrM.13.0190	0.773
LbrM.13.0190	0.774
LbrM.13.0200	0.743
LbrM.13.0200	0.774
LbrM.13.0390	0.643
LbrM.13.0880	0.681
LbrM.13.0880	0.728
LbrM.13.0960	0.421
LbrM.13.0960	0.809
LbrM.13.0960	0.857
LbrM.13.1440	0.636
LbrM.13.1540	0.913
LbrM.13.1540	0.96
LbrM.14.0060	0.905
LbrM.14.0130	0.415
LbrM.14.0130	0.671
LbrM.14.0130	0.886
LbrM.14.0820	0.688
LbrM.14.1040	0.884
LbrM.14.1330	0.583
LbrM.14.1330	0.688
LbrM.14.1330	0.789
LbrM.14.1560	0.873
LbrM.15.0040	0.8
LbrM.15.0050	0.89
LbrM.15.0050	0.909
LbrM.15.0990	0.899
LbrM.15.1060	0.605
LbrM.15.1080	0.543
LbrM.15.1080	0.718
LbrM.15.1100	0.273
LbrM.15.1100	0.809
LbrM.15.1190	0.544
LbrM.15.1190	0.889
LbrM.15.1470	0.661
LbrM.15.1470	0.941
LbrM.16.0010	0.695
LbrM.16.0240	0.425
LbrM.16.0240	0.581
LbrM.16.0240	0.921
LbrM.16.0260	0.724
LbrM.16.0260	0.928
LbrM.16.0260	0.949
LbrM.16.0550	0.68
LbrM.16.0550	0.741
LbrM.16.0560	0.593
LbrM.16.0560	0.927
LbrM.16.0570	0.859
LbrM.16.0570	0.875
LbrM.16.0750	0.514
LbrM.16.0750	0.812
LbrM.16.0750	0.84
LbrM.16.0920	0.688
LbrM.16.0920	0.798
LbrM.16.0930	0.416
LbrM.16.0930	0.784
LbrM.16.0930	0.801
LbrM.16.1090	0.366
LbrM.16.1090	0.589
LbrM.16.1160	0.578
LbrM.16.1160	0.845
LbrM.16.1160	0.857
LbrM.16.1360	0.715
LbrM.16.1360	0.8
LbrM.16.1360	0.823
LbrM.16.1370	0.745
LbrM.16.1370	0.835
LbrM.16.1370	0.873
LbrM.16.1430	0.033
LbrM.16.1430	0.868
LbrM.16.1430	0.946
LbrM.16.1460	0.937
LbrM.16.1590	0.574
LbrM.16.1590	0.782
LbrM.17.0080	0.767
LbrM.17.0080	0.911
LbrM.17.0090	0.819
LbrM.17.0180	0.543
LbrM.17.0180	0.855
LbrM.17.0610	0.911
LbrM.17.0610	0.951
LbrM.17.0630	0.948
LbrM.17.0630	0.95
LbrM.17.0880	0.563
LbrM.17.1270	0.451
LbrM.17.1270	0.462
LbrM.17.1470	0.7
LbrM.17.1530	0.687
LbrM.17.1530	0.886
LbrM.17.1560	0.974
LbrM.17.1570	0.536
LbrM.17.1570	0.748
LbrM.18.0030	0.666
LbrM.18.0030	0.784
LbrM.18.0030	0.912
LbrM.18.0220	0.562
LbrM.18.0220	0.591
LbrM.18.0220	0.92
LbrM.18.0290	0.798
LbrM.18.0290	0.873
LbrM.18.0290	0.885
LbrM.18.0310	0.81
LbrM.18.0570	0.364
LbrM.18.0570	0.388
LbrM.18.0570	0.392
LbrM.18.0620	0.779
LbrM.18.0700	0.798
LbrM.18.1050	0.53
LbrM.18.1050	0.756
LbrM.18.1050	0.864
LbrM.18.1070	0.852
LbrM.18.1180	0.578
LbrM.18.1180	0.688
LbrM.18.1180	0.88
LbrM.18.1610	0.742
LbrM.18.1610	0.811
LbrM.19.0140	0.906
LbrM.19.0190	0.941
LbrM.19.0470	0.651
LbrM.19.0470	0.762
LbrM.19.0860	0.583
LbrM.19.1020	0.891
LbrM.19.1020	0.935
LbrM.19.1710	0.865
LbrM.19.1860	0.594
LbrM.19.1890	0.154
LbrM.19.1890	0.31
LbrM.19.1890	0.57
LbrM.20.0010	0.439
LbrM.20.0010	0.677
LbrM.20.0010	0.843
LbrM.20.0020	0.407
LbrM.20.0020	0.448
LbrM.20.0020	0.861
LbrM.20.0030	0.558
LbrM.20.0030	0.6
LbrM.20.0030	0.824
LbrM.20.0040	0.629
LbrM.20.0040	0.817
LbrM.20.0050	0.785
LbrM.20.0050	0.971
LbrM.20.0060	0.263
LbrM.20.0060	0.605
LbrM.20.0060	0.73
LbrM.20.0110	0.791
LbrM.20.0150	0.46
LbrM.20.0150	0.677
LbrM.20.0150	0.787
LbrM.20.0160	0.633
LbrM.20.0470	0.716
LbrM.20.0470	0.885
LbrM.20.0540	0.606
LbrM.20.0540	0.719
LbrM.20.0540	0.904
LbrM.20.0660	0.922
LbrM.20.0710	0.775
LbrM.20.0710	0.961
LbrM.20.0710	0.966
LbrM.20.0720	0.83
LbrM.20.0720	0.888
LbrM.20.0730	0.834
LbrM.20.0730	0.866
LbrM.20.0730	0.932
LbrM.20.0760	0.671
LbrM.20.0820	0.934
LbrM.20.0820	0.958
LbrM.20.1010	0.572
LbrM.20.1010	0.716
LbrM.20.1010	0.86
LbrM.20.1500	0.826
LbrM.20.1620	0.688
LbrM.20.1830	0.901
LbrM.20.1830	0.936
LbrM.20.1890	0.616
LbrM.20.1890	0.794
LbrM.20.1890	0.884
LbrM.20.2160	0.325
LbrM.20.2160	0.574
LbrM.20.2160	0.758
LbrM.20.2340	0.627
LbrM.20.2450	0.554
LbrM.20.2830	0.768
LbrM.20.2830	0.812
LbrM.20.2970	0.551
LbrM.20.3470	0.52
LbrM.20.3610	0.642
LbrM.20.3660	0.545
LbrM.20.3660	0.657
LbrM.20.3950	0.85
LbrM.20.3970	0.82
LbrM.20.3970	0.839
LbrM.20.3970	0.844
LbrM.20.3980	0.94
LbrM.20.4000	0.475
LbrM.20.4140	0.85
LbrM.20.4140	0.904
LbrM.20.4140	0.963
LbrM.20.4190	0.794
LbrM.20.4800	0.597
LbrM.20.4800	0.674
LbrM.20.4890	0.853
LbrM.20.5180	0.791
LbrM.20.5180	0.974
LbrM.20.5360	0.655
LbrM.20.5360	0.943
LbrM.20.5450	0.659
LbrM.20.5450	0.748
LbrM.20.5500	0.744
LbrM.20.5500	0.777
LbrM.20.5520	0.731
LbrM.20.5530	0.53
LbrM.20.5530	0.92
LbrM.20.5850	0.745
LbrM.20.5920	0.722
LbrM.20.6060	0.802
LbrM.20.6060	0.829
LbrM.21.0060	0.737
LbrM.21.0070	0.866
LbrM.21.0290	0.953
LbrM.21.0310	0.908
LbrM.21.0310	0.938
LbrM.21.0700	0.853
LbrM.21.0720	0.934
LbrM.21.0730	0.721
LbrM.21.0730	0.787
LbrM.21.0990	0.559
LbrM.21.0990	0.736
LbrM.21.0990	0.81
LbrM.21.1000	0.221
LbrM.21.1310	0.661
LbrM.21.1500	0.642
LbrM.21.1500	0.717
LbrM.21.1500	0.845
LbrM.21.1700	0.717
LbrM.21.1700	0.726
LbrM.21.1700	0.749
LbrM.21.2010	0.631
LbrM.21.2010	0.76
LbrM.21.2150	0.687
LbrM.22.0120	0.565
LbrM.22.0710	0.788
LbrM.22.0710	0.802
LbrM.22.0720	0.7
LbrM.22.0720	0.724
LbrM.22.0720	0.882
LbrM.22.1180	0.77
LbrM.22.1240	0.656
LbrM.22.1240	0.952
LbrM.22.1430	0.732
LbrM.23.0220	0.729
LbrM.23.0220	0.877
LbrM.23.0330	0.658
LbrM.23.0370	0.915
LbrM.23.0400	0.37
LbrM.23.0400	0.726
LbrM.23.0570	0.558
LbrM.23.0800	0.759
LbrM.23.0840	0.839
LbrM.23.0840	0.849
LbrM.23.1080	0.852
LbrM.23.1330	0.864
LbrM.23.1520	0.959
LbrM.23.1720	0.625
LbrM.23.1720	0.862
LbrM.23.1720	0.876
LbrM.24.0370	0.877
LbrM.24.0370	0.905
LbrM.24.0370	0.926
LbrM.24.0780	0.637
LbrM.24.0780	0.85
LbrM.24.0790	0.461
LbrM.24.0790	0.72
LbrM.24.1320	0.444
LbrM.24.1320	0.954
LbrM.24.1350	0.63
LbrM.24.1480	0.567
LbrM.24.2110	0.797
LbrM.24.2120	0.896
LbrM.24.2140	0.761
LbrM.24.2140	0.828
LbrM.24.2210	0.415
LbrM.24.2280	0.765
LbrM.25.0190	0.775
LbrM.25.0260	0.678
LbrM.25.0260	0.769
LbrM.25.0580	0.69
LbrM.25.0580	0.814
LbrM.25.0590	0.69
LbrM.25.0600	0.69
LbrM.25.0610	0.69
LbrM.25.0790	0.261
LbrM.25.0840	0.749
LbrM.25.0840	0.839
LbrM.25.0840	0.929
LbrM.25.1010	0.88
LbrM.25.1100	0.662
LbrM.25.1100	0.784
LbrM.25.1570	0.575
LbrM.25.1570	0.621
LbrM.25.1570	0.737
LbrM.25.1700	0.926
LbrM.25.1710	0.803
LbrM.25.1760	0.407
LbrM.25.1760	0.796
LbrM.25.2050	0.1
LbrM.25.2280	0.607
LbrM.25.2310	0.783
LbrM.25.2330	0.491
LbrM.25.2330	0.657
LbrM.25.2330	0.923
LbrM.26.0050	0.643
LbrM.26.0050	0.744
LbrM.26.0130	0.578
LbrM.26.0130	0.834
LbrM.26.0200	0.696
LbrM.26.0270	0.738
LbrM.26.0350	0.512
LbrM.26.0350	0.887
LbrM.26.0410	0.797
LbrM.26.0450	0.911
LbrM.26.0500	0.85
LbrM.26.0820	0.623
LbrM.26.0820	0.792
LbrM.26.0820	0.863
LbrM.26.0830	0.583
LbrM.26.0830	0.67
LbrM.26.0830	0.861
LbrM.26.1260	0.252
LbrM.26.1550	0.814
LbrM.26.2150	0.306
LbrM.26.2160	0.831
LbrM.26.2200	0.47
LbrM.26.2200	0.639
LbrM.26.2200	0.95
LbrM.26.2630	0.908
LbrM.26.2630	0.92
LbrM.26.2640	0.918
LbrM.26.2660	0.908
LbrM.26.2670	0.901
LbrM.26.2670	0.918
LbrM.27.0310	0.375
LbrM.27.0310	0.533
LbrM.27.0510	0.697
LbrM.27.0510	0.709
LbrM.27.0810	0.82
LbrM.27.0850	0.366
LbrM.27.0850	0.805
LbrM.27.0881	0.566
LbrM.27.0881	0.866
LbrM.27.0881	0.875
LbrM.27.1010	0.808
LbrM.27.1010	0.84
LbrM.27.1150	0.641
LbrM.27.1150	0.713
LbrM.27.1150	0.922
LbrM.27.1690	0.666
LbrM.27.1720	0.793
LbrM.27.1920	0.423
LbrM.27.1920	0.432
LbrM.27.1920	0.649
LbrM.27.1950	0.703
LbrM.27.2210	0.931
LbrM.27.2460	0.841
LbrM.27.2510	0.455
LbrM.27.2760	0.654
LbrM.27.2760	0.663
LbrM.27.2760	0.862
LbrM.28.0120	0.523
LbrM.28.0120	0.63
LbrM.28.0280	0.69
LbrM.28.0510	0.842
LbrM.28.0710	0.688
LbrM.28.0840	0.855
LbrM.28.0840	0.881
LbrM.28.0850	0.656
LbrM.28.1100	0.331
LbrM.28.1220	0.538
LbrM.28.1220	0.836
LbrM.28.1380	0.671
LbrM.28.1380	0.76
LbrM.28.1520	0.589
LbrM.28.1630	0.648
LbrM.28.1700	0.72
LbrM.28.1700	0.765
LbrM.28.1700	0.804
LbrM.28.2010	0.387
LbrM.28.2010	0.459
LbrM.28.2010	0.675
LbrM.28.2090	0.929
LbrM.28.2170	0.69
LbrM.28.2170	0.734
LbrM.28.2330	0.456
LbrM.28.2330	0.734
LbrM.28.2330	0.9
LbrM.28.2560	0.718
LbrM.28.2670	0.463
LbrM.28.2870	0.285
LbrM.28.2930	0.058
LbrM.28.2950	0.71
LbrM.28.2970	0.567
LbrM.28.2970	0.629
LbrM.28.3070	0.513
LbrM.28.3070	0.571
LbrM.28.3070	0.726
LbrM.28.3120	0.733
LbrM.28.3120	0.829
LbrM.29.0020	0.935
LbrM.29.0080	0.405
LbrM.29.0100	0.895
LbrM.29.0160	0.883
LbrM.29.0450	0.691
LbrM.29.0450	0.798
LbrM.29.0510	0.683
LbrM.29.0510	0.828
LbrM.29.0850	0.641
LbrM.29.0900	0.669
LbrM.29.0940	0.911
LbrM.29.0940	0.945
LbrM.29.1160	0.38
LbrM.29.1220	0.578
LbrM.29.1220	0.764
LbrM.29.1220	0.922
LbrM.29.1230	0.924
LbrM.29.1230	0.939
LbrM.29.1240	0.937
LbrM.29.1240	0.939
LbrM.29.2140	0.742
LbrM.29.2140	0.879
LbrM.29.2140	0.895
LbrM.29.2280	0.608
LbrM.29.2280	0.778
LbrM.29.2330	0.66
LbrM.29.2480	0.297
LbrM.29.2480	0.73
LbrM.29.2480	0.892
LbrM.29.2850	0.668
LbrM.29.2850	0.914
LbrM.29.2850	0.929
LbrM.30.0180	0.831
LbrM.30.0180	0.839
LbrM.30.0180	0.922
LbrM.30.0940	0.589
LbrM.30.0940	0.812
LbrM.30.1010	0.73
LbrM.30.1010	0.735
LbrM.30.1010	0.736
LbrM.30.1090	0.656
LbrM.30.1240	0.509
LbrM.30.1330	0.976
LbrM.30.1370	0.312
LbrM.30.1370	0.391
LbrM.30.1370	0.771
LbrM.30.1750	0.77
LbrM.30.1840	0.455
LbrM.30.1840	0.684
LbrM.30.2040	0.596
LbrM.30.2040	0.617
LbrM.30.2320	0.793
LbrM.30.2320	0.938
LbrM.30.2320	0.948
LbrM.30.2420	0.623
LbrM.30.2440	0.558
LbrM.30.2500	0.77
LbrM.30.2740	0.74
LbrM.30.2740	0.887
LbrM.30.2790	0.732
LbrM.30.2810	0.913
LbrM.30.2950	0.436
LbrM.30.2950	0.727
LbrM.30.3100	0.582
LbrM.30.3590	0.875
LbrM.30.3620	0.828
LbrM.31.0100	0.902
LbrM.31.0190	0.83
LbrM.31.0190	0.95
LbrM.31.0550	0.656
LbrM.31.0550	0.928
LbrM.31.0720	0.686
LbrM.31.0720	0.919
LbrM.31.1340	0.776
LbrM.31.1450	0.535
LbrM.31.1450	0.669
LbrM.31.1450	0.714
LbrM.31.1820	0.725
LbrM.31.1830	0.308
LbrM.31.2100	0.511
LbrM.31.2120	0.739
LbrM.31.2120	0.934
LbrM.31.2280	0.695
LbrM.31.2280	0.868
LbrM.31.2410	0.73
LbrM.31.2550	0.51
LbrM.31.2550	0.745
LbrM.31.2550	0.786
LbrM.31.2760	0.596
LbrM.31.2760	0.733
LbrM.31.2760	0.772
LbrM.31.2810	0.642
LbrM.31.2810	0.661
LbrM.31.2810	0.912
LbrM.31.2970	0.644
LbrM.31.3150	0.661
LbrM.31.3150	0.803
LbrM.31.3150	0.868
LbrM.31.3240	0.777
LbrM.31.3240	0.919
LbrM.31.3310	0.847
LbrM.31.3310	0.876
LbrM.31.3590	0.697
LbrM.31.3590	0.905
LbrM.32.0130	0.887
LbrM.32.0130	0.937
LbrM.32.0300	0.642
LbrM.32.0300	0.775
LbrM.32.0300	0.918
LbrM.32.0530	0.638
LbrM.32.0530	0.689
LbrM.32.0530	0.776
LbrM.32.0600	0.707
LbrM.32.0600	0.801
LbrM.32.0710	0.649
LbrM.32.0780	0.757
LbrM.32.0910	0.792
LbrM.32.1100	0.388
LbrM.32.1130	0.848
LbrM.32.1130	0.91
LbrM.32.1150	0.746
LbrM.32.1150	0.77
LbrM.32.1200	0.848
LbrM.32.1200	0.869
LbrM.32.2000	0.021
LbrM.32.2000	0.929
LbrM.32.2010	0.893
LbrM.32.2010	0.931
LbrM.32.2030	0.753
LbrM.32.2240	0.646
LbrM.32.2240	0.831
LbrM.32.2400	0.703
LbrM.32.2400	0.792
LbrM.32.2570	0.746
LbrM.32.2690	0.878
LbrM.32.2860	0.749
LbrM.32.2880	0.795
LbrM.32.2880	0.807
LbrM.32.2960	0.522
LbrM.32.2960	0.868
LbrM.32.2980	0.904
LbrM.32.3140	0.777
LbrM.32.3210	0.494
LbrM.32.3210	0.569
LbrM.32.3230	0.806
LbrM.32.3330	0.805
LbrM.32.3330	0.899
LbrM.32.3550	0.676
LbrM.32.3550	0.92
LbrM.32.3550	0.922
LbrM.32.3610	0.83
LbrM.32.3820	0.834
LbrM.32.3910	0.779
LbrM.32.3920	0.799
LbrM.32.3920	0.876
LbrM.33.0300	0.922
LbrM.33.0520	0.775
LbrM.33.0911	0.558
LbrM.33.0920	0.664
LbrM.33.0930	0.664
LbrM.33.0990	0.794
LbrM.33.1110	0.622
LbrM.33.1160	0.799
LbrM.33.1160	0.834
LbrM.33.1160	0.916
LbrM.33.1290	0.369
LbrM.33.1290	0.398
LbrM.33.1290	0.558
LbrM.33.1600	0.559
LbrM.33.1600	0.624
LbrM.33.1600	0.842
LbrM.33.1610	0.733
LbrM.33.1620	0.833
LbrM.33.1620	0.917
LbrM.33.1650	0.66
LbrM.33.1800	0.719
LbrM.33.1830	0.725
LbrM.33.1830	0.74
LbrM.33.1880	0.811
LbrM.33.1880	0.934
LbrM.33.2030	0.758
LbrM.33.2100	0.811
LbrM.33.2110	0.895
LbrM.33.2110	0.955
LbrM.33.2210	0.883
LbrM.33.2590	0.654
LbrM.33.2590	0.664
LbrM.33.2810	0.706
LbrM.33.2810	0.708
LbrM.33.2810	0.834
LbrM.33.2820	0.602
LbrM.33.2820	0.741
LbrM.33.2820	0.767
LbrM.33.2840	0.596
LbrM.33.2840	0.83
LbrM.33.3050	0.729
LbrM.33.3050	0.889
LbrM.33.3460	0.906
LbrM.34.0010	0.837
LbrM.34.0040	0.777
LbrM.34.0150	0.352
LbrM.34.0150	0.379
LbrM.34.0170	0.803
LbrM.34.0170	0.927
LbrM.34.0280	0.9
LbrM.34.0740	0.773
LbrM.34.0740	0.782
LbrM.34.0810	0.63
LbrM.34.0810	0.721
LbrM.34.0810	0.947
LbrM.34.1000	0.729
LbrM.34.1140	0.673
LbrM.34.1150	0.617
LbrM.34.1220	0.929
LbrM.34.1300	0.884
LbrM.34.1400	0.182
LbrM.34.1400	0.669
LbrM.34.1610	0.846
LbrM.34.1630	0.873
LbrM.34.1630	0.89
LbrM.34.1650	0.457
LbrM.34.1650	0.683
LbrM.34.1650	0.79
LbrM.34.2040	0.694
LbrM.34.2040	0.897
LbrM.34.2090	0.588
LbrM.34.2090	0.787
LbrM.34.2300	0.716
LbrM.34.2630	0.695
LbrM.34.2790	0.721
LbrM.34.2820	0.731
LbrM.34.2920	0.274
LbrM.34.2920	0.895
LbrM.34.2990	0.575
LbrM.34.2990	0.886
LbrM.34.3070	0.833
LbrM.34.3230	0.419
LbrM.34.3250	0.676
LbrM.34.3250	0.855
LbrM.34.3470	0.95
LbrM.34.3580	0.721
LbrM.34.3660	0.404
LbrM.34.3660	0.595
LbrM.34.3660	0.843
LbrM.34.3870	0.67
LbrM.34.3990	0.686
LbrM.34.3990	0.706
LbrM.34.4100	0.315
LbrM.34.4100	0.584
LbrM.34.4690	0.949
LbrM.34.4810	0.678
LbrM.34.5080	0.781
LbrM.34.5270	0.485
LbrM.34.5290	0.814
LbrM.35.0120	0.665
LbrM.35.0150	0.634
LbrM.35.0150	0.692
LbrM.35.0310	0.853
LbrM.35.0310	0.94
LbrM.35.0400	0.928
LbrM.35.0510	0.892
LbrM.35.0620	0.926
LbrM.35.0660	0.787
LbrM.35.1010	0.049
LbrM.35.1010	0.097
LbrM.35.1270	0.742
LbrM.35.1270	0.935
LbrM.35.1290	0.77
LbrM.35.1390	0.945
LbrM.35.1390	0.946
LbrM.35.1480	0.389
LbrM.35.1480	0.609
LbrM.35.1480	0.956
LbrM.35.1750	0.459
LbrM.35.1750	0.911
LbrM.35.1950	0.517
LbrM.35.1950	0.552
LbrM.35.2180	0.476
LbrM.35.2180	0.774
LbrM.35.2240	0.654
LbrM.35.2250	0.499
LbrM.35.2490	0.536
LbrM.35.2550	0.52
LbrM.35.2580	0.592
LbrM.35.2580	0.721
LbrM.35.2580	0.784
LbrM.35.2820	0.917
LbrM.35.2860	0.56
LbrM.35.2950	0.791
LbrM.35.2950	0.902
LbrM.35.2950	0.946
LbrM.35.2970	0.592
LbrM.35.3230	0.843
LbrM.35.3230	0.88
LbrM.35.3230	0.936
LbrM.35.3290	0.823
LbrM.35.3290	0.916
LbrM.35.3430	0.4
LbrM.35.3640	0.748
LbrM.35.3850	0.922
LbrM.35.3910	0.849
LbrM.35.3910	0.91
LbrM.35.4000	0.951
LbrM.35.4140	0.31
LbrM.35.4140	0.566
LbrM.35.4140	0.698
LbrM.35.4150	0.277
LbrM.35.4150	0.519
LbrM.35.4150	0.605
LbrM.35.4230	0.554
LbrM.35.4230	0.699
LbrM.35.4420	0.496
LbrM.35.4420	0.731
LbrM.35.4930	0.902
LbrM.35.5030	0.39
LbrM.35.5030	0.899
LbrM.35.5030	0.956
LbrM.35.5180	0.43
LbrM.35.5180	0.44
LbrM.35.5610	0.606
LbrM.35.5650	0.791
LbrM.35.5650	0.916
LbrM.35.6110	0.929
LbrM.35.6270	0.669
LbrM.35.6270	0.671
LbrM.35.6270	0.888
LbrM.35.6420	0.761
LbrM.35.6420	0.795
LbrM.35.6550	0.493
LbrM.35.6550	0.745
LbrM.35.6550	0.804
LbrM.35.6720	0.56
LbrM.35.6720	0.656
LbrM.35.6720	0.67
LbrM.35.6900	0.914
LbrM.35.6910	0.733
LbrM.35.7000	0.505
LbrM.35.7010	0.865
LbrM.35.7010	0.943
LbrM.35.7240	0.348
LbrM.35.7240	0.554
LinJ.01.0140	0.12
LinJ.01.0160	0.635
LinJ.01.0270	0.759
LinJ.01.0270	0.901
LinJ.01.0470	0.673
LinJ.01.0470	0.756
LinJ.01.0500	0.241
LinJ.01.0500	0.595
LinJ.01.0790	0.465
LinJ.01.0790	0.57
LinJ.01.0790	0.723
LinJ.01.0800	0.57
LinJ.01.0800	0.723
LinJ.02.0330	0.834
LinJ.02.0710	0.653
LinJ.02.0710	0.837
LinJ.03.0030	0.674
LinJ.03.0030	0.77
LinJ.03.0040	0.568
LinJ.03.0040	0.588
LinJ.03.0120	0.799
LinJ.03.0120	0.893
LinJ.03.0190	0.668
LinJ.03.0590	0.783
LinJ.03.0690	0.765
LinJ.03.0890	0.679
LinJ.04.0330	0.609
LinJ.04.0330	0.717
LinJ.04.0330	0.735
LinJ.04.0440	0.918
LinJ.04.0470	0.805
LinJ.04.0470	0.897
LinJ.04.0570	0.693
LinJ.04.0570	0.765
LinJ.04.0570	0.803
LinJ.04.0680	0.917
LinJ.04.0680	0.942
LinJ.04.0960	0.409
LinJ.04.0960	0.535
LinJ.04.1170	0.573
LinJ.04.1170	0.716
LinJ.04.1220	0.816
LinJ.04.1220	0.881
LinJ.04.1250	0.665
LinJ.04.1250	0.923
LinJ.05.0030	0.822
LinJ.05.0030	0.883
LinJ.05.0030	0.926
LinJ.05.0070	0.565
LinJ.05.0070	0.778
LinJ.05.0350	0.661
LinJ.05.0420	0.779
LinJ.05.0420	0.839
LinJ.05.0550	0.738
LinJ.05.0830	0.741
LinJ.05.0830	0.797
LinJ.05.0830	0.906
LinJ.05.0960	0.706
LinJ.05.0970	0.633
LinJ.05.1100	0.675
LinJ.05.1140	0.842
LinJ.06.0120	0.384
LinJ.06.0120	0.631
LinJ.06.0140	0.916
LinJ.06.0290	0.599
LinJ.06.0580	0.465
LinJ.06.0580	0.685
LinJ.06.0580	0.728
LinJ.06.0760	0.491
LinJ.06.0890	0.749
LinJ.06.0910	0.638
LinJ.06.0940	0.957
LinJ.06.0990	0.648
LinJ.06.1090	0.4
LinJ.06.1110	0.762
LinJ.06.1210	0.596
LinJ.06.1210	0.815
LinJ.06.1210	0.952
LinJ.06.1330	0.634
LinJ.06.1330	0.65
LinJ.06.1330	0.694
LinJ.07.0130	0.844
LinJ.07.0180	0.594
LinJ.07.0350	0.805
LinJ.07.0350	0.897
LinJ.07.0420	0.721
LinJ.07.0570	0.499
LinJ.07.0610	0.829
LinJ.07.0790	0.709
LinJ.07.0790	0.72
LinJ.07.0790	0.766
LinJ.07.1000	0.931
LinJ.07.1030	0.667
LinJ.07.1030	0.813
LinJ.07.1160	0.309
LinJ.07.1180	0.705
LinJ.07.1180	0.824
LinJ.07.1320	0.453
LinJ.07.1320	0.865
LinJ.08.0300	0.61
LinJ.08.0300	0.776
LinJ.08.0330	0.609
LinJ.08.0330	0.713
LinJ.08.1040	0.516
LinJ.08.1040	0.786
LinJ.08.1110	0.86
LinJ.08.1280	0.655
LinJ.08.1290	0.86
LinJ.09.0070	0.923
LinJ.09.0720	0.765
LinJ.09.0820	0.663
LinJ.09.0820	0.761
LinJ.09.0970	0.822
LinJ.09.0970	0.848
LinJ.09.0970	0.867
LinJ.09.0980	0.848
LinJ.09.0980	0.867
LinJ.09.1160	0.818
LinJ.09.1530	0.68
LinJ.09.1550	0.953
LinJ.10.0200	0.813
LinJ.10.0310	0.705
LinJ.10.0540	0.713
LinJ.10.0540	0.716
LinJ.10.0540	0.768
LinJ.10.0560	0.637
LinJ.10.0560	0.772
LinJ.10.0560	0.829
LinJ.10.0780	0.229
LinJ.10.0900	0.636
LinJ.10.0900	0.87
LinJ.10.0900	0.903
LinJ.10.0940	0.804
LinJ.10.0940	0.871
LinJ.10.0940	0.965
LinJ.10.0960	0.577
LinJ.10.0960	0.847
LinJ.10.1090	0.759
LinJ.10.1090	0.933
LinJ.10.1090	0.981
LinJ.10.1250	0.828
LinJ.10.1260	0.539
LinJ.10.1260	0.765
LinJ.10.1400	0.617
LinJ.10.1400	0.789
LinJ.10.1430	0.878
LinJ.11.0100	0.595
LinJ.11.0180	0.442
LinJ.11.0180	0.794
LinJ.11.0220	0.944
LinJ.11.0220	0.947
LinJ.11.0240	0.439
LinJ.11.0240	0.748
LinJ.11.0240	0.826
LinJ.11.0270	0.718
LinJ.11.0350	0.673
LinJ.11.0350	0.7
LinJ.11.0640	0.521
LinJ.11.0640	0.829
LinJ.11.1000	0.528
LinJ.11.1100	0.715
LinJ.11.1100	0.889
LinJ.11.1100	0.933
LinJ.11.1180	0.83
LinJ.11.1180	0.95
LinJ.11.1200	0.385
LinJ.11.1270	0.678
LinJ.11.1270	0.772
LinJ.11.1270	0.84
LinJ.12.0007	0.425
LinJ.12.0007	0.859
LinJ.12.0200	0.507
LinJ.12.0200	0.621
LinJ.12.0200	0.925
LinJ.12.0490	0.528
LinJ.12.0490	0.653
LinJ.12.0580	0.697
LinJ.12.0850	0.61
LinJ.12.0850	0.728
LinJ.12.0850	0.832
LinJ.13.0090	0.635
LinJ.13.0090	0.871
LinJ.13.0330	0.486
LinJ.13.0330	0.938
LinJ.13.0330	0.942
LinJ.13.0960	0.737
LinJ.13.0960	0.753
LinJ.13.1080	0.833
LinJ.13.1080	0.849
LinJ.13.1080	0.963
LinJ.13.1180	0.817
LinJ.13.1320	0.78
LinJ.13.1420	0.866
LinJ.13.1460	0.938
LinJ.13.1490	0.875
LinJ.14.0060	0.877
LinJ.14.0130	0.696
LinJ.14.0130	0.702
LinJ.14.0130	0.787
LinJ.14.0180	0.576
LinJ.14.0180	0.598
LinJ.14.0180	0.848
LinJ.14.0190	0.88
LinJ.14.0270	0.717
LinJ.14.0910	0.475
LinJ.14.0920	0.613
LinJ.14.1240	0.55
LinJ.14.1240	0.751
LinJ.14.1240	0.832
LinJ.14.1460	0.704
LinJ.15.0040	0.929
LinJ.15.0050	0.831
LinJ.15.0050	0.886
LinJ.15.1080	0.551
LinJ.15.1080	0.845
LinJ.15.1100	0.701
LinJ.15.1100	0.878
LinJ.15.1120	0.51
LinJ.15.1120	0.748
LinJ.15.1140	0.576
LinJ.15.1140	0.766
LinJ.15.1270	0.865
LinJ.15.1270	0.885
LinJ.15.1500	0.924
LinJ.15.1500	0.955
LinJ.15.1530	0.885
LinJ.15.1530	0.969
LinJ.16.0040	0.665
LinJ.16.0040	0.786
LinJ.16.0240	0.713
LinJ.16.0240	0.732
LinJ.16.0240	0.968
LinJ.16.0260	0.817
LinJ.16.0260	0.929
LinJ.16.0260	0.956
LinJ.16.0540	0.803
LinJ.16.0540	0.909
LinJ.16.0550	0.872
LinJ.16.0550	0.875
LinJ.16.0560	0.643
LinJ.16.0560	0.825
LinJ.16.0680	0.87
LinJ.16.0760	0.517
LinJ.16.0760	0.679
LinJ.16.0760	0.733
LinJ.16.0920	0.836
LinJ.16.0920	0.867
LinJ.16.0930	0.813
LinJ.16.0930	0.87
LinJ.16.0930	0.886
LinJ.16.1100	0.849
LinJ.16.1390	0.792
LinJ.16.1390	0.794
LinJ.16.1390	0.846
LinJ.16.1450	0.783
LinJ.16.1450	0.844
LinJ.16.1450	0.945
LinJ.16.1480	0.876
LinJ.16.1480	0.954
LinJ.16.1630	0.597
LinJ.17.0080	0.858
LinJ.17.0080	0.918
LinJ.17.0090	0.726
LinJ.17.0100	0.726
LinJ.17.0110	0.697
LinJ.17.0170	0.726
LinJ.17.0190	0.697
LinJ.17.0190	0.726
LinJ.17.0200	0.726
LinJ.17.0250	0.732
LinJ.17.0680	0.846
LinJ.17.0680	0.975
LinJ.17.0700	0.903
LinJ.17.0700	0.961
LinJ.17.0990	0.964
LinJ.17.1260	0.462
LinJ.17.1260	0.516
LinJ.17.1450	0.844
LinJ.17.1510	0.853
LinJ.17.1510	0.885
LinJ.17.1510	0.911
LinJ.17.1540	0.327
LinJ.18.0020	0.337
LinJ.18.0020	0.554
LinJ.18.0020	0.715
LinJ.18.0150	0.815
LinJ.18.0200	0.566
LinJ.18.0200	0.623
LinJ.18.0200	0.918
LinJ.18.0270	0.625
LinJ.18.0270	0.887
LinJ.18.0270	0.92
LinJ.18.0290	0.67
LinJ.18.0450	0.841
LinJ.18.0510	0.471
LinJ.18.0510	0.585
LinJ.18.0560	0.489
LinJ.18.0560	0.839
LinJ.18.0630	0.929
LinJ.18.0650	0.783
LinJ.18.0700	0.868
LinJ.18.0990	0.736
LinJ.18.0990	0.801
LinJ.18.1010	0.802
LinJ.18.1010	0.816
LinJ.18.1090	0.599
LinJ.18.1090	0.708
LinJ.18.1570	0.671
LinJ.18.1570	0.694
LinJ.19.0150	0.558
LinJ.19.0150	0.865
LinJ.19.0540	0.543
LinJ.19.0710	0.582
LinJ.19.0710	0.827
LinJ.19.0710	0.878
LinJ.19.0820	0.473
LinJ.19.0850	0.473
LinJ.19.1480	0.315
LinJ.19.1480	0.676
LinJ.19.1480	0.783
LinJ.19.1660	0.483
LinJ.19.1660	0.497
LinJ.19.1660	0.741
LinJ.20.0060	0.761
LinJ.20.0060	0.923
LinJ.20.0080	0.785
LinJ.20.0110	0.586
LinJ.20.0120	0.577
LinJ.20.0120	0.774
LinJ.20.0120	0.82
LinJ.20.0630	0.818
LinJ.20.0670	0.833
LinJ.20.0670	0.899
LinJ.20.0670	0.908
LinJ.20.0720	0.949
LinJ.20.1020	0.346
LinJ.20.1020	0.935
LinJ.20.1270	0.164
LinJ.20.1270	0.549
LinJ.20.1320	0.317
LinJ.20.1320	0.864
LinJ.20.1320	0.907
LinJ.20.1350	0.664
LinJ.21.0060	0.756
LinJ.21.0070	0.807
LinJ.21.0280	0.888
LinJ.21.0300	0.901
LinJ.21.0310	0.75
LinJ.21.0730	0.451
LinJ.21.0730	0.834
LinJ.21.0740	0.649
LinJ.21.0740	0.758
LinJ.21.0770	0.324
LinJ.21.0980	0.414
LinJ.21.0980	0.847
LinJ.21.0980	0.866
LinJ.21.0990	0.478
LinJ.21.0990	0.639
LinJ.21.1250	0.669
LinJ.21.1320	0.418
LinJ.21.1670	0.734
LinJ.21.2070	0.605
LinJ.21.2070	0.619
LinJ.21.2200	0.63
LinJ.21.2200	0.709
LinJ.21.2240	0.736
LinJ.22.0010	0.585
LinJ.22.0013	0.623
LinJ.22.0590	0.661
LinJ.22.0590	0.797
LinJ.22.0600	0.851
LinJ.22.0600	0.87
LinJ.22.0770	0.657
LinJ.22.0880	0.139
LinJ.22.0880	0.564
LinJ.22.1210	0.852
LinJ.22.1210	0.885
LinJ.22.1280	0.662
LinJ.22.1280	0.794
LinJ.22.1380	0.758
LinJ.23.0340	0.775
LinJ.23.0380	0.907
LinJ.23.0410	0.561
LinJ.23.0410	0.736
LinJ.23.0550	0.813
LinJ.23.0580	0.53
LinJ.23.0860	0.906
LinJ.23.0880	0.706
LinJ.23.0880	0.713
LinJ.23.1050	0.694
LinJ.23.1170	0.837
LinJ.23.1220	0.565
LinJ.23.1660	0.637
LinJ.23.1880	0.867
LinJ.23.1880	0.903
LinJ.23.1980	0.286
LinJ.23.1980	0.724
LinJ.23.1980	0.861
LinJ.24.0370	0.447
LinJ.24.0370	0.918
LinJ.24.0740	0.692
LinJ.24.0780	0.641
LinJ.24.0780	0.764
LinJ.24.0790	0.582
LinJ.24.0790	0.743
LinJ.24.0870	0.758
LinJ.24.0870	0.903
LinJ.24.0870	0.944
LinJ.24.1440	0.601
LinJ.24.1560	0.643
LinJ.24.1570	0.744
LinJ.24.1610	0.705
LinJ.24.1610	0.93
LinJ.24.2110	0.399
LinJ.24.2110	0.869
LinJ.24.2120	0.048
LinJ.24.2150	0.787
LinJ.24.2220	0.558
LinJ.24.2220	0.88
LinJ.24.2400	0.75
LinJ.25.0190	0.722
LinJ.25.0190	0.785
LinJ.25.0190	0.835
LinJ.25.0260	0.65
LinJ.25.0260	0.884
LinJ.25.0260	0.923
LinJ.25.0740	0.879
LinJ.25.0740	0.915
LinJ.25.0750	0.879
LinJ.25.0990	0.812
LinJ.25.0990	0.828
LinJ.25.0990	0.916
LinJ.25.1160	0.63
LinJ.25.1160	0.783
LinJ.25.1160	0.818
LinJ.25.1210	0.793
LinJ.25.1360	0.852
LinJ.25.1360	0.866
LinJ.25.1430	0.959
LinJ.25.1460	0.719
LinJ.25.1530	0.769
LinJ.25.1740	0.859
LinJ.25.1740	0.88
LinJ.25.1740	0.903
LinJ.25.2090	0.796
LinJ.25.2090	0.89
LinJ.25.2220	0.465
LinJ.25.2220	0.8
LinJ.25.2230	0.386
LinJ.25.2230	0.576
LinJ.25.2230	0.8
LinJ.25.2280	0.444
LinJ.25.2280	0.865
LinJ.25.2280	0.896
LinJ.25.2550	0.706
LinJ.26.0040	0.524
LinJ.26.0040	0.665
LinJ.26.0040	0.678
LinJ.26.0120	0.413
LinJ.26.0120	0.8
LinJ.26.0310	0.667
LinJ.26.0310	0.793
LinJ.26.0380	0.544
LinJ.26.0470	0.947
LinJ.26.0770	0.436
LinJ.26.0780	0.364
LinJ.26.0780	0.501
LinJ.26.0780	0.732
LinJ.26.1220	0.614
LinJ.26.1550	0.807
LinJ.26.2250	0.918
LinJ.26.2290	0.774
LinJ.26.2290	0.854
LinJ.26.2730	0.846
LinJ.26.2730	0.963
LinJ.26.2740	0.627
LinJ.27.0190	0.397
LinJ.27.0190	0.824
LinJ.27.0190	0.933
LinJ.27.0430	0.528
LinJ.27.0430	0.648
LinJ.27.0430	0.668
LinJ.27.0580	0.476
LinJ.27.0620	0.517
LinJ.27.0620	0.574
LinJ.27.0670	0.714
LinJ.27.0670	0.747
LinJ.27.0670	0.878
LinJ.27.0790	0.828
LinJ.27.0790	0.879
LinJ.27.0860	0.489
LinJ.27.1450	0.245
LinJ.27.1520	0.874
LinJ.27.1710	0.388
LinJ.27.1710	0.726
LinJ.27.2200	0.683
LinJ.27.2250	0.32
LinJ.27.2260	0.518
LinJ.27.2360	0.81
LinJ.27.2390	0.651
LinJ.27.2390	0.818
LinJ.27.2500	0.388
LinJ.27.2570	0.724
LinJ.28.0110	0.27
LinJ.28.0110	0.807
LinJ.28.0250	0.095
LinJ.28.0410	0.708
LinJ.28.0550	0.894
LinJ.28.0730	0.442
LinJ.28.0730	0.913
LinJ.28.0860	0.791
LinJ.28.0870	0.874
LinJ.28.1050	0.959
LinJ.28.1120	0.971
LinJ.28.1240	0.427
LinJ.28.1240	0.76
LinJ.28.1390	0.806
LinJ.28.1660	0.648
LinJ.28.1660	0.724
LinJ.28.1660	0.725
LinJ.28.1960	0.413
LinJ.28.1960	0.59
LinJ.28.1960	0.798
LinJ.28.2040	0.375
LinJ.28.2100	0.605
LinJ.28.2100	0.623
LinJ.28.2220	0.883
LinJ.28.2280	0.843
LinJ.28.2280	0.881
LinJ.28.2280	0.936
LinJ.28.2660	0.882
LinJ.28.2860	0.671
LinJ.28.2870	0.89
LinJ.28.2920	0.912
LinJ.28.2940	0.687
LinJ.28.2950	0.47
LinJ.28.2970	0.647
LinJ.28.2970	0.687
LinJ.28.3060	0.63
LinJ.28.3090	0.438
LinJ.28.3090	0.558
LinJ.28.3090	0.671
LinJ.28.3140	0.588
LinJ.28.3140	0.751
LinJ.29.0010	0.811
LinJ.29.0060	0.649
LinJ.29.0070	0.58
LinJ.29.0260	0.774
LinJ.29.0520	0.545
LinJ.29.0520	0.645
LinJ.29.0860	0.887
LinJ.29.0950	0.801
LinJ.29.0950	0.889
LinJ.29.0950	0.953
LinJ.29.1190	0.846
LinJ.29.1240	0.828
LinJ.29.1240	0.941
LinJ.29.1250	0.918
LinJ.29.1250	0.926
LinJ.29.1790	0.318
LinJ.29.1920	0.83
LinJ.29.1920	0.95
LinJ.29.2270	0.848
LinJ.29.2270	0.897
LinJ.29.2420	0.606
LinJ.29.2420	0.722
LinJ.29.2470	0.665
LinJ.29.2620	0.388
LinJ.29.2620	0.567
LinJ.29.2620	0.615
LinJ.29.2910	0.852
LinJ.29.2910	0.946
LinJ.29.2910	0.949
LinJ.30.0170	0.783
LinJ.30.0170	0.784
LinJ.30.0800	0.73
LinJ.30.0800	0.758
LinJ.30.0800	0.87
LinJ.30.0880	0.783
LinJ.30.0880	0.789
LinJ.30.0940	0.75
LinJ.30.0940	0.781
LinJ.30.0940	0.861
LinJ.30.1030	0.677
LinJ.30.1180	0.608
LinJ.30.1270	0.042
LinJ.30.1310	0.76
LinJ.30.1310	0.813
LinJ.30.1310	0.886
LinJ.30.1710	0.838
LinJ.30.1800	0.836
LinJ.30.1880	0.109
LinJ.30.1880	0.682
LinJ.30.2100	0.45
LinJ.30.2100	0.77
LinJ.30.2360	0.755
LinJ.30.2380	0.754
LinJ.30.2380	0.798
LinJ.30.2380	0.879
LinJ.30.2430	0.825
LinJ.30.2480	0.584
LinJ.30.2540	0.752
LinJ.30.2780	0.946
LinJ.30.2850	0.83
LinJ.30.2990	0.748
LinJ.30.3000	0.501
LinJ.30.3000	0.748
LinJ.30.3150	0.714
LinJ.30.3620	0.97
LinJ.30.3650	0.504
LinJ.31.0060	0.097
LinJ.31.0060	0.73
LinJ.31.0110	0.842
LinJ.31.0110	0.942
LinJ.31.0220	0.535
LinJ.31.0580	0.664
LinJ.31.0580	0.671
LinJ.31.0860	0.985
LinJ.31.1150	0.944
LinJ.31.1240	0.664
LinJ.31.1240	0.778
LinJ.31.1240	0.873
LinJ.31.1640	0.813
LinJ.31.1640	0.858
LinJ.31.1650	0.491
LinJ.31.1650	0.641
LinJ.31.2060	0.895
LinJ.31.2210	0.631
LinJ.31.2210	0.739
LinJ.31.2350	0.746
LinJ.31.2350	0.88
LinJ.31.2350	0.889
LinJ.31.2890	0.763
LinJ.31.2890	0.78
LinJ.31.2890	0.818
LinJ.31.2980	0.912
LinJ.31.3050	0.585
LinJ.31.3050	0.864
LinJ.31.3280	0.922
LinJ.32.0080	0.808
LinJ.32.0080	0.869
LinJ.32.0240	0.581
LinJ.32.0240	0.836
LinJ.32.0470	0.556
LinJ.32.0470	0.793
LinJ.32.0470	0.8
LinJ.32.0520	0.51
LinJ.32.0520	0.689
LinJ.32.0520	0.818
LinJ.32.0830	0.853
LinJ.32.0870	0.898
LinJ.32.1060	0.662
LinJ.32.1090	0.452
LinJ.32.1090	0.582
LinJ.32.1090	0.725
LinJ.32.1110	0.739
LinJ.32.1110	0.851
LinJ.32.1130	0.76
LinJ.32.1160	0.833
LinJ.32.1260	0.918
LinJ.32.1910	0.659
LinJ.32.1910	0.777
LinJ.32.1920	0.749
LinJ.32.1920	0.901
LinJ.32.1940	0.823
LinJ.32.2160	0.664
LinJ.32.2160	0.822
LinJ.32.2160	0.927
LinJ.32.2330	0.883
LinJ.32.2540	0.839
LinJ.32.2540	0.88
LinJ.32.2600	0.938
LinJ.32.2880	0.523
LinJ.32.3040	0.508
LinJ.32.3040	0.888
LinJ.32.3100	0.48
LinJ.32.3100	0.647
LinJ.32.3110	0.48
LinJ.32.3130	0.405
LinJ.32.3130	0.525
LinJ.32.3230	0.767
LinJ.32.3230	0.877
LinJ.32.3460	0.768
LinJ.32.3460	0.833
LinJ.32.3460	0.879
LinJ.32.3520	0.588
LinJ.32.3810	0.659
LinJ.32.3810	0.825
LinJ.32.3820	0.726
LinJ.32.3820	0.876
LinJ.32.3830	0.792
LinJ.33.0260	0.426
LinJ.33.0260	0.711
LinJ.33.0320	0.898
LinJ.33.0530	0.545
LinJ.33.0530	0.753
LinJ.33.0860	0.86
LinJ.33.1010	0.856
LinJ.33.1010	0.912
LinJ.33.1010	0.914
LinJ.33.1040	0.788
LinJ.33.1150	0.324
LinJ.33.1150	0.681
LinJ.33.1150	0.859
LinJ.33.1410	0.577
LinJ.33.1410	0.581
LinJ.33.1410	0.739
LinJ.33.1430	0.8
LinJ.33.1430	0.813
LinJ.33.1430	0.867
LinJ.33.1470	0.617
LinJ.33.1470	0.74
LinJ.33.1560	0.841
LinJ.33.1660	0.52
LinJ.33.1660	0.583
LinJ.33.1660	0.753
LinJ.33.1710	0.802
LinJ.33.1710	0.874
LinJ.33.1840	0.903
LinJ.33.1850	0.612
LinJ.33.1850	0.755
LinJ.33.1940	0.716
LinJ.33.1940	0.915
LinJ.33.2040	0.898
LinJ.33.2040	0.935
LinJ.33.2280	0.792
LinJ.33.2430	0.24
LinJ.33.2430	0.601
LinJ.33.2670	0.808
LinJ.33.2670	0.81
LinJ.33.2670	0.878
LinJ.33.2680	0.879
LinJ.33.2700	0.666
LinJ.34.0030	0.75
LinJ.34.0070	0.463
LinJ.34.0070	0.669
LinJ.34.0070	0.679
LinJ.34.0080	0.507
LinJ.34.0120	0.502
LinJ.34.0120	0.651
LinJ.34.0130	0.771
LinJ.34.0130	0.772
LinJ.34.0130	0.879
LinJ.34.0140	0.786
LinJ.34.0150	0.669
LinJ.34.0150	0.933
LinJ.34.0150	0.937
LinJ.34.0160	0.726
LinJ.34.0160	0.858
LinJ.34.0160	0.883
LinJ.34.0170	0.798
LinJ.34.0170	0.822
LinJ.34.0170	0.844
LinJ.34.0510	0.898
LinJ.34.0630	0.807
LinJ.34.0630	0.922
LinJ.34.0820	0.903
LinJ.34.0820	0.959
LinJ.34.0830	0.684
LinJ.34.0830	0.84
LinJ.34.0830	0.884
LinJ.34.0850	0.546
LinJ.34.0850	0.911
LinJ.34.0900	0.795
LinJ.34.1110	0.436
LinJ.34.1110	0.548
LinJ.34.1110	0.691
LinJ.34.1660	0.967
LinJ.34.1880	0.637
LinJ.34.2100	0.749
LinJ.34.2100	0.931
LinJ.34.2160	0.836
LinJ.34.2430	0.504
LinJ.34.2430	0.69
LinJ.34.3030	0.687
LinJ.34.3030	0.749
LinJ.34.3140	0.618
LinJ.34.3140	0.848
LinJ.34.3270	0.714
LinJ.34.3670	0.351
LinJ.34.3810	0.544
LinJ.34.3810	0.74
LinJ.34.3860	0.71
LinJ.34.3860	0.848
LinJ.34.3860	0.958
LinJ.34.4020	0.595
LinJ.34.4020	0.888
LinJ.34.4100	0.884
LinJ.34.4270	0.749
LinJ.34.4270	0.785
LinJ.34.4270	0.883
LinJ.34.4390	0.889
LinJ.35.0110	0.397
LinJ.35.0110	0.774
LinJ.35.0130	0.396
LinJ.35.0130	0.892
LinJ.35.0240	0.671
LinJ.35.0370	0.27
LinJ.35.0370	0.548
LinJ.35.0370	0.694
LinJ.35.0770	0.839
LinJ.35.0770	0.925
LinJ.35.0840	0.55
LinJ.35.0840	0.679
LinJ.35.0840	0.705
LinJ.35.1020	0.548
LinJ.35.1030	0.582
LinJ.35.1030	0.783
LinJ.35.1030	0.841
LinJ.35.1230	0.897
LinJ.35.1310	0.844
LinJ.35.1390	0.785
LinJ.35.1490	0.624
LinJ.35.1490	0.66
LinJ.35.1700	0.867
LinJ.35.1700	0.92
LinJ.35.1720	0.815
LinJ.35.1720	0.953
LinJ.35.1950	0.741
LinJ.35.2150	0.698
LinJ.35.2150	0.701
LinJ.35.2150	0.837
LinJ.35.2200	0.82
LinJ.35.2200	0.908
LinJ.35.2250	0.714
LinJ.35.2270	0.548
LinJ.35.2400	0.596
LinJ.35.2780	0.84
LinJ.35.2930	0.923
LinJ.35.3060	0.526
LinJ.35.3060	0.816
LinJ.35.3130	0.512
LinJ.35.3210	0.721
LinJ.35.3210	0.907
LinJ.35.3280	0.674
LinJ.35.3370	0.691
LinJ.35.3390	0.652
LinJ.35.3390	0.827
LinJ.35.3590	0.716
LinJ.35.3590	0.946
LinJ.35.3730	0.564
LinJ.35.3730	0.58
LinJ.35.3730	0.628
LinJ.35.3930	0.387
LinJ.35.4010	0.595
LinJ.35.4060	0.554
LinJ.35.4170	0.556
LinJ.35.4170	0.687
LinJ.35.4830	0.574
LinJ.35.4910	0.724
LinJ.35.4910	0.741
LinJ.35.4910	0.784
LinJ.35.4950	0.672
LinJ.35.5300	0.446
LinJ.35.5300	0.715
LinJ.35.5300	0.768
LinJ.35.5320	0.873
LinJ.35.5450	0.638
LinJ.35.5450	0.79
LinJ.36.0090	0.824
LinJ.36.0090	0.846
LinJ.36.0250	0.876
LinJ.36.0250	0.9
LinJ.36.0250	0.943
LinJ.36.0280	0.519
LinJ.36.0280	0.817
LinJ.36.0280	0.894
LinJ.36.0340	0.843
LinJ.36.0450	0.669
LinJ.36.0560	0.549
LinJ.36.0600	0.334
LinJ.36.0600	0.649
LinJ.36.0930	0.923
LinJ.36.0950	0.133
LinJ.36.0950	0.839
LinJ.36.1220	0.823
LinJ.36.1320	0.76
LinJ.36.1320	0.981
LinJ.36.1410	0.618
LinJ.36.1410	0.662
LinJ.36.1670	0.838
LinJ.36.1670	0.888
LinJ.36.1840	0.671
LinJ.36.2070	0.342
LinJ.36.2070	0.772
LinJ.36.2090	0.559
LinJ.36.2130	0.806
LinJ.36.2140	0.542
LinJ.36.2380	0.704
LinJ.36.2480	0.787
LinJ.36.2480	0.794
LinJ.36.2490	0.569
LinJ.36.2780	0.834
LinJ.36.2870	0.724
LinJ.36.2870	0.782
LinJ.36.2870	0.927
LinJ.36.2890	0.707
LinJ.36.3000	0.472
LinJ.36.3160	0.904
LinJ.36.3160	0.905
LinJ.36.3220	0.886
LinJ.36.3220	0.888
LinJ.36.3220	0.91
LinJ.36.3250	0.744
LinJ.36.3360	0.425
LinJ.36.3570	0.772
LinJ.36.3750	0.703
LinJ.36.3860	0.375
LinJ.36.3860	0.711
LinJ.36.4100	0.425
LinJ.36.4100	0.455
LinJ.36.4100	0.568
LinJ.36.4380	0.871
LinJ.36.4390	0.846
LinJ.36.4670	0.793
LinJ.36.4910	0.716
LinJ.36.5010	0.892
LinJ.36.5010	0.926
LinJ.36.5010	0.97
LinJ.36.5040	0.899
LinJ.36.5160	0.625
LinJ.36.5160	0.9
LinJ.36.5350	0.799
LinJ.36.5410	0.66
LinJ.36.5590	0.659
LinJ.36.5630	0.576
LinJ.36.5630	0.75
LinJ.36.5960	0.925
LinJ.36.6190	0.636
LinJ.36.6220	0.446
LinJ.36.6220	0.617
LinJ.36.6220	0.618
LinJ.36.6370	0.644
LinJ.36.6370	0.876
LinJ.36.6490	0.634
LinJ.36.6490	0.722
LinJ.36.6490	0.899
LinJ.36.6670	0.745
LinJ.36.6670	0.767
LinJ.36.6670	0.916
LinJ.36.6850	0.683
LinJ.36.6850	0.822
LinJ.36.6860	0.722
LinJ.36.6860	0.888
LinJ.36.6950	0.733
LinJ.36.6960	0.879
LinJ.36.6960	0.921
LinJ.36.7060	0.789
LinJ.36.7200	0.483
