# Supplementary material for: Systematic in silico Evaluation of Leishmania spp. Proteomes for Drug Discovery
Source: Front Chem. 2021 Apr 27;9:607139. doi: 10.3389/fchem.2021.607139 (PMC8111926; doi:10.3389/fchem.2021.607139)
Supplement: Supplementary file 3 [file Table_3.XLSX]

## Sheet: Planilha1
Proteins ID of L. braziliensis	Name of protein
LbrM.01.0140	Glutaredoxin-like protein
LbrM.02.0390	Putative casein kinase II, alpha chain (EC 2.7.11.1)
LbrM.05.0560	Protein kinase domain-containing protein
LbrM.05.0940	Dipeptidyl peptidase 3 (EC 3.4.14.4) (Dipeptidyl aminopeptidase III) (Dipeptidyl peptidase III)
LbrM.05.0980	NADH dehydrogenase [ubiquinone] flavoprotein 1, mitochondrial (EC 7.1.1.2)
LbrM.05.1140	V-type proton ATPase subunit
LbrM.06.0350	Putative glutamine synthetase (EC 6.3.1.2)
LbrM.06.0570	Putative deoxyuridine triphosphatase (EC 3.6.1.23)
LbrM.06.1260	Coproporphyrinogen oxidase (EC 1.3.3.3)
LbrM.09.0850	Prolyl oligopeptidase (EC 3.4.21.26)
LbrM.09.0960	Calmodulin
LbrM.09.0970	Calmodulin
LbrM.09.0980	Calmodulin
LbrM.09.1170	Mitochondrial RNA binding protein 2
LbrM.10.0620	Mitogen-activated protein kinase (EC 2.7.11.24)
LbrM.10.0640	Glycerol-3-phosphate dehydrogenase [NAD(+)] (EC 1.1.1.8)
LbrM.11.0880	Putative lanosterol 14-alpha-demethylase (EC 1.14.13.70)
LbrM.12.0810	Putative NADH:flavin oxidoreductase/NADH oxidase
LbrM.12.0820	N-ethylmaleimide reductase-like protein
LbrM.13.0190	Tubulin alpha chain
LbrM.14.0060	Uncharacterized protein
LbrM.14.1040	Ubiquinone biosynthesis protein
LbrM.14.1240	Uncharacterized protein
LbrM.14.1560	Putative tyrosyl-tRNA synthetase (EC 6.1.1.1)
LbrM.14.1600	Protein kinase domain-containing protein
LbrM.15.0160	PPM-type phosphatase domain-containing protein
LbrM.15.0170	Putative serine/threonine-protein kinase (EC 2.7.11.1)
LbrM.15.0910	Putative myo-inositol-1 phosphatase (EC 3.1.3.25)
LbrM.15.0920	Ubiquitin-conjugating enzyme
LbrM.15.1480	Phosphodiesterase (EC 3.1.4.-)
LbrM.16.0260	Protein tyrosine phosphatase-likie protein (EC 3.1.3.48)
LbrM.16.1430	ADP-ribosylation factor-like protein 6
LbrM.17.0180	Putative peptidase t (EC 3.4.11.14)
LbrM.17.0880	Queuine tRNA-ribosyltransferase
LbrM.17.1470	CTP_transf_like domain-containing protein
LbrM.17.1530	Inositol-1-monophosphatase (EC 3.1.3.25)
LbrM.18.0170	Protein-serine/threonine phosphatase (EC 3.1.3.16)
LbrM.18.0220	GLF protein (EC 5.4.99.9)
LbrM.18.1070	Dynein light chain roadblock
LbrM.18.1190	Phosphodiesterase (EC 3.1.4.-)
LbrM.18.1610	Nonspecific nucleoside hydrolasewith=GeneDB:LmjF18.1580
LbrM.19.0290	Uncharacterized protein
LbrM.19.0470	Putative aminopeptidase
LbrM.19.0570	Kinesin-like protein
LbrM.19.1020	Malate dehydrogenase (EC 1.1.1.37)
LbrM.20.0010	Malate dehydrogenase (EC 1.1.1.37)
LbrM.20.0730	Serine/threonine-protein phosphatase (EC 3.1.3.16)
LbrM.20.0820	Serine/threonine-protein phosphatase (EC 3.1.3.16)
LbrM.20.3170	Contig, possible fusion of chromosomes 20 and 34 (EC 2.7.1.67)
LbrM.20.3660	Geranylgeranyl transferase type-2 subunit beta (EC 2.5.1.60)
LbrM.20.4800	CTP synthase (EC 6.3.4.2) (UTP--ammonia ligase)
LbrM.20.4890	Contig, possible fusion of chromosomes 20 and 34
LbrM.21.0990	Hypoxanthine phosphoribosyltransferase (EC 2.4.2.8)
LbrM.21.1310	Cell division protein kinase 2 (EC 2.7.1.-)
LbrM.21.1700	Putative RNA helicase
LbrM.21.1990	PUF3 protein
LbrM.22.1170	Putative ribonucleoside-diphosphate reductase small chain
LbrM.22.1540	Poly(A)-specific ribonuclease (EC 3.1.13.4)
LbrM.23.0220	Putative endoribonuclease L-PSP (Pb5)
LbrM.23.0330	Tryptophanyl-tRNA synthetase
LbrM.24.0780	Malic enzyme
LbrM.24.0790	Putative malic enzyme (EC 1.1.1.38)
LbrM.24.2110	Putative 3-oxoacyl-(Acyl-carrier protein) reductase (EC 1.1.1.100)
LbrM.25.0840	Tubulin gamma chain
LbrM.25.1100	Aldehyde dehydrogenase, mitochondrial (EC 1.2.1.3)
LbrM.25.1760	Vacuolar protein sorting-like protein
LbrM.26.0410	RNA uridylyltransferase (EC 2.7.7.52)
LbrM.26.0500	GPN-loop GTPase 2
LbrM.26.2660	6-phosphogluconolactonase (6PGL) (EC 3.1.1.31)
LbrM.26.2680	Polyubiquitin, putative
LbrM.27.0510	Ribokinase (RK) (EC 2.7.1.15)
LbrM.27.1010	Putative isovaleryl-coA dehydrogenase (EC 1.3.99.10)
LbrM.27.1720	AAT24 protein
LbrM.28.0510	Putative propionyl-coa carboxylase beta chain (EC 6.4.1.3)
LbrM.28.1380	PAH protein (EC 1.14.16.1)
LbrM.28.2950	Guanine nucleotide-binding protein subunit beta-like protein
LbrM.29.2140	Rab GDP dissociation inhibitor
LbrM.29.2360	Putative kinesin (EC 3.6.4.4)
LbrM.29.2470	Vesicle-fusing ATPase (EC 3.6.4.6)
LbrM.29.2540	Putative serine/threonine-protein kinase (EC 2.7.11.1)
LbrM.30.0180	Putative 2-hydroxy-3-oxopropionate reductase (EC 1.1.1.60)
LbrM.30.1010	Adenosine kinase (EC 2.7.1.20)
LbrM.30.1590	Flavoprotein domain-containing protein
LbrM.30.2040	Putative alcohol dehydrogenase (EC 1.1.1.1)
LbrM.30.2440	Putative heat shock 70-related protein 1,mitochondrial
LbrM.30.2810	GTPase activator-like protein (EC 3.6.5.1)
LbrM.30.3590	Putative mago nashi-like protein
LbrM.31.0190	40S ribosomal protein S15a
LbrM.31.0720	Mevalonate kinase (MK) (EC 2.7.1.36)
LbrM.31.1450	H(+)-exporting diphosphatase (EC 7.1.3.1)
LbrM.31.2060	AAT1.5 protein
LbrM.31.3150	Putative ADP-ribosylation factor
LbrM.32.0130	Glycylpeptide N-tetradecanoyltransferase (EC 2.3.1.97)
LbrM.32.0780	Putative ubiquitin carrier protein 4 (EC 6.3.2.19)
LbrM.32.1200	Putative exportin 1
LbrM.32.2030	Putative chaperonin HSP60, mitochondrial
LbrM.32.2880	CD protein (EC 4.4.1.1)
LbrM.32.3820	Robl_LC7 domain-containing protein
LbrM.33.1600	Cysteine conjugate beta-lyase,aminotransferase-like protein
LbrM.33.1740	Putative RNA-binding protein
LbrM.33.2810	Putative carboxypeptidase (EC 3.4.17.19)
LbrM.34.0810	Aspartate transaminase (EC 2.6.1.1)
LbrM.34.1220	Putative ubiquitin-conjugating enzyme e2 (EC 6.3.2.19)
LbrM.34.1630	Putative casein kinase II
LbrM.34.2630	Putative acyl-CoA dehydrogenase (EC 1.3.-.-)
LbrM.34.2990	Glycerol kinase (EC 2.7.1.30)
LbrM.34.3250	6-phosphogluconate dehydrogenase, decarboxylating (EC 1.1.1.44)
LbrM.35.0510	AAT28 protein
LbrM.35.0660	Cell division related protein kinase 2 (EC 2.7.11.1)
LbrM.35.0940	ADP-ribosylation factor-like protein
LbrM.35.2040	Putative DEAD box RNA helicase
LbrM.35.2370	Putative DEAD box RNA helicase
LbrM.35.2820	FPGS protein (EC 6.3.2.17)
LbrM.35.3290	Fibrillarin
LbrM.35.4420	Putative oxidoreductase (EC 1.6.5.5)
LbrM.35.4600	RPT6 protein
LbrM.35.6420	Putative centrin
LbrM.35.6550	Putative ADP ribosylation factor 3
LbrM.35.6570	Putative small G-protein
