# Supplementary material for: Systematic in silico Evaluation of Leishmania spp. Proteomes for Drug Discovery
Source: Front Chem. 2021 Apr 27;9:607139. doi: 10.3389/fchem.2021.607139 (PMC8111926; doi:10.3389/fchem.2021.607139)
Supplement: Supplementary file 4 [file Table_4.XLSX]

## Sheet: Planilha1
Proteins ID of L. infantum	Name of protein
LinJ.02.0360	Putative ubiquitin-conjugating enzyme e2 (Ubiquitin-conjugating_enzyme_E2_-_putative)
LinJ.02.0710	Dipeptylcarboxypeptidase
LinJ.03.0120	Acetyltransferase_-_putative (Putative acetyltransferase)
LinJ.04.0680	Putative ubiquitin-conjugating enzyme e2 (EC 6.3.2.19) (Ubiquitin-conjugating_enzyme_E2_-_putative)
LinJ.05.0350	N(1),N(8)-bis(glutathionyl)spermidine reductase (EC 1.8.1.12) (Trypanothione reductase)
LinJ.05.0550	Cdc2-related_kinase_-_putative
LinJ.05.1140	V-type proton ATPase subunit
LinJ.06.0670	Lanosterol_synthase_-_putative (Putative lanosterol synthase) (EC 5.4.99.8)
LinJ.06.0890	Bifunctional dihydrofolate reductase-thymidylate synthase
LinJ.06.0910	Acyl-coenzyme_a_dehydrogenase_-_putative (Putative acyl-coenzyme a dehydrogenase) (EC 1.3.99.3)
LinJ.06.1330	Coproporphyrinogen oxidase (EC 1.3.3.3)
LinJ.07.0060	AP-2 complex subunit alpha
LinJ.07.0790	Centrin_-_putative (Putative centrin)
LinJ.07.1000	Putative ubiquitin-conjugating enzyme e2 (EC 6.3.2.19) (Ubiquitin-conjugating_enzyme_E2_-_putative)
LinJ.09.0980	Calmodulin
LinJ.10.0560	Glycerol-3-phosphate dehydrogenase [NAD(+)] (EC 1.1.1.8)
LinJ.10.1090	Nucleoside phosphorylase-like protein (EC 2.4.2.-) (Nucleoside_phosphorylase-like_protein)
LinJ.11.1100	Putative lanosterol 14-alpha-demethylase (EC 1.14.13.70) (Sterol-14-alpha-demethylase) (Sterol_14-alpha-demethylase_-_putative)
LinJ.11.1180	40S_ribosomal_protein_S15A_-_putative (Putative 40S ribosomal protein S15A)
LinJ.12.0190	Proteasome_regulatory_ATPase_subunittcc1l8.3_-_putative (Putative proteasome regulatory ATPase subunittcc1l8.3)
LinJ.12.0850	Arginine N-methyltransferase-like protein (Arginine_N-methyltransferase-like_protein)
LinJ.13.0960	NADH-cytochrome b5 reductase (EC 1.6.2.2)
LinJ.13.1350	Kinesin-like protein
LinJ.13.1420	Pyrroline-5-carboxylate reductase (EC 1.5.1.2)
LinJ.14.0130	Inosine-guanine_nucleoside_hydrolase_-_putative (Nucleoside hydrolase-like protein) (Putative inosine-guanine nucleoside hydrolase)
LinJ.14.0140	Histone acetyltransferase (EC 2.3.1.48)
LinJ.14.0270	Hypothetical_protein_-_conserved
LinJ.15.0040	Possible_lysine_decarboxylase_-_putative
LinJ.15.0050	NADH-cytochrome b5 reductase (EC 1.6.2.2)
LinJ.15.0170	Protein_phosphatase_2C_-_putative
LinJ.15.1500	Proliferating cell nuclear antigen
LinJ.15.1530	Ribonucloprotein
LinJ.15.1540	Phosphodiesterase (EC 3.1.4.-)
LinJ.16.1390	Cytochrome_c_-_putative (Putative cytochrome c)
LinJ.17.1550	Major_Facilitator_Superfamily_-_putative
LinJ.18.0200	UDP-galactopyranose mutase (EC 5.4.99.9) (UDP-galactopyranose_mutase)
LinJ.18.0290	Dephospho-CoA_kinase_-_putative
LinJ.18.0700	Citrate synthase
LinJ.18.1570	Inosine-uridine preferring nucleoside hydrolase (EC 3.2.2.1) (Nonspecific nucleoside hydrolasewith=GeneDB:LmjF18.1580) (Nonspecific_nucleoside_hydrolase) (Nucleoside hydrolase 1)
LinJ.19.1480	Mitogen-activated protein kinase (EC 2.7.11.24)
LinJ.20.0630	CTP synthase (EC 6.3.4.2) (UTP--ammonia ligase)
LinJ.20.0720	Putative serine/threonine protein phosphatase 2A regulatory subunit (Serine /threonine_protein_phosphatase_2A_regulatory_subunit_-_putative)
LinJ.21.0310	Phosphotransferase (EC 2.7.1.-)
LinJ.21.1670	2-oxoisovalerate dehydrogenase subunit alpha (EC 1.2.4.4) (Branched-chain alpha-keto acid dehydrogenase E1 component alpha chain)
LinJ.22.1110	Putative ribonucleoside-diphosphate reductase small chain (Ribonucleoside-diphosphate_reductase_small_chain_-_putative)
LinJ.23.1050	Alcohol_dehydrogenase_-_zinc-containing-like_protein (Quinone oxidoreductase-like protein) (EC 1.6.5.5)
LinJ.24.0790	Malic_enzyme_-_putative (Putative malic enzyme) (EC 1.1.1.38)
LinJ.24.1610	AP complex subunit sigma
LinJ.24.2150	Transketolase (EC 2.2.1.1)
LinJ.25.1210	ATP synthase subunit beta (EC 7.1.2.2)
LinJ.26.0140	Nuclear lim interactor-interacting factor-like protein (Nuclear_lim_interactor-interacting_factor-like_protein)
LinJ.26.0470	GPN-loop GTPase 2
LinJ.26.2730	6-phosphogluconolactonase (6PGL) (EC 3.1.1.31)
LinJ.27.0790	Isovaleryl-coA_dehydrogenase_-_putative (Putative isovaleryl-coA dehydrogenase) (EC 1.3.99.10)
LinJ.27.0980	Mitochondrial RNA binding protein 1 (Mitochondrial_RNA_binding_protein_1)
LinJ.27.1710	Phosphoenolpyruvate carboxykinase (ATP) (EC 4.1.1.49)
LinJ.27.2360	Aldo-keto reductase-like protein (Aldo-keto_reductase-like_protein) (Aldose reductase) (EC 1.1.1.21)
LinJ.28.0410	Phosphoadenosine phosphosulfate reductase-like protein (Phosphoadenosine_phosphosulfate_reductase-like_protein)
LinJ.28.0550	Non-specific serine/threonine protein kinase (EC 2.7.11.1)
LinJ.28.0730	Serine/threonine-protein phosphatase (EC 3.1.3.16)
LinJ.28.1390	Phenylalanine-4-hydroxylase (Putative phenylalanine-4-hydroxylase) (EC 1.14.16.1)
LinJ.28.1420	ATP-dependent_RNA_helicase_-_putative (Putative ATP-dependent RNA helicase)
LinJ.28.2220	DEAD-box_ATP-dependent_RNA_helicase_-_mitochondrial (Putative mitochondrial DEAD box protein)
LinJ.28.3060	Putative heat-shock protein hsp70
LinJ.29.0060	Tryptophanyl-tRNA synthetase (EC 6.1.1.2)
LinJ.29.0950	ADP-ribosylation_factor-like_protein_3A_-_putative (Putative ADP ribosylation factor 3)
LinJ.29.1250	Tryparedoxin (Tryparedoxin_1_-_putative)
LinJ.29.1920	40S_ribosomal_protein_S15A_-_putative (Putative 40S ribosomal protein S15A)
LinJ.29.2270	Rab GDP dissociation inhibitor
LinJ.29.2610	Vesicle-fusing ATPase (EC 3.6.4.6)
LinJ.29.2780	Putative serine/threonine-protein kinase Nek3 (EC 2.7.11.1) (Serine/threonine-protein_kinase_Nek_-_putative)
LinJ.30.2100	Alcohol_dehydrogenase_-_putative (Putative alcohol dehydrogenase) (EC 1.1.1.1)
LinJ.30.2990	Glyceraldehyde-3-phosphate dehydrogenase (EC 1.2.1.12)
LinJ.30.3000	Glyceraldehyde-3-phosphate dehydrogenase (EC 1.2.1.12)
LinJ.30.3150	S-adenosylmethionine decarboxylase proenzyme (EC 4.1.1.50)
LinJ.30.3530	Casein_kinase_1_isoform_2_-_putative (Putative casein kinase 1 isoform 2)
LinJ.31.0580	Mevalonate kinase (MK) (EC 2.7.1.36)
LinJ.31.3050	Squalene synthase (EC 2.5.1.21)
LinJ.32.0080	Glycylpeptide N-tetradecanoyltransferase (EC 2.3.1.97)
LinJ.32.0520	Putative ras-related rab-4 (Ras-related_protein_Rab4_-_putative)
LinJ.32.1010	Putative ubiquitin-conjugating enzyme protein (EC 6.3.2.19) (Ubiquitin-conjugating_enzyme_protein_-_putative)
LinJ.32.1160	Exportin_1_-_putative (Putative exportin 1)
LinJ.32.1920	Superoxide dismutase (EC 1.15.1.1)
LinJ.32.1940	Chaperonin_HSP60_-_mitochondrial_precursor (Putative chaperonin HSP60, mitochondrial)
LinJ.33.0530	D-xylulose_reductase_-_putative (Putative d-xylulose reductase) (EC 1.1.1.19)
LinJ.33.1470	Mitogen_activated_protein_kinase_-_putative (Putative mitogen activated protein kinase)
LinJ.33.1560	Putative RNA-binding protein (RNA-binding_protein_-_putative)
LinJ.33.1660	Ribulose-phosphate 3-epimerase (EC 5.1.3.1)
LinJ.33.1940	Putative small GTP-binding protein Rab18 (Small_GTP-binding_protein_Rab18_-_putative)
LinJ.33.2700	Metallo-peptidase_-_Clan_MF_-_Family_M17 (Putative aminopeptidase) (EC 3.4.11.-)
LinJ.34.0130	Adenylate kinase 2 (EC 2.7.4.3) (Adenylate_kinase_2)
LinJ.34.0510	Importin_beta-1_subunit_-_putative (Putative importin beta-1 subunit)
LinJ.34.0900	Serine/threonine-protein phosphatase (EC 3.1.3.16)
LinJ.34.2100	AP complex subunit sigma
LinJ.34.2160	Centrin_-_putative (Putative centrin)
LinJ.34.3030	Alpha-keto-acid_decarboxylase_-_putative (Putative putative pyruvate/indole-pyruvate carboxylase) (EC 4.1.1.74)
LinJ.34.4020	Serine/threonine-protein phosphatase (EC 3.1.3.16)
LinJ.34.4270	Quinonoid dihydropteridine reductase (Quinonoid_dihydropteridine_reductase)
LinJ.35.0320	Putative serine palmitoyltransferase (EC 2.3.1.50) (Serine_palmitoyltransferase_-_putative)
LinJ.35.0770	Proteasome_activator_protein_pa26_-_putative (Putative proteasome activator protein pa26)
LinJ.35.1020	Casein_Kinase_I_-_putative
LinJ.35.1230	Putative short chain dehydrogenase (Short_chain_dehydrogenase_-_putative)
LinJ.35.1720	Casein_kinase_II_-_putative (Putative casein kinase II)
LinJ.36.0600	Cdc2-related_kinase_3_-_putative (Cell division related protein kinase 2) (EC 2.7.11.1)
LinJ.36.1840	Aldehyde_dehydrogenase_-_putative (Putative aldehyde dehydrogenase) (EC 1.2.1.3)
LinJ.36.2130	Chaperonin HSP60, mitochondrial (Chaperonin_HSP60_-_mitochondrial_precursor)
LinJ.36.2260	DEAD_box_RNA_helicase_-_putative (Putative DEAD box RNA helicase)
LinJ.36.2480	Glyceraldehyde-3-phosphate dehydrogenase (EC 1.2.1.12)
LinJ.36.3570	Short chain dehydrogenase-like protein (Short_chain_dehydrogenase-like_protein)
LinJ.36.3750	Cysteine synthase (EC 2.5.1.47) (Cysteine_synthase)
LinJ.36.4380	Oxidoreductase_-_putative (Putative oxidoreductase) (EC 1.6.5.5)
LinJ.36.5040	PPR_repeat/Pentatricopeptide_repeat_domain /PPR_repeat_family_-_putative
LinJ.36.5410	Aldehyde dehydrogenase
LinJ.36.5630	Phosphoribosylpyrophosphate_synthetase_-_putative (Putative phosphoribosylpyrophosphate synthetase) (EC 2.7.6.1)
LinJ.36.6510	Putative small G-protein (Small_G-protein_-_putative)
LinJ.36.6860	Protein-l-isoaspartate_o-methyltransferase_-_putative
