# Supplementary material for: Systematic in silico Evaluation of Leishmania spp. Proteomes for Drug Discovery
Source: Front Chem. 2021 Apr 27;9:607139. doi: 10.3389/fchem.2021.607139 (PMC8111926; doi:10.3389/fchem.2021.607139)
Supplement: Supplementary file 5 [file Table_5.XLSX]

## Sheet: Sheet1
nm_ID	tx_desc	vl_Degree	rank_Degree	vl_BottleNeck	rank_BottleNeck	Ortholog	target	compounds - BindingDB ID (BDBM)	amount of compounds	amount of compounds tested in Leishmania sp.	Assay
LbrM.01.0140	product=monothiol glutaredoxin putative	44	1187	1	900	LinJ.01.0110 ,	Q13443 ,	912 , 50062351 , 50181008 ,	3	912 ,	ChEMBL_430130 Inhibition of Leishmania donovani cysteine protease ,
LbrM.05.0980	product=NADH-ubiquinone oxidoreductase mitochondrial putative	157	257	1	900	LinJ.05.0980 ,	O54754 , P14646 , P28593 , Q9Z0U5 ,	19441 , 24778 , 50130273 , 14361 , 14363 , 14754 , 14773 , 14774 , 14775 , 15336 , 86220 , 86222 , 50010981 , 50085142 , 50346088 , 24710 , 77970 , 50001888 , 50019879 , 50170723 , 50240622 , 50335534 , 50335543 , 50352515 , 50423643 , 17292 , 82507 , 87351 , 50017716 ,	29
LbrM.06.1260	product=coproporphyrinogen III oxidase	84	684	1	900	LinJ.06.1330 ,	O54754 , P09810 , P14779 , P21397 , P29375 , P55263 , P97584 , Q00610 , Q03181 , Q05769 , Q06278 , Q9Z0U5 ,	19441 , 24778 , 50130273 , 50019143 , 212439 , 7458 , 7459 , 7460 , 10989 , 11002 , 11022 , 15579 , 15581 , 15613 , 24774 , 24776 , 24777 , 29136 , 29169 , 29177 , 29180 , 36551 , 81639 , 81642 , 81643 , 81645 , 81646 , 81648 , 81653 , 81657 , 81659 , 81661 , 86777 , 86785 , 86786 , 92650 , 100152 , 113742 , 115181 , 150756 , 150757 , 150758 , 150759 , 150760 , 150761 , 150762 , 150763 , 150766 ,…	264
LbrM.10.0640	product=glycerol-3-phosphate dehydrogenase [NAD+] glycosomal (GPD)	123	433	1	900	LinJ.10.0560 ,	P00376 , P00378 , P13922 , P29473 , P37268 , Q02759 , Q27713 , Q27793 , Q920D2 ,	18050 , 18792 , 50079267 , 50090054 , 50090067 , 50111607 , 50291777 , 50291796 , 50291799 , 50405059 , 50405064 , 50405401 , 18069 , 18512 , 18774 , 18780 , 18785 , 18788 , 18789 , 18793 , 50110757 , 50130315 , 50130318 , 50130324 , 50138687 , 50138691 , 50138707 , 50151132 , 50192451 , 50241210 , 23417 , 50095177 , 50225106 , 50270528 , 50437696 , 18957 , 50051873 , 50059852 , 50118897 , 503883…	63	18050 , 50090054 , 50090067 , 50291777 , 50291796 , 50291799 , 18069 , 18512 ,	ChEMBL_876348 Inhibition of Leishmania major PTR1 by spectrophotometric assay ChEMBL_596055 Inhibition of Leishmania major recombinant PTR1 ChEMBL_55096 Inhibition of dihydrofolate reductase (DHFR) from Leishmania major , ChEMBL_876348 Inhibition of Leishmania major PTR1 by spectrophotometric assay ChEMBL_596055 Inhibition of Leishmania major recombinant PTR1 ChEMBL_55096 Inhibition of dihydrofol…
LbrM.12.0820	product=n-ethylmaleimide reductase-like protein	26	1596	1	900	LinJ.12.0730 , LinJ.12.0740 ,	Q13363 ,	213227 ,	1
LbrM.14.1600	product=protein kinase putative	7	2505	1	900	LinJ.14.1510 , LinJ.21.1870 , LinJ.32.0270 ,	P22985 , P51956 , Q80XI6 , Q9H3R0 ,	50320491 , 50333140 , 25121 , 60665 , 50161957 , 50242742 , 50332294 , 50355496 , 50355501 , 50441567 , 26113 , 50122002 ,	12
LbrM.15.0170	product=serine/threonine-protein kinase putativeprotein kinase putative	23	1679	1	900	LinJ.15.0180 ,	O14965 , O75914 , P16234 , P41240 , Q08881 , Q13153 , Q13363 , Q15759 , Q9UPE1 ,	2579 , 4078 , 4626 , 4814 , 5359 , 5446 , 5931 , 6866 , 12110 , 12403 , 12985 , 13216 , 13534 , 14210 , 14800 , 15991 , 16011 , 21079 , 22984 , 24466 , 24637 , 24713 , 25117 , 25662 , 26300 , 26326 , 26474 , 27077 , 27078 , 27087 , 31093 , 31545 , 31836 , 31837 , 31849 , 31850 , 31851 , 31852 , 35657 , 52755 , 60665 , 67628 , 87047 , 87048 , 87049 , 87054 , 92795 , 92802 , 92825 , 116756 , 158154…	196
LbrM.15.0910	product=myo-inositol-1 phosphatase putative	14	2088	1	900	LinJ.15.0940 ,	Q99755 , Q9WTU6 ,	2579 , 4552 , 4814 , 6866 , 13534 , 15138 , 17055 , 25084 , 25118 , 31095 , 60665 , 50026612 , 50242737 , 50242742 , 50306682 , 50308060 , 50326053 , 50332294 , 50355496 , 50355500 , 50384727 ,	21
LbrM.16.0260	product=protein tyrosine phosphatase-likie protein	100	557	4	210	LinJ.16.0240 , LinJ.16.0260 ,	Q61288 ,	36354 , 102618 , 102619 , 50262079 , 50262685 ,	5
LbrM.17.0180	product=peptidase t putativepeptidase T putative metallo-peptidase ClanMH family M20B	33	1395	2	482	LinJ.17.0250 ,	P31938 ,	50170831 ,	1
LbrM.17.1530	product=myo-inositol-1(or 4)-monophosphatase 1 putative	105	527	3	306	LinJ.17.1510 ,	P00346 ,	23223 ,	1
LbrM.18.0220	product=UDP-galactopyranose mutase (GLF)	20	1797	1	900	LinJ.18.0200 ,	P12004 ,	18860 , 50431467 , 50431468 ,	3
LbrM.20.3170	product=phosphatidylinositol 4-kinase putative	39	1263	2	482	LinJ.34.3370 ,	Q9UPE1 ,	2579 , 4552 , 4814 , 5446 , 13534 , 15138 , 17055 , 25084 , 25117 , 25118 , 31095 , 60665 , 50026612 , 50242737 , 50242742 , 50306682 , 50308060 , 50326053 , 50332294 , 50355496 , 50355500 , 50355501 ,	22
LbrM.20.4800	product=cytidine triphosphate synthase putativeCTP synthase putative	307	21	1	900	LinJ.20.0630 ,	O15146 , P04177 , P08631 , P09810 , Q07869 , Q09472 , Q12884 ,	2579 , 4814 , 13533 , 13534 , 16673 , 21079 , 25118 , 26300 , 31085 , 31095 , 60665 , 50026612 , 50242742 , 50300690 , 50306682 , 50308060 , 50332294 , 50355496 , 37633 , 17055 , 26198 , 31088 , 36409 , 50142887 , 50156160 , 50175196 , 50237710 , 50019143 , 24560 , 28661 , 28694 , 28706 , 28759 , 28763 , 28798 , 28799 , 28800 , 29080 , 61633 , 79449 , 50004753 , 50004754 , 50013727 , 50013728 , 5…	108
LbrM.21.1310	product=cell division protein kinase 2cdc2-related kinase	70	823	2	482	LinJ.21.1320 , LinJ.36.0600 ,	P50613 ,	21 , 2579 , 4552 , 4814 , 5447 , 5655 , 5931 , 6866 , 7533 , 12621 , 13533 , 13535 , 15138 , 16673 , 17055 , 21079 , 24654 , 25045 , 25118 , 25121 , 25919 , 26300 , 31085 , 31095 , 36409 , 60665 , 81433 , 92601 , 50026612 , 50110178 , 50128285 , 50161957 , 50242737 , 50242742 , 50269948 , 50306682 , 50308060 , 50312990 , 50332294 , 50347389 , 50355496 , 50355500 , 50355501 ,	43
LbrM.26.0410	product=RNA editing 3 terminal uridylyl transferase 2RET2 RNA editing complex MP57	7	2471	1	900	LinJ.26.0380 ,	O00311 , O95602 , Q9UEW8 ,	27344 , 50383714 , 50383716 , 50019324 , 2579 , 4552 , 4814 , 25118 , 31085 , 31095 , 50026612 , 50242742 , 50308060 , 50332294 , 50355496 , 50355501 ,	16
LbrM.27.1720	product=amino acid transporter putative (AAT24)	7	2468	17	18	LinJ.27.1470 , LinJ.27.1500 , LinJ.32.2800 ,	P42345 , Q92887 ,	12915 , 15234 , 21034 , 25018 , 25028 , 25045 , 25084 , 35575 , 35587 , 35615 , 36409 , 65549 , 92862 , 92863 , 174422 , 174724 , 174725 , 185147 , 50044977 , 50092783 , 50098126 , 50156495 , 50159620 , 50174276 , 50208517 , 50306633 , 50308135 , 50308153 , 50308154 , 50308767 , 50310989 , 50312605 , 50312613 , 50313645 , 50315213 , 50315758 , 50315907 , 50319926 , 50327419 , 50328584 , 50336865 …	69
LbrM.28.0510	product=propionyl-coa carboxylase beta chain putative	53	1021	1	900	LinJ.28.0260 ,	P28704 , P48040 , P49743 ,	31883 , 31892 , 50032667 , 50032671 , 50032675 , 9019 , 29611 , 82271 , 82509 , 50043289 , 50129720 ,	11
LbrM.28.1380	product=phenylalanine-4-hydroxylase putative (PAH)	25	1605	2	482	LinJ.28.1390 ,	O60603 , P00185 , P07339 , P0C869 , P13601 , P13922 , P22985 , P29477 , P32352 , P52333 , Q03311 , Q27713 , Q60614 ,	50147581 , 50152850 , 50027776 , 50027778 , 50027788 , 50027792 , 50404853 , 912 , 16034 , 16047 , 19855 , 136574 , 50001676 , 50010852 , 50010882 , 50059523 , 50085551 , 18069 , 18512 , 18774 , 18780 , 18785 , 18788 , 18789 , 18792 , 18793 , 50090054 , 50090067 , 50110757 , 50130315 , 50130318 , 50130324 , 50138687 , 50138691 , 50138707 , 50151132 , 50192451 , 50241210 , 50320491 , 50333140 , 78…	196	912 , 18069 , 18512 , 50090054 , 50090067 ,	ChEMBL_430130 Inhibition of Leishmania donovani cysteine protease , ChEMBL_55095 Inhibition of recombinant Dihydrofolate reductase from Leishmania major. , ChEMBL_55096 Inhibition of dihydrofolate reductase (DHFR) from Leishmania major , ChEMBL_55096 Inhibition of dihydrofolate reductase (DHFR) from Leishmania major , ChEMBL_55096 Inhibition of dihydrofolate reductase (DHFR) from Leishmania major…
LbrM.29.2360	product=kinesin putative	79	727	2	482	LinJ.29.2490 , LinJ.29.2500 ,	P06795 , P55072 , Q07820 ,	24226 , 31772 , 31774 , 50012278 , 50017376 , 50022815 , 50075373 , 50117922 , 50127138 , 50367298 , 31712 , 46555 , 46572 , 49810 , 50040725 , 50129952 , 50157743 , 50292542 , 50293576 , 50312866 , 50312868 , 50312869 , 50312870 , 50312873 , 50312879 , 50424860 , 50424917 , 23223 , 23723 , 26658 , 29613 , 29620 , 29643 , 29644 , 29655 , 29661 , 29680 , 29682 , 29686 , 31075 , 31734 , 31750 , 317…	640
LbrM.29.2470	product=vacuolar protein sorting-associated protein 4 (VPS4)	91	618	1	900	LinJ.29.2610 ,	O08537 , Q13470 , Q8K4F2 , Q96L34 ,	50154055 , 50154084 , 50154088 , 50303804 , 2579 , 4814 , 5446 , 6568 , 13534 , 16673 , 25117 , 26474 , 27817 , 31085 , 31088 , 31093 , 31095 , 31096 , 36409 , 60665 , 50026612 , 50128285 , 50193995 , 50242742 , 50306682 , 50308060 , 50326053 , 50332294 , 50337127 , 50355496 , 50009001 , 50011931 , 50011938 , 6866 , 25118 ,	35
LbrM.30.1590	product=phosphopantothenoylcysteine decarboxylase putative (PPCDC)	63	900	2	482	LinJ.30.1550 ,	P15428 , Q01237 ,	30884 , 50066953 , 50445527 , 50004774 ,	4
LbrM.30.2040	product=alcohol dehydrogenase putative	134	354	5	153	LinJ.30.2100 ,	P30838 , Q05769 ,	22794 , 22841 , 47880 , 47902 , 62312 , 50447056 , 50447058 , 50447059 , 50447060 , 50447061 , 50447062 , 50447069 , 50447072 , 50447073 , 50448790 , 50448793 , 50448794 , 50448795 , 50448796 , 50448797 , 50448798 , 50448799 , 50448800 , 50448804 , 50448806 , 11639 , 13066 , 17638 , 22369 , 22966 , 22971 , 54706 , 85515 , 50003127 , 50009859 , 50029593 , 50029616 , 50044059 , 50044065 , 50046902 …	62
LbrM.30.2810	product=GTPase activator-like protein	10	2251	1	900	LinJ.30.2850 ,	Q8K4F2 ,	50009001 , 50011931 , 50011938 ,	3
LbrM.32.0780	product=ubiquitin carrier protein 4 putative	28	1537	1	900	LinJ.32.0730 ,	A3RGC1 , O00141 , P04177 , P08631 , P20794 , P29476 , P43403 , P62343 , Q07869 , Q13133 , Q8G2R2 , Q9NTG7 ,	50200182 , 2579 , 50156670 , 50169959 , 50204694 , 50296011 , 50441567 , 37633 , 16673 , 17055 , 26198 , 31088 , 36409 , 50142887 , 50156160 , 50175196 , 50237710 , 5655 , 5931 , 12621 , 24654 , 31085 , 50242737 , 50308060 , 7885 , 92901 , 142058 , 196649 , 50013712 , 50063300 , 50072297 , 50091800 , 50091805 , 50095177 , 50095201 , 50098943 , 50099399 , 50207159 , 50209237 , 50209241 , 50209244 …	150	27507 ,	ChEMBL_936768 Inhibition of Leishmania infantum SIR2RP1 ,
LbrM.32.2880	product=cystathionine beta-lyase putative (CD)	65	869	4	210	LinJ.32.2780 ,	P06721 ,	50370850 , 50370853 , 50370855 , 50370860 , 50370864 , 50370865 , 50370867 , 50370870 ,	8
LbrM.35.0510	product=amino acid permease-like protein (AAT28)	7	2467	4	210	LinJ.22.0100 , LinJ.31.0590 , LinJ.31.0600 , LinJ.36.0450 ,	Q01717 , Q14534 ,	50072394 , 50018518 , 50032850 ,	3
LbrM.35.2040	product=DEAD box RNA helicase putative	109	496	2	482	LinJ.36.1930 ,	Q60641 ,	28542 ,	1
LbrM.35.2370	product=DEAD box RNA helicase putative	93	603	4	210	LinJ.07.0130 , LinJ.36.2260 ,	P0AES6 , P35917 , P62343 , Q9Y2K7 ,	50423645 , 16673 , 2579 , 4814 , 6568 , 13216 , 13336 , 22985 , 25118 , 25617 , 26474 , 31085 , 36349 , 36409 , 50026612 , 50237710 , 50242742 , 50308060 , 50326053 , 50332294 , 50355494 , 50355496 , 26113 , 50129197 , 50197063 , 50395076 , 50440289 ,	27
LbrM.35.6550	product=ADP-ribosylation factor-like protein 3b putative (arl3b)	5	2610	1	900	LinJ.29.0950 , LinJ.36.6490 ,	P52732 ,	23772 , 23802 , 23815 , 23823 , 23827 , 24151 , 24152 , 24153 , 24165 , 24166 , 24171 , 36351 , 50017699 , 50017707 , 50017708 , 50054136 , 50164866 , 50164869 , 50198302 , 50198311 , 50213727 , 50216502 , 50220175 , 50220191 , 50220193 , 50220207 , 50276216 , 50276253 , 50276255 , 50276256 , 50293754 , 50293755 , 50293756 , 50293760 , 50293761 , 50313386 , 50313387 , 50313393 , 50313428 , 503225…	57
LbrM.35.6570	product=small G-protein putative	74	799	2	482	LinJ.36.6510 ,	P15207 , Q13285 , Q5BJR8 ,	8885 , 8903 , 17292 , 18161 , 18525 , 18660 , 18663 , 18664 , 18665 , 18678 , 18692 , 18698 , 18699 , 20608 , 25428 , 26261 , 32019 , 34649 , 35909 , 78433 , 82475 , 86689 , 91713 , 50025394 , 50025405 , 50025452 , 50067678 , 50091400 , 50093445 , 50094569 , 50148732 , 50149238 , 50187243 , 50199965 , 50215709 , 50223237 , 50228080 , 50262140 , 50338693 , 50346422 , 50367916 , 50410489 , 50410490…	341	50035218 ,	In Vitro Activity Assay In vitro activity assay using leishmania tarentolae and porcine brain_tubulin ,
