# Supplementary material for: Systematic in silico Evaluation of Leishmania spp. Proteomes for Drug Discovery
Source: Front Chem. 2021 Apr 27;9:607139. doi: 10.3389/fchem.2021.607139 (PMC8111926; doi:10.3389/fchem.2021.607139)
Supplement: Supplementary file 6 [file Table_6.XLSX]

## Sheet: Sheet1
nm_ID	tx_desc	vl_Degree	rank_Degree	vl_BottleNeck	rank_BottleNeck	Ortholog	target	compounds - BindingDB ID (BDBM)	amount of compounds	amount of compounds tested in Leishmania sp.	Assay
LinJ.02.0710	product=dipeptylcarboxypeptidase (DCP)	83	675	1	902	LbrM.02.0670 , LbrM.26.1590 , LbrM.27.1640 , LbrM.27.1650 , LbrM.27.2760 , LbrM.27.2770 , LbrM.27.2780 , LbrM.27.2800 , LbrM.27.2820 , LbrM.27.2840 ,	P31749 ,	2579 , 4078 , 7460 , 14047 , 15131 , 15138 , 15148 , 15163 , 15169 , 15187 , 15211 , 24466 , 24844 , 24849 , 25004 , 25013 , 25014 , 25474 , 26198 , 29510 , 60631 , 152298 , 50011796 , 50034220 , 50034417 , 50044004 , 50204694 , 50237622 , 50308060 , 50313650 , 50322393 , 50326053 , 50343200 , 50372472 , 50373459 , 50380313 , 50384841 , 50398379 , 50427349 , 50431028 , 50431030 , 50431630 ,	42
LinJ.06.0910	product=acyl-coenzyme a dehydrogenase putative	96	590	1	902	LbrM.06.0850 , LbrM.06.0870 ,	P07550 , P22935 , P51647 , P80457 ,	21342 , 21398 , 22869 , 25392 , 25746 , 25747 , 25748 , 25750 , 25751 , 25752 , 25753 , 25754 , 25755 , 25756 , 25758 , 25759 , 25760 , 25761 , 25762 , 25764 , 25765 , 25766 , 25767 , 25769 , 25770 , 25771 , 26948 , 27956 , 27958 , 27959 , 27960 , 31774 , 34612 , 35234 , 35255 , 36957 , 37103 , 40723 , 40982 , 40987 , 41093 , 43036 , 44373 , 44477 , 44818 , 53557 , 54157 , 54208 , 54209 , 55514 ,…	239	50028122 ,	ChEMBL_596055 Inhibition of Leishmania major recombinant PTR1 ,
LinJ.06.1330	product=coproporphyrinogen III oxidase	114	468	1	902	LbrM.06.1260 ,	P09810 , Q03181 , Q05769 , Q06278 ,	50019143 , 24566 , 28661 , 28663 , 28694 , 28706 , 28799 , 50030474 , 50085041 , 50085044 , 50085046 , 50085048 , 50099491 , 50103152 , 50109546 , 50126016 , 50127222 , 50148454 , 50181911 , 50188250 , 50189970 , 50207469 , 50214898 , 50214899 , 50214906 , 50277897 , 50311793 , 50383371 , 50383373 , 50415440 , 50428826 , 11639 , 13066 , 17638 , 22369 , 22966 , 22971 , 54706 , 85515 , 50003127 , 5…	80
LinJ.07.0060	product=alpha-adaptin-like protein	41	1174	2	447	LbrM.07.0050 ,	P04150 , P16469 , P29473 , Q9UEW8 ,	8903 , 13775 , 18207 , 18627 , 19190 , 140009 , 50014529 , 50035218 , 50067678 , 50090462 , 50118690 , 50118691 , 50125052 , 50154009 , 50201084 , 50201099 , 50228080 , 50249106 , 50249193 , 50249194 , 50326946 , 50334961 , 50334962 , 50354849 , 50354850 , 50354851 , 50359649 , 50366558 , 50367916 , 50372968 , 50416100 , 50422635 , 50109702 , 23417 , 50095177 , 50225106 , 50270528 , 50437696 , 25…	50	50035218 ,	In Vitro Activity Assay In vitro activity assay using leishmania tarentolae and porcine brain_tubulin ,
LinJ.07.1000	product=ubiquitin-conjugating enzyme E2 putativeubiquitin-protein ligase putativeubiquitin carrier protein putative	49	1041	5	127	LbrM.07.0900 ,	O35433 , Q96D53 ,	20284 , 20286 , 20321 , 20334 , 20461 , 20466 , 20504 , 20510 , 20557 , 20581 , 20582 , 22988 , 50044767 , 50052440 , 50052442 , 50082242 , 50133814 , 50133817 , 50160028 , 50160039 , 50160041 , 50163222 , 50170053 , 50191726 , 50196337 , 50196343 , 50212311 , 50248768 , 50261150 , 50330654 , 50388087 , 4779 , 5446 , 5931 , 6568 , 13336 , 13531 , 25084 , 26145 , 31090 , 36409 , 60665 , 50242742 ,…	45
LinJ.10.0560	product=glycerol-3-phosphate dehydrogenase [NAD+] glycosomal (GPD)	139	342	1	902	LbrM.10.0640 ,	P07327 , P14920 , P32738 , P97584 , Q9Y2K7 ,	50064269 , 50064271 , 50064276 , 50064277 , 50064278 , 50064279 , 50064280 , 50064282 , 50192456 , 23174 , 31147 , 31148 , 31149 , 31151 , 31155 , 31157 , 31158 , 31159 , 31160 , 31171 , 36181 , 105189 , 50004955 , 50031467 , 50074328 , 50103601 , 50122008 , 50206007 , 50211362 , 50260725 , 50260726 , 50260727 , 50260728 , 50260773 , 50393061 , 50393953 , 50393954 , 50427206 , 50431087 , 50431088…	52
LinJ.10.1090	product=nucleoside phosphorylase-like protein	26	1495	1	902	LbrM.10.1110 ,	P41240 , Q92772 ,	21 , 2579 , 4552 , 4779 , 5446 , 6568 , 8793 , 12255 , 13216 , 13534 , 16673 , 25116 , 25117 , 25617 , 26145 , 26198 , 26300 , 31085 , 31090 , 31093 , 36409 , 60665 , 50092228 , 50096279 , 50142887 , 50161957 , 50200200 , 50229961 , 50237710 , 50242742 , 50298225 , 50308060 , 50326053 , 50332294 , 50355494 , 50355496 , 50357312 , 50358430 , 4814 , 5931 , 13535 , 15138 , 24654 , 25118 , 31095 , 20…	50
LinJ.13.1350	product=MCAK-like kinesin putative	61	884	2	447	LbrM.01.0060 , LbrM.13.1470 ,	O62698 , O88275 , P10276 , P10826 , P28700 , P29276 , P29597 , P37230 , P37238 , P56524 , P78527 , Q05030 ,	11639 , 22369 , 50009859 , 50049240 , 50129720 , 31892 , 50029774 , 50032219 , 50045268 , 50048280 , 50048291 , 50052414 , 50061616 , 50061625 , 50064254 , 50099474 , 50120064 , 50120065 , 50265920 , 50265951 , 50413261 , 50413272 , 50447840 , 50061618 , 50124518 , 50413253 , 50413254 , 50413259 , 50413263 , 50413266 , 50413267 , 31883 , 50032675 , 21173 , 21220 , 50025584 , 50026636 , 50058225 ,…	141
LinJ.14.0130	product=inosine-guanine nucleoside hydrolase putative (IG-NH)	7	2443	1	902	LbrM.14.0130 , LbrM.18.1610 ,	P14646 ,	14361 , 14363 , 14754 , 14773 , 14774 , 14775 , 15336 , 86220 , 86222 , 50010981 , 50085142 , 50346088 ,	12
LinJ.17.1550	product=Major Facilitator Superfamily - putative	5	2558	1	902	LbrM.03.0370 , LbrM.17.1580 ,	P35363 , P36544 ,	50017543 , 10759 , 80642 , 81975 , 82070 , 91594 , 50004108 , 50023328 , 50023331 , 50026461 , 50027475 , 50027481 , 50035398 , 50042993 , 50045044 , 50045046 , 50045047 , 50048392 , 50049757 , 50060417 , 50061561 , 50061564 , 50062641 , 50079455 , 50079457 , 50080818 , 50093255 , 50108392 , 50143282 , 50143314 , 50143320 , 50161764 , 50164613 , 50164924 , 50164942 , 50164959 , 50166908 , 5017395…	77
LinJ.18.0200	product=UDP-galactopyranose mutase (GLF)	17	1817	1	902	LbrM.18.0220 ,	P05177 , P50053 ,	7458 , 7459 , 7460 , 7461 , 7462 , 8961 , 19188 , 21360 , 23409 , 23414 , 23415 , 23450 , 23928 , 26664 , 26667 , 31774 , 84745 , 85509 , 50000306 , 50001888 , 50008977 , 50014323 , 50028963 , 50049385 , 50049391 , 50051293 , 50060417 , 50060418 , 50070208 , 50084978 , 50101817 , 50101971 , 50106737 , 50108052 , 50113476 , 50121070 , 50122318 , 50130273 , 50131046 , 50131047 , 50136058 , 50138235…	83
LinJ.18.0290	product=Dephospho-CoA kinase - putative	10	2221	1	902	LbrM.18.0310 ,	P52333 , Q07002 , Q8TF76 ,	2579 , 2581 , 4552 , 4567 , 4779 , 4814 , 5446 , 5655 , 6309 , 6568 , 6866 , 13216 , 13534 , 15138 , 16018 , 16673 , 17055 , 24466 , 25117 , 25118 , 26198 , 26474 , 27087 , 27817 , 31085 , 31090 , 31095 , 31096 , 36409 , 60665 , 81346 , 85122 , 92862 , 99510 , 99537 , 103727 , 107131 , 158154 , 185700 , 209866 , 50021655 , 50021656 , 50026612 , 50059889 , 50109414 , 50109532 , 50109821 , 50122318…	96
LinJ.18.0700	product=citrate synthase putative	130	390	1	902	LbrM.18.0760 , LbrM.18.0770 ,	Q05923 ,	50360601 ,	1
LinJ.18.1570	product=nonspecific nucleoside hydrolase (NH)	35	1296	1	902	LbrM.14.0130 , LbrM.18.1610 ,	P51647 ,	50065935 ,	1
LinJ.20.0630	product=cytidine triphosphate synthase putative	347	14	3	270	LbrM.20.4800 ,	P12276 ,	50318454 , 50362887 ,	2
LinJ.27.1710	product=glycosomal phosphoenolpyruvate carboxykinase putative	68	807	1	902	LbrM.27.1920 , LbrM.27.1930 , LbrM.27.1940 ,	Q8N5S9 ,	2579 , 4814 , 5655 , 6866 , 13534 , 15138 , 17055 , 25117 , 25118 , 25121 , 31085 , 31090 , 31095 , 31096 , 92455 , 50026612 , 50242737 , 50242742 , 50308060 , 50326053 , 50332294 , 50355496 ,	22
LinJ.28.0410	product=phosphoadenosine phosphosulfate reductase-like protein	25	1534	1	902	LbrM.28.0280 ,	Q00534 ,	2579 , 6309 , 148264 , 50001584 ,	4
LinJ.28.1390	product=phenylalanine-4-hydroxylase putative (PAH)	87	646	2	447	LbrM.28.1380 ,	O00311 , O60603 , P07607 , P13601 , P16056 , P25044 , P32352 , P43404 , Q5RJP0 , Q9NRG4 ,	27344 , 50383714 , 50383716 , 50147581 , 50152850 , 18795 , 18796 , 50012040 , 50022238 , 50081252 , 50094611 , 50117203 , 50186267 , 50340677 , 50340678 , 50085551 , 24466 , 50384727 , 50143421 , 50366943 , 8885 , 8903 , 18957 , 19441 , 20607 , 21398 , 55354 , 71545 , 79181 , 50010618 , 50047016 , 50065941 , 50080017 , 50170636 , 50170637 , 50170638 , 50170645 , 50170647 , 50170648 , 50170651 , …	53
LinJ.28.1420	product=ATP-dependent RNA helicase putative	75	733	1	902	LbrM.28.1410 ,	P10828 , P11416 , Q92753 ,	18860 , 18862 , 18864 , 18943 , 18945 , 18957 , 70858 , 50012905 , 50012907 , 50012913 , 50036402 , 50108807 , 50108808 , 50115668 , 50148657 , 50148661 , 50148672 , 50178971 , 50385105 , 31883 , 31892 , 50064254 , 19993 , 50044160 , 50121938 , 50121988 ,	26
LinJ.28.3060	product=heat-shock protein hsp70 putative	208	141	6	87	LbrM.26.1260 , LbrM.28.1300 , LbrM.28.2980 , LbrM.28.2990 ,	Q99571 , Q9NRA0 ,	22416 , 85044 , 50000029 , 50118220 , 50118232 , 50366480 , 50399165 , 50399183 , 50399207 , 50017016 , 50312869 , 50393642 ,	12
LinJ.29.0950	product=ADP-ribosylation factor-like protein 3A putative (arl3a)	95	600	1	902	LbrM.29.0940 , LbrM.35.6550 ,	P52732 , Q52WX2 ,	23772 , 23802 , 23815 , 23823 , 23827 , 24151 , 24152 , 24153 , 24165 , 24166 , 24171 , 36351 , 50017699 , 50017707 , 50017708 , 50054136 , 50164866 , 50164869 , 50198302 , 50198311 , 50213727 , 50216502 , 50220175 , 50220191 , 50220193 , 50220207 , 50276216 , 50276253 , 50276255 , 50276256 , 50293754 , 50293755 , 50293756 , 50293760 , 50293761 , 50313386 , 50313387 , 50313393 , 50313428 , 503225…	72
LinJ.29.1250	product=tryparedoxin 1 (TXN1)	36	1268	2	447	LbrM.29.1220 , LbrM.29.1230 , LbrM.29.1240 , LbrM.31.2190 , LbrM.31.2210 ,	P12004 , Q16539 ,	18860 , 50431467 , 50431468 , 3085 , 3532 , 6568 , 7457 , 7460 , 11639 , 13216 , 13336 , 13531 , 13533 , 14831 , 14832 , 15236 , 15238 , 15239 , 15244 , 15458 , 15714 , 15720 , 15753 , 16325 , 16673 , 17729 , 21492 , 25116 , 31085 , 46421 , 69530 , 84980 , 93401 , 50015639 , 50015640 , 50044784 , 50070942 , 50072064 , 50075775 , 50075778 , 50089081 , 50091914 , 50091917 , 50091929 , 50091935 , 50…	101
LinJ.29.2610	product=vacuolar protein sorting-associated protein 4 (VPS4)	27	1459	1	902	LbrM.29.2470 ,	Q15172 ,	50061067 , 50110676 , 50110681 ,	3
LinJ.29.2780	product=serine/threonine-protein kinase Nek3 putativeprotein kinase putative	11	2127	1	902	LbrM.29.2640 ,	P37238 ,	7459 , 28661 , 28706 , 28798 , 28799 , 50030474 , 50043280 , 50049240 , 50049395 , 50083625 , 50085041 , 50085044 , 50085045 , 50085046 , 50085048 , 50099491 , 50265211 , 50265212 , 50265213 ,	19
LinJ.30.2100	product=alcohol dehydrogenase putative	129	393	6	87	LbrM.30.2040 ,	P07327 ,	50064269 , 50064271 , 50064276 , 50064277 , 50064278 , 50064279 , 50064280 , 50064282 , 50192456 ,	9
LinJ.30.3150	product=S-adenosylmethionine decarboxylase (ADOMETDC)	21	1676	1	902	LbrM.30.3100 ,	P09810 , P10938 , P22985 ,	50019143 , 13014 , 13016 , 13017 , 13018 , 14060 , 23981 , 50020493 , 50023139 , 50023304 , 50023451 , 50024822 , 50024825 , 50024826 , 50024831 , 50028651 , 50028783 , 50028805 , 50028812 , 50052883 , 50052884 , 50052885 , 50052886 , 50061311 , 50061315 , 50072977 , 50072978 , 50072979 , 50072981 , 50072985 , 50072986 , 50072989 , 50072991 , 50077540 , 50079902 , 50081952 , 50081953 , 50100952 ,…	42
LinJ.30.3530	product=casein kinase 1 isoform 2 putative	25	1546	1	902	LbrM.30.3520 ,	P00374 , P05413 , P21729 , P37230 , P41240 , P54616 , Q08881 ,	18046 , 18050 , 18069 , 18070 , 18224 , 18268 , 18512 , 18792 , 18793 , 18796 , 50016460 , 50029763 , 50039121 , 50049904 , 50081908 , 50081921 , 50090054 , 50090067 , 50091145 , 50138691 , 50156388 , 50367055 , 22231 , 50063854 , 50063855 , 50152850 , 50152856 , 50212873 , 50310988 , 50319699 , 50319700 , 50448435 , 50448436 , 50448437 , 50448438 , 50448439 , 50448440 , 85481 , 24566 , 28799 , 2…	90	18050 , 18069 , 18512 , 50081908 , 50081921 , 50090054 , 50090067 ,	ChEMBL_876348 Inhibition of Leishmania major PTR1 by spectrophotometric assay ChEMBL_596055 Inhibition of Leishmania major recombinant PTR1 ChEMBL_55096 Inhibition of dihydrofolate reductase (DHFR) from Leishmania major , ChEMBL_55095 Inhibition of recombinant Dihydrofolate reductase from Leishmania major. , ChEMBL_55096 Inhibition of dihydrofolate reductase (DHFR) from Leishmania major , ChEMBL_…
LinJ.32.0520	product=Ras-related protein Rab4 putative (RAB4)	178	200	4	181	LbrM.32.0600 ,	P06241 ,	8793 , 24773 , 25116 , 26198 , 31085 , 60665 , 50059889 , 50092228 , 50096279 , 50133496 , 50142887 , 50179207 , 50186460 , 50193995 , 50229961 , 50298225 , 50326053 , 50332294 , 50355495 , 50381716 ,	20
LinJ.34.3030	product=Alpha-keto-acid decarboxylase putative	98	572	3	270	LbrM.20.2830 ,	P09417 , P11715 , Q28156 ,	50025878 , 50025879 , 50405242 , 25458 , 31768 , 50008733 , 50014458 , 50188086 , 50188087 , 50188088 , 50188090 , 50188092 , 50188093 , 50188095 , 50188097 , 50358193 , 50358201 , 50358202 , 14363 , 14390 , 14777 , 15296 , 50017103 , 50059035 , 50134133 , 50134138 , 50134147 , 50134148 , 50134149 , 50384240 , 50384241 , 50384243 , 50384244 ,	33
LinJ.35.0320	product=serine palmitoyltransferase putative	202	151	8	47	LbrM.34.0360 ,	Q14145 ,	50006931 ,	1
LinJ.36.0600	product=cell division related protein kinase 2cdc2-related kinase (CRK3)	142	326	16	13	LbrM.21.1310 , LbrM.35.0660 ,	O00311 , O94921 , P00519 , P08631 , P49336 , Q02759 , Q07002 , Q3U3Q1 , Q5GIT4 , Q80XI6 , Q8IU85 , Q9UHD2 ,	27344 , 50383714 , 50383716 , 2579 , 4552 , 4814 , 5655 , 5931 , 6866 , 12621 , 15138 , 16673 , 24654 , 31085 , 31095 , 50026612 , 50128285 , 50242737 , 50308060 , 50332294 , 50355496 , 3085 , 4779 , 5446 , 6568 , 9503 , 12255 , 12985 , 13216 , 13534 , 19459 , 24466 , 25084 , 25117 , 25118 , 25121 , 25617 , 27087 , 31088 , 31090 , 31093 , 32102 , 36409 , 42546 , 42775 , 44685 , 60589 , 60665 , 63…	194
LinJ.36.1840	product=aldehyde dehydrogenase putative	90	629	2	447	LbrM.35.1950 ,	O88867 , P04177 , P09810 , P12710 , P25102 , P28593 , P29476 , P34970 , P34975 , P41144 , P49146 , P79350 , Q2KIP6 , Q5E9B1 , Q9NTG7 , Q9UHL4 ,	50061907 , 50061908 , 50061909 , 50061914 , 50061916 , 50061920 , 50061921 , 50072081 , 50072245 , 50072247 , 50072254 , 50072255 , 50083934 , 50083937 , 50083949 , 50083950 , 50083951 , 50083954 , 50088520 , 50382289 , 37633 , 50019143 , 21278 , 22988 , 26144 , 29080 , 197165 , 197166 , 197168 , 197169 , 197171 , 50048066 , 50054471 , 50067499 , 50072775 , 50121429 , 50212873 , 50353747 , 504035…	208	25400 , 27507 ,	ChEMBL_72770 Inhibitory activity measured for Glyceraldehyde-3-phosphate dehydrogenase (GAPDH) in Leishmania. mexicana , ChEMBL_72770 Inhibitory activity measured for Glyceraldehyde-3-phosphate dehydrogenase (GAPDH) in Leishmania. mexicana , ChEMBL_72770 Inhibitory activity measured for Glyceraldehyde-3-phosphate dehydrogenase (GAPDH) in Leishmania. mexicana , ChEMBL_72770 Inhibitory activity mea…
LinJ.36.2260	product=DEAD box RNA helicase putative	88	640	1	902	LbrM.07.0360 , LbrM.35.2370 ,	P41235 , P55072 , Q13164 ,	33139 , 34180 , 34677 , 34683 , 34692 , 34693 , 34726 , 34962 , 37234 , 40594 , 41525 , 43818 , 47853 , 48194 , 49421 , 49500 , 50470 , 52920 , 54417 , 58492 , 64280 , 65561 , 65891 , 65892 , 65893 , 65894 , 65895 , 65896 , 65901 , 65902 , 66855 , 70726 , 70875 , 71331 , 71451 , 76171 , 78209 , 79556 , 80725 , 83788 , 87845 , 88451 , 94515 , 94523 , 94533 , 94536 , 94556 , 94569 , 94572 , 94581 ,…	95
LinJ.36.3570	product=short chain dehydrogenase-like protein	30	1393	1	902	LbrM.35.3640 ,	O43174 ,	50033077 , 50253810 , 50377963 ,	3
LinJ.36.5040	product=PPR repeat/Pentatricopeptide repeat domain/PPR repeat family - putative	25	1543	1	902	LbrM.35.5060 ,	P00346 ,	23223 ,	1
LinJ.36.6510	product=small G-protein putative	72	772	2	447	LbrM.35.6570 ,	P14618 ,	82190 , 50261993 , 50361508 , 50361509 , 50361514 , 50361516 , 50361517 , 50361524 , 50361530 , 50361532 , 50361533 , 50361536 , 50361538 , 50361539 , 50361540 , 50361541 , 50361542 , 50361543 , 50361544 , 50361556 , 50361557 , 50434636 ,	22
LinJ.36.6860	product=protein-l-isoaspartate o-methyltransferase putative	55	948	3	270	LbrM.35.6910 ,	O14733 ,	2579 , 4552 , 4779 , 5445 , 31085 , 50042034 , 50161957 , 50308060 ,	8
