# Supplementary material for: Systematic in silico Evaluation of Leishmania spp. Proteomes for Drug Discovery
Source: Front Chem. 2021 Apr 27;9:607139. doi: 10.3389/fchem.2021.607139 (PMC8111926; doi:10.3389/fchem.2021.607139)
Supplement: Supplementary file 7 [file Table_7.XLSX]

## Sheet: Planilha1
Protein1	Protein2	interaction value	interaction value	interaction value	interaction value
LbrM.01.0020	LbrM.01.0790	714	\N	\N	\N
LbrM.01.0020	LbrM.16.0330	727	\N	\N	\N
LbrM.01.0030	LbrM.07.1200	933	0.260231	\N	\N
LbrM.01.0030	LbrM.08.0030	\N	0.266043	\N	\N
LbrM.01.0030	LbrM.17.1030	\N	0.132288	\N	\N
LbrM.01.0030	LbrM.20.0160	\N	0.165097	\N	\N
LbrM.01.0030	LbrM.20.0580	\N	0.144746	\N	\N
LbrM.01.0030	LbrM.21.1490	\N	0.123675	\N	\N
LbrM.01.0030	LbrM.22.0560	708	\N	\N	\N
LbrM.01.0030	LbrM.26.2680	999	\N	\N	\N
LbrM.01.0030	LbrM.27.0800	912	\N	\N	\N
LbrM.01.0030	LbrM.28.1630	896	\N	\N	\N
LbrM.01.0030	LbrM.28.1640	896	\N	\N	\N
LbrM.01.0030	LbrM.29.0130	990	0.312033	\N	\N
LbrM.01.0030	LbrM.30.3340	994	0.338228	\N	\N
LbrM.01.0030	LbrM.32.1350	\N	0.29022	\N	\N
LbrM.01.0030	LbrM.34.3310	\N	0.125004	\N	\N
LbrM.01.0030	LbrM.34.4340	\N	0.17777	\N	\N
LbrM.01.0030	LbrM.35.0650	\N	0.211686	\N	\N
LbrM.01.0030	LbrM.35.3760	956	\N	\N	\N
LbrM.01.0060	LbrM.01.0460	999	\N	\N	\N
LbrM.01.0060	LbrM.02.0290	\N	0.208249	\N	\N
LbrM.01.0060	LbrM.04.0530	\N	0.169039	\N	\N
LbrM.01.0060	LbrM.05.0030	\N	0.251226	\N	\N
LbrM.01.0060	LbrM.07.0620	\N	0.252099	\N	\N
LbrM.01.0060	LbrM.07.0780	\N	0.236641	\N	\N
LbrM.01.0060	LbrM.09.0280	820	\N	\N	\N
LbrM.01.0060	LbrM.09.0980	\N	0.187533	\N	\N
LbrM.01.0060	LbrM.09.1130	\N	0.196386	\N	\N
LbrM.01.0060	LbrM.10.1010	\N	0.236767	\N	\N
LbrM.01.0060	LbrM.10.1270	\N	0.13108	\N	\N
LbrM.01.0060	LbrM.11.0970	\N	0.238841	\N	\N
LbrM.01.0060	LbrM.13.0190	782	\N	\N	\N
LbrM.01.0060	LbrM.13.0210	782	\N	\N	\N
LbrM.01.0060	LbrM.13.1470	\N	0.262012	\N	\N
LbrM.01.0060	LbrM.14.1600	\N	\N	0.475173	-2.03
LbrM.01.0060	LbrM.15.0910	\N	\N	0.468575	0
LbrM.01.0060	LbrM.17.0080	\N	0.259527	\N	\N
LbrM.01.0060	LbrM.17.0090	\N	0.318592	\N	\N
LbrM.01.0060	LbrM.18.0830	\N	0.257525	\N	\N
LbrM.01.0060	LbrM.18.0950	\N	0.217742	\N	\N
LbrM.01.0060	LbrM.18.1230	\N	0.212807	\N	\N
LbrM.01.0060	LbrM.19.0570	\N	0.21802	\N	\N
LbrM.01.0060	LbrM.20.1690	752	\N	\N	\N
LbrM.01.0060	LbrM.20.2460	\N	0.143818	\N	\N
LbrM.01.0060	LbrM.20.3890	\N	0.249767	\N	\N
LbrM.01.0060	LbrM.20.5640	747	\N	\N	\N
LbrM.01.0060	LbrM.21.0870	\N	0.188576	\N	\N
LbrM.01.0060	LbrM.21.1920	\N	0.206632	\N	\N
LbrM.01.0060	LbrM.22.0650	\N	0.0890512	\N	\N
LbrM.01.0060	LbrM.25.1530	\N	0.203778	\N	\N
LbrM.01.0060	LbrM.25.2050	\N	0.331189	\N	\N
LbrM.01.0060	LbrM.25.2330	\N	0.471441	\N	\N
LbrM.01.0060	LbrM.26.0300	\N	0.0931844	\N	\N
LbrM.01.0060	LbrM.26.2370	888	\N	\N	\N
LbrM.01.0060	LbrM.27.0850	\N	0.165016	\N	\N
LbrM.01.0060	LbrM.27.2520	\N	0.27181	\N	\N
LbrM.01.0060	LbrM.28.0540	888	\N	\N	\N
LbrM.01.0060	LbrM.29.0940	\N	0.254107	\N	\N
LbrM.01.0060	LbrM.29.1410	888	\N	\N	\N
LbrM.01.0060	LbrM.29.2180	743	0.288226	\N	\N
LbrM.01.0060	LbrM.29.2670	\N	0.137308	\N	\N
LbrM.01.0060	LbrM.29.2700	782	\N	\N	\N
LbrM.01.0060	LbrM.30.1240	747	\N	\N	\N
LbrM.01.0060	LbrM.30.1800	818	\N	\N	\N
LbrM.01.0060	LbrM.30.2320	\N	0.0992057	\N	\N
LbrM.01.0060	LbrM.31.2550	\N	0.24209	\N	\N
LbrM.01.0060	LbrM.31.3050	758	\N	\N	\N
LbrM.01.0060	LbrM.31.3150	\N	0.332333	\N	\N
LbrM.01.0060	LbrM.32.0600	\N	0.128655	\N	\N
LbrM.01.0060	LbrM.32.2240	\N	0.15034	\N	\N
LbrM.01.0060	LbrM.32.3400	\N	0.135121	\N	\N
LbrM.01.0060	LbrM.32.4110	\N	0.260425	\N	\N
LbrM.01.0060	LbrM.33.2110	\N	0.134323	\N	\N
LbrM.01.0060	LbrM.33.3020	\N	0.195348	\N	\N
LbrM.01.0060	LbrM.34.0170	\N	0.264027	\N	\N
LbrM.01.0060	LbrM.34.5160	\N	0.125448	\N	\N
LbrM.01.0060	LbrM.35.0270	\N	0.333141	\N	\N
LbrM.01.0060	LbrM.35.0680	\N	0.237819	\N	\N
LbrM.01.0060	LbrM.35.3210	\N	0.142497	\N	\N
LbrM.01.0060	LbrM.35.5400	784	\N	\N	\N
LbrM.01.0060	LbrM.35.6570	\N	0.200845	\N	\N
LbrM.01.0080	LbrM.03.0510	788	0.439001	\N	\N
LbrM.01.0080	LbrM.04.0500	\N	0.213718	\N	\N
LbrM.01.0080	LbrM.04.1170	\N	0.317663	\N	\N
LbrM.01.0080	LbrM.05.0180	870	\N	\N	\N
LbrM.01.0080	LbrM.05.0520	\N	0.22746	\N	\N
LbrM.01.0080	LbrM.06.0620	\N	0.512283	\N	\N
LbrM.01.0080	LbrM.06.0850	963	0.340833	\N	\N
LbrM.01.0080	LbrM.06.0870	963	\N	\N	\N
LbrM.01.0080	LbrM.07.0660	\N	0.259484	\N	\N
LbrM.01.0080	LbrM.08.0590	\N	0.140393	\N	\N
LbrM.01.0080	LbrM.11.0370	993	0.912163	\N	\N
LbrM.01.0080	LbrM.11.0800	\N	0.151246	\N	\N
LbrM.01.0080	LbrM.12.0490	\N	0.213392	\N	\N
LbrM.01.0080	LbrM.13.1540	\N	0.160023	\N	\N
LbrM.01.0080	LbrM.14.1330	\N	0.379995	\N	\N
LbrM.01.0080	LbrM.14.1360	\N	0.144559	\N	\N
LbrM.01.0080	LbrM.15.0090	\N	0.166177	\N	\N
LbrM.01.0080	LbrM.15.1060	\N	0.262739	\N	\N
LbrM.01.0080	LbrM.16.0600	\N	0.164683	\N	\N
LbrM.01.0080	LbrM.17.0330	\N	0.18748	\N	\N
LbrM.01.0080	LbrM.17.0790	\N	0.157237	\N	\N
LbrM.01.0080	LbrM.17.0800	\N	0.175257	\N	\N
LbrM.01.0080	LbrM.17.0880	\N	0.183554	\N	\N
LbrM.01.0080	LbrM.17.1530	\N	0.178729	\N	\N
LbrM.01.0080	LbrM.18.0760	\N	0.377776	\N	\N
LbrM.01.0080	LbrM.19.0670	\N	0.253707	\N	\N
LbrM.01.0080	LbrM.19.1820	\N	0.155128	\N	\N
LbrM.01.0080	LbrM.20.0020	\N	0.154203	\N	\N
LbrM.01.0080	LbrM.20.0030	\N	0.181146	\N	\N
LbrM.01.0080	LbrM.20.0160	\N	0.191526	\N	\N
LbrM.01.0080	LbrM.20.0500	\N	0.303529	\N	\N
LbrM.01.0080	LbrM.20.0540	\N	0.536594	\N	\N
LbrM.01.0080	LbrM.20.1010	\N	0.326222	\N	\N
LbrM.01.0080	LbrM.20.3330	\N	0.171439	\N	\N
LbrM.01.0080	LbrM.21.1810	\N	0.345558	\N	\N
LbrM.01.0080	LbrM.22.0110	\N	0.486829	\N	\N
LbrM.01.0080	LbrM.22.1440	\N	0.320304	\N	\N
LbrM.01.0080	LbrM.23.0400	\N	0.161692	\N	\N
LbrM.01.0080	LbrM.23.0580	922	0.863791	\N	\N
LbrM.01.0080	LbrM.23.0800	922	0.876353	\N	\N
LbrM.01.0080	LbrM.23.0840	900	\N	\N	\N
LbrM.01.0080	LbrM.24.0780	\N	0.165286	\N	\N
LbrM.01.0080	LbrM.24.0790	\N	0.183408	\N	\N
LbrM.01.0080	LbrM.24.1690	\N	0.207459	\N	\N
LbrM.01.0080	LbrM.24.2110	\N	0.34611	\N	\N
LbrM.01.0080	LbrM.25.0130	\N	0.424373	\N	\N
LbrM.01.0080	LbrM.25.1150	\N	0.292573	\N	\N
LbrM.01.0080	LbrM.25.1310	\N	0.299793	\N	\N
LbrM.01.0080	LbrM.25.2280	788	\N	\N	\N
LbrM.01.0080	LbrM.26.0040	984	\N	\N	\N
LbrM.01.0080	LbrM.26.0190	\N	0.292488	\N	\N
LbrM.01.0080	LbrM.26.0350	\N	0.610165	\N	\N
LbrM.01.0080	LbrM.26.1570	882	\N	\N	\N
LbrM.01.0080	LbrM.27.0310	964	0.716883	\N	\N
LbrM.01.0080	LbrM.27.0510	\N	0.186728	\N	\N
LbrM.01.0080	LbrM.27.1010	952	0.394198	\N	\N
LbrM.01.0080	LbrM.27.1450	\N	0.180956	\N	\N
LbrM.01.0080	LbrM.27.1800	\N	0.358746	\N	\N
LbrM.01.0080	LbrM.27.1920	\N	0.284438	\N	\N
LbrM.01.0080	LbrM.27.2650	\N	0.503686	\N	\N
LbrM.01.0080	LbrM.28.0510	998	\N	\N	\N
LbrM.01.0080	LbrM.28.2260	\N	0.241458	\N	\N
LbrM.01.0080	LbrM.28.2620	\N	0.191564	\N	\N
LbrM.01.0080	LbrM.29.0730	\N	0.252293	\N	\N
LbrM.01.0080	LbrM.29.2140	\N	0.176357	\N	\N
LbrM.01.0080	LbrM.29.2280	703	0.514389	\N	\N
LbrM.01.0080	LbrM.29.2330	\N	0.172886	\N	\N
LbrM.01.0080	LbrM.30.0220	\N	0.246717	\N	\N
LbrM.01.0080	LbrM.30.1870	\N	0.222203	\N	\N
LbrM.01.0080	LbrM.30.3180	\N	0.177386	\N	\N
LbrM.01.0080	LbrM.30.3420	\N	0.271922	\N	\N
LbrM.01.0080	LbrM.31.1280	762	0.587738	\N	\N
LbrM.01.0080	LbrM.31.1840	926	\N	\N	\N
LbrM.01.0080	LbrM.31.3340	941	\N	\N	\N
LbrM.01.0080	LbrM.31.3570	\N	0.33896	\N	\N
LbrM.01.0080	LbrM.32.3600	\N	0.311463	\N	\N
LbrM.01.0080	LbrM.33.1160	\N	0.149414	\N	\N
LbrM.01.0080	LbrM.33.1290	\N	0.185131	\N	\N
LbrM.01.0080	LbrM.33.1600	\N	0.157364	\N	\N
LbrM.01.0080	LbrM.33.1830	\N	0.232729	\N	\N
LbrM.01.0080	LbrM.33.2630	870	0.272043	\N	\N
LbrM.01.0080	LbrM.33.2820	\N	0.231384	\N	\N
LbrM.01.0080	LbrM.33.2880	882	\N	\N	\N
LbrM.01.0080	LbrM.33.3000	\N	0.66749	\N	\N
LbrM.01.0080	LbrM.34.0090	\N	0.358046	\N	\N
LbrM.01.0080	LbrM.34.0810	\N	0.3486	\N	\N
LbrM.01.0080	LbrM.34.1140	\N	0.203609	\N	\N
LbrM.01.0080	LbrM.34.1260	\N	0.214755	\N	\N
LbrM.01.0080	LbrM.34.1330	\N	0.271102	\N	\N
LbrM.01.0080	LbrM.34.2630	\N	0.339927	\N	\N
LbrM.01.0080	LbrM.34.3250	\N	0.147212	\N	\N
LbrM.01.0080	LbrM.34.3660	\N	0.205573	\N	\N
LbrM.01.0080	LbrM.35.2580	\N	0.182363	\N	\N
LbrM.01.0080	LbrM.35.2870	\N	0.241116	\N	\N
LbrM.01.0080	LbrM.35.3300	\N	0.434543	\N	\N
LbrM.01.0080	LbrM.35.4230	\N	0.299949	\N	\N
LbrM.01.0080	LbrM.35.5610	\N	0.428459	\N	\N
LbrM.01.0080	LbrM.35.5650	\N	0.190002	\N	\N
LbrM.01.0120	LbrM.01.0460	999	\N	\N	\N
LbrM.01.0120	LbrM.04.0960	830	0.741143	\N	\N
LbrM.01.0120	LbrM.06.0830	968	\N	\N	\N
LbrM.01.0120	LbrM.16.0570	981	0.849631	\N	\N
LbrM.01.0120	LbrM.19.1820	911	\N	\N	\N
LbrM.01.0120	LbrM.20.1010	907	0.826908	\N	\N
LbrM.01.0120	LbrM.20.2560	929	\N	\N	\N
LbrM.01.0120	LbrM.21.1410	822	\N	\N	\N
LbrM.01.0120	LbrM.22.0110	820	\N	\N	\N
LbrM.01.0120	LbrM.22.1170	937	0.846582	\N	\N
LbrM.01.0120	LbrM.24.1000	724	\N	\N	\N
LbrM.01.0120	LbrM.27.0660	736	\N	\N	\N
LbrM.01.0120	LbrM.27.2230	937	0.85141	\N	\N
LbrM.01.0120	LbrM.28.0960	932	0.85689	\N	\N
LbrM.01.0120	LbrM.30.2590	763	\N	\N	\N
LbrM.01.0120	LbrM.30.3480	774	\N	\N	\N
LbrM.01.0120	LbrM.32.3200	929	\N	\N	\N
LbrM.01.0120	LbrM.32.3210	992	\N	\N	\N
LbrM.01.0120	LbrM.34.3160	756	\N	\N	\N
LbrM.01.0120	LbrM.34.3850	992	0.848061	\N	\N
LbrM.01.0120	LbrM.35.2180	764	\N	\N	\N
LbrM.01.0120	LbrM.35.4880	928	\N	\N	\N
LbrM.01.0120	LbrM.35.7070	727	\N	\N	\N
LbrM.01.0140	LbrM.01.0300	726	\N	\N	\N
LbrM.01.0140	LbrM.04.0500	\N	0.25418	\N	\N
LbrM.01.0140	LbrM.05.0350	\N	0.151844	\N	\N
LbrM.01.0140	LbrM.05.0980	\N	0.141479	\N	\N
LbrM.01.0140	LbrM.07.0230	931	\N	\N	\N
LbrM.01.0140	LbrM.08.0330	789	\N	\N	\N
LbrM.01.0140	LbrM.09.0070	\N	0.199261	\N	\N
LbrM.01.0140	LbrM.11.0350	\N	0.141302	\N	\N
LbrM.01.0140	LbrM.12.0240	\N	0.228408	\N	\N
LbrM.01.0140	LbrM.14.0880	788	\N	\N	\N
LbrM.01.0140	LbrM.16.0840	730	\N	\N	\N
LbrM.01.0140	LbrM.18.0570	\N	0.200092	\N	\N
LbrM.01.0140	LbrM.18.1700	807	\N	\N	\N
LbrM.01.0140	LbrM.19.0860	\N	0.264858	\N	\N
LbrM.01.0140	LbrM.20.1010	\N	0.194103	\N	\N
LbrM.01.0140	LbrM.20.5180	860	\N	\N	\N
LbrM.01.0140	LbrM.21.0730	\N	0.238002	\N	\N
LbrM.01.0140	LbrM.23.0900	\N	0.14024	\N	\N
LbrM.01.0140	LbrM.24.2120	967	\N	\N	\N
LbrM.01.0140	LbrM.25.0750	951	\N	\N	\N
LbrM.01.0140	LbrM.25.0940	759	\N	\N	\N
LbrM.01.0140	LbrM.25.1310	\N	0.189853	\N	\N
LbrM.01.0140	LbrM.26.0190	\N	0.221692	\N	\N
LbrM.01.0140	LbrM.26.0300	\N	0.256769	\N	\N
LbrM.01.0140	LbrM.26.1070	801	\N	\N	\N
LbrM.01.0140	LbrM.27.0881	860	\N	\N	\N
LbrM.01.0140	LbrM.27.1150	763	\N	\N	\N
LbrM.01.0140	LbrM.27.2210	\N	0.150116	\N	\N
LbrM.01.0140	LbrM.31.2770	801	\N	\N	\N
LbrM.01.0140	LbrM.31.2780	801	\N	\N	\N
LbrM.01.0140	LbrM.31.2790	801	\N	\N	\N
LbrM.01.0140	LbrM.31.2840	801	\N	\N	\N
LbrM.01.0140	LbrM.31.2850	801	\N	\N	\N
LbrM.01.0140	LbrM.32.2000	789	\N	\N	\N
LbrM.01.0140	LbrM.32.2010	789	\N	\N	\N
LbrM.01.0140	LbrM.32.2860	789	\N	\N	\N
LbrM.01.0140	LbrM.32.2870	789	\N	\N	\N
LbrM.01.0140	LbrM.33.1950	763	\N	\N	\N
LbrM.01.0140	LbrM.34.1170	\N	0.248989	\N	\N
LbrM.01.0140	LbrM.34.1260	728	0.203103	\N	\N
LbrM.01.0140	LbrM.34.2750	763	\N	\N	\N
LbrM.01.0140	LbrM.34.3580	718	\N	\N	\N
LbrM.01.0170	LbrM.32.2570	\N	\N	0.487266	-33.31
LbrM.01.0210	LbrM.07.1110	\N	0.15097	\N	\N
LbrM.01.0210	LbrM.11.0490	\N	0.416114	\N	\N
LbrM.01.0210	LbrM.15.0030	\N	0.136423	\N	\N
LbrM.01.0210	LbrM.29.2180	\N	0.142157	\N	\N
LbrM.01.0210	LbrM.33.0340	\N	0.181137	\N	\N
LbrM.01.0210	LbrM.34.0360	\N	0.144367	\N	\N
LbrM.01.0210	LbrM.35.4430	\N	0.183618	\N	\N
LbrM.01.0210	LbrM.35.5420	\N	0.186182	\N	\N
LbrM.01.0210	LbrM.35.7320	\N	0.196356	\N	\N
LbrM.01.0220	LbrM.27.2690	727	\N	\N	\N
LbrM.01.0220	LbrM.28.3170	727	\N	\N	\N
LbrM.01.0220	LbrM.32.2720	727	\N	\N	\N
LbrM.01.0230	LbrM.12.0350	809	\N	\N	\N
LbrM.01.0230	LbrM.20.3820	809	\N	\N	\N
LbrM.01.0230	LbrM.30.3320	714	\N	\N	\N
LbrM.01.0230	LbrM.31.2970	809	\N	\N	\N
LbrM.01.0230	LbrM.32.2980	809	\N	\N	\N
LbrM.01.0230	LbrM.35.1360	714	\N	\N	\N
LbrM.01.0230	LbrM.35.1390	809	\N	\N	\N
LbrM.01.0240	LbrM.01.0460	999	\N	\N	\N
LbrM.01.0240	LbrM.18.1100	934	\N	\N	\N
LbrM.01.0240	LbrM.26.2680	920	\N	\N	\N
LbrM.01.0240	LbrM.35.3760	920	\N	\N	\N
LbrM.01.0250	LbrM.01.0460	999	\N	\N	\N
LbrM.01.0250	LbrM.08.0880	960	\N	\N	\N
LbrM.01.0250	LbrM.18.0230	924	\N	\N	\N
LbrM.01.0250	LbrM.24.0130	992	\N	\N	\N
LbrM.01.0250	LbrM.26.1260	741	\N	\N	\N
LbrM.01.0250	LbrM.27.2750	874	\N	\N	\N
LbrM.01.0250	LbrM.28.2970	741	\N	\N	\N
LbrM.01.0250	LbrM.28.2980	741	\N	\N	\N
LbrM.01.0250	LbrM.28.2990	741	\N	\N	\N
LbrM.01.0250	LbrM.28.3030	741	\N	\N	\N
LbrM.01.0250	LbrM.29.0780	977	\N	\N	\N
LbrM.01.0250	LbrM.29.1350	874	\N	\N	\N
LbrM.01.0250	LbrM.30.1740	874	\N	\N	\N
LbrM.01.0250	LbrM.33.0330	955	\N	\N	\N
LbrM.01.0250	LbrM.33.0340	955	\N	\N	\N
LbrM.01.0250	LbrM.33.0350	955	\N	\N	\N
LbrM.01.0250	LbrM.33.0740	862	\N	\N	\N
LbrM.01.0250	LbrM.33.2670	955	\N	\N	\N
LbrM.01.0250	LbrM.34.3570	755	\N	\N	\N
LbrM.01.0250	LbrM.35.2300	960	\N	\N	\N
LbrM.01.0280	LbrM.08.0500	781	\N	\N	\N
LbrM.01.0280	LbrM.14.0810	\N	0.147749	\N	\N
LbrM.01.0280	LbrM.14.1540	883	\N	\N	\N
LbrM.01.0280	LbrM.16.0550	889	\N	\N	\N
LbrM.01.0280	LbrM.19.1660	990	\N	\N	\N
LbrM.01.0280	LbrM.22.0070	779	\N	\N	\N
LbrM.01.0280	LbrM.24.2360	939	\N	\N	\N
LbrM.01.0280	LbrM.25.1610	\N	0.182736	\N	\N
LbrM.01.0280	LbrM.26.1580	730	\N	\N	\N
LbrM.01.0280	LbrM.28.0130	921	\N	\N	\N
LbrM.01.0280	LbrM.28.0790	\N	0.223557	\N	\N
LbrM.01.0280	LbrM.29.0600	817	\N	\N	\N
LbrM.01.0280	LbrM.30.3340	712	\N	\N	\N
LbrM.01.0280	LbrM.31.0270	832	\N	\N	\N
LbrM.01.0280	LbrM.31.2950	805	\N	\N	\N
LbrM.01.0280	LbrM.32.1620	761	\N	\N	\N
LbrM.01.0280	LbrM.32.4160	817	\N	\N	\N
LbrM.01.0280	LbrM.33.1970	\N	0.184846	\N	\N
LbrM.01.0280	LbrM.34.3360	857	\N	\N	\N
LbrM.01.0280	LbrM.34.3550	937	\N	\N	\N
LbrM.01.0300	LbrM.01.0460	999	\N	\N	\N
LbrM.01.0300	LbrM.04.1170	731	\N	\N	\N
LbrM.01.0300	LbrM.05.0310	726	0.227151	\N	\N
LbrM.01.0300	LbrM.05.0350	990	0.75621	\N	\N
LbrM.01.0300	LbrM.06.0910	728	\N	\N	\N
LbrM.01.0300	LbrM.07.1220	926	\N	\N	\N
LbrM.01.0300	LbrM.08.0330	709	\N	\N	\N
LbrM.01.0300	LbrM.15.1080	978	\N	0.468575	0
LbrM.01.0300	LbrM.15.1100	978	\N	\N	\N
LbrM.01.0300	LbrM.15.1230	739	\N	\N	\N
LbrM.01.0300	LbrM.16.1430	\N	\N	0.468575	-8.34
LbrM.01.0300	LbrM.16.1590	772	\N	\N	\N
LbrM.01.0300	LbrM.16.1600	\N	0.0790392	\N	\N
LbrM.01.0300	LbrM.18.1700	705	\N	\N	\N
LbrM.01.0300	LbrM.19.1220	\N	\N	0.560022	-1.82
LbrM.01.0300	LbrM.20.1290	\N	0.0829119	\N	\N
LbrM.01.0300	LbrM.20.5180	903	\N	\N	\N
LbrM.01.0300	LbrM.20.5850	\N	\N	0.527937	0
LbrM.01.0300	LbrM.20.5920	\N	\N	0.568787	0
LbrM.01.0300	LbrM.21.0310	\N	\N	0.534454	0
LbrM.01.0300	LbrM.22.1170	705	\N	\N	\N
LbrM.01.0300	LbrM.23.0050	978	\N	\N	\N
LbrM.01.0300	LbrM.24.1480	\N	\N	0.594063	0
LbrM.01.0300	LbrM.25.1570	\N	\N	0.568787	0
LbrM.01.0300	LbrM.26.0200	\N	\N	0.468575	-11.99
LbrM.01.0300	LbrM.26.0810	875	\N	\N	\N
LbrM.01.0300	LbrM.26.0820	875	\N	\N	\N
LbrM.01.0300	LbrM.26.0830	875	\N	0.51819	0
LbrM.01.0300	LbrM.26.2680	884	\N	\N	\N
LbrM.01.0300	LbrM.27.0510	\N	\N	0.502183	-11.96
LbrM.01.0300	LbrM.27.0881	903	\N	\N	\N
LbrM.01.0300	LbrM.27.1920	\N	\N	0.500245	0
LbrM.01.0300	LbrM.27.2230	705	\N	0.51819	-11.11
LbrM.01.0300	LbrM.28.2480	739	\N	\N	\N
LbrM.01.0300	LbrM.30.1130	894	0.0442407	\N	\N
LbrM.01.0300	LbrM.30.3000	\N	\N	0.62499	-21.2
LbrM.01.0300	LbrM.32.2000	709	\N	\N	\N
LbrM.01.0300	LbrM.32.2010	709	\N	\N	\N
LbrM.01.0300	LbrM.32.2290	716	\N	\N	\N
LbrM.01.0300	LbrM.32.2860	709	\N	\N	\N
LbrM.01.0300	LbrM.32.2870	709	\N	\N	\N
LbrM.01.0300	LbrM.32.3600	\N	0.37476	\N	\N
LbrM.01.0300	LbrM.32.3610	\N	\N	0.534454	0
LbrM.01.0300	LbrM.33.1020	728	\N	\N	\N
LbrM.01.0300	LbrM.33.1960	\N	0.263335	\N	\N
LbrM.01.0300	LbrM.34.0820	739	\N	\N	\N
LbrM.01.0300	LbrM.34.1090	739	\N	\N	\N
LbrM.01.0300	LbrM.34.1170	726	\N	\N	\N
LbrM.01.0300	LbrM.34.3870	\N	\N	0.475173	-5
LbrM.01.0300	LbrM.35.3230	875	\N	\N	\N
LbrM.01.0300	LbrM.35.3760	884	\N	\N	\N
LbrM.01.0300	LbrM.35.4420	\N	\N	0.468575	0
LbrM.01.0310	LbrM.01.0460	999	\N	\N	\N
LbrM.01.0310	LbrM.05.1060	\N	0.163753	\N	\N
LbrM.01.0310	LbrM.15.1230	708	\N	\N	\N
LbrM.01.0310	LbrM.18.0370	\N	0.211803	\N	\N
LbrM.01.0310	LbrM.18.1410	\N	0.214618	\N	\N
LbrM.01.0310	LbrM.19.1820	700	\N	\N	\N
LbrM.01.0310	LbrM.21.2070	\N	0.346162	\N	\N
LbrM.01.0310	LbrM.22.1120	\N	0.183779	\N	\N
LbrM.01.0310	LbrM.24.0740	\N	0.176485	\N	\N
LbrM.01.0310	LbrM.28.1420	\N	0.300083	\N	\N
LbrM.01.0310	LbrM.28.2480	708	\N	\N	\N
LbrM.01.0310	LbrM.28.2890	\N	0.185832	\N	\N
LbrM.01.0310	LbrM.30.0710	\N	0.208764	\N	\N
LbrM.01.0310	LbrM.30.1610	\N	0.373877	\N	\N
LbrM.01.0310	LbrM.35.5180	\N	0.334544	\N	\N
LbrM.01.0310	LbrM.35.5900	\N	0.196762	\N	\N
LbrM.01.0340	LbrM.03.0820	756	\N	\N	\N
LbrM.01.0340	LbrM.23.0150	769	\N	\N	\N
LbrM.01.0340	LbrM.23.1880	809	\N	\N	\N
LbrM.01.0340	LbrM.30.1370	809	\N	\N	\N
LbrM.01.0360	LbrM.01.0460	999	\N	\N	\N
LbrM.01.0360	LbrM.07.0800	796	\N	\N	\N
LbrM.01.0360	LbrM.07.1080	872	\N	\N	\N
LbrM.01.0360	LbrM.09.0800	\N	0.137081	\N	\N
LbrM.01.0360	LbrM.09.0920	\N	0.178807	\N	\N
LbrM.01.0360	LbrM.12.0490	\N	0.170262	\N	\N
LbrM.01.0360	LbrM.13.0500	901	\N	\N	\N
LbrM.01.0360	LbrM.13.1240	841	\N	\N	\N
LbrM.01.0360	LbrM.13.1520	\N	0.157727	\N	\N
LbrM.01.0360	LbrM.15.1440	\N	0.151531	\N	\N
LbrM.01.0360	LbrM.19.0470	901	\N	\N	\N
LbrM.01.0360	LbrM.20.0470	760	0.457179	\N	\N
LbrM.01.0360	LbrM.20.0580	\N	0.163087	\N	\N
LbrM.01.0360	LbrM.20.3010	\N	0.192743	\N	\N
LbrM.01.0360	LbrM.20.3020	\N	0.140168	\N	\N
LbrM.01.0360	LbrM.20.3080	\N	0.146196	\N	\N
LbrM.01.0360	LbrM.20.4460	\N	0.19602	\N	\N
LbrM.01.0360	LbrM.20.5830	\N	0.175121	\N	\N
LbrM.01.0360	LbrM.23.1320	\N	0.158705	\N	\N
LbrM.01.0360	LbrM.24.0080	954	\N	\N	\N
LbrM.01.0360	LbrM.25.2330	\N	0.538896	\N	\N
LbrM.01.0360	LbrM.26.0670	\N	0.133702	\N	\N
LbrM.01.0360	LbrM.27.0470	983	\N	\N	\N
LbrM.01.0360	LbrM.27.0660	\N	0.168489	\N	\N
LbrM.01.0360	LbrM.27.1370	\N	0.149308	\N	\N
LbrM.01.0360	LbrM.27.1830	800	\N	\N	\N
LbrM.01.0360	LbrM.27.2690	\N	0.13522	\N	\N
LbrM.01.0360	LbrM.28.0670	868	\N	\N	\N
LbrM.01.0360	LbrM.28.0960	\N	0.198802	\N	\N
LbrM.01.0360	LbrM.30.0220	\N	0.172187	\N	\N
LbrM.01.0360	LbrM.30.0620	\N	0.249642	\N	\N
LbrM.01.0360	LbrM.30.1240	\N	0.532574	\N	\N
LbrM.01.0360	LbrM.30.2590	\N	0.141903	\N	\N
LbrM.01.0360	LbrM.32.0100	868	0.411186	\N	\N
LbrM.01.0360	LbrM.32.0130	\N	0.174745	\N	\N
LbrM.01.0360	LbrM.32.0690	939	\N	\N	\N
LbrM.01.0360	LbrM.32.1100	\N	0.145521	\N	\N
LbrM.01.0360	LbrM.32.1200	\N	0.164814	\N	\N
LbrM.01.0360	LbrM.32.2360	796	\N	\N	\N
LbrM.01.0360	LbrM.32.3560	\N	0.150983	\N	\N
LbrM.01.0360	LbrM.33.1960	\N	0.189056	\N	\N
LbrM.01.0360	LbrM.34.1450	920	\N	\N	\N
LbrM.01.0360	LbrM.34.3440	936	\N	\N	\N
LbrM.01.0360	LbrM.34.3840	\N	0.156083	\N	\N
LbrM.01.0360	LbrM.34.4980	\N	0.154045	\N	\N
LbrM.01.0360	LbrM.35.1010	\N	0.143316	\N	\N
LbrM.01.0360	LbrM.35.7260	968	\N	\N	\N
LbrM.01.0380	LbrM.21.0610	722	\N	\N	\N
LbrM.01.0380	LbrM.24.0780	733	\N	\N	\N
LbrM.01.0380	LbrM.24.0790	733	\N	\N	\N
LbrM.01.0380	LbrM.25.2280	807	\N	\N	\N
LbrM.01.0380	LbrM.35.2870	722	\N	\N	\N
LbrM.01.0460	LbrM.01.0470	999	\N	\N	\N
LbrM.01.0460	LbrM.03.0260	999	\N	\N	\N
LbrM.01.0460	LbrM.03.0390	953	\N	\N	\N
LbrM.01.0460	LbrM.03.0890	851	\N	\N	\N
LbrM.01.0460	LbrM.03.0920	999	\N	\N	\N
LbrM.01.0460	LbrM.04.0520	998	\N	\N	\N
LbrM.01.0460	LbrM.04.0740	999	\N	\N	\N
LbrM.01.0460	LbrM.06.0390	999	\N	\N	\N
LbrM.01.0460	LbrM.06.0410	999	\N	\N	\N
LbrM.01.0460	LbrM.06.0580	998	\N	\N	\N
LbrM.01.0460	LbrM.06.0590	998	\N	\N	\N
LbrM.01.0460	LbrM.07.0490	767	\N	\N	\N
LbrM.01.0460	LbrM.07.0560	995	\N	\N	\N
LbrM.01.0460	LbrM.07.0750	999	\N	\N	\N
LbrM.01.0460	LbrM.08.0320	931	\N	\N	\N
LbrM.01.0460	LbrM.08.0600	850	\N	\N	\N
LbrM.01.0460	LbrM.09.0640	999	\N	\N	\N
LbrM.01.0460	LbrM.09.1020	878	\N	\N	\N
LbrM.01.0460	LbrM.09.1130	813	\N	\N	\N
LbrM.01.0460	LbrM.09.1140	813	\N	\N	\N
LbrM.01.0460	LbrM.10.0070	999	\N	\N	\N
LbrM.01.0460	LbrM.11.0550	999	\N	\N	\N
LbrM.01.0460	LbrM.11.0700	959	\N	\N	\N
LbrM.01.0460	LbrM.11.0760	996	\N	\N	\N
LbrM.01.0460	LbrM.11.0770	996	\N	\N	\N
LbrM.01.0460	LbrM.11.0970	821	\N	\N	\N
LbrM.01.0460	LbrM.11.0990	999	\N	\N	\N
LbrM.01.0460	LbrM.13.0380	999	\N	\N	\N
LbrM.01.0460	LbrM.13.0390	999	\N	\N	\N
LbrM.01.0460	LbrM.13.1000	999	\N	\N	\N
LbrM.01.0460	LbrM.13.1530	999	\N	\N	\N
LbrM.01.0460	LbrM.14.1440	992	\N	\N	\N
LbrM.01.0460	LbrM.15.0210	989	\N	\N	\N
LbrM.01.0460	LbrM.15.0990	999	\N	\N	\N
LbrM.01.0460	LbrM.15.1040	999	\N	\N	\N
LbrM.01.0460	LbrM.15.1380	937	\N	\N	\N
LbrM.01.0460	LbrM.15.1470	836	\N	\N	\N
LbrM.01.0460	LbrM.16.0150	976	\N	\N	\N
LbrM.01.0460	LbrM.16.0480	999	\N	\N	\N
LbrM.01.0460	LbrM.17.0090	715	\N	\N	\N
LbrM.01.0460	LbrM.17.1450	849	\N	\N	\N
LbrM.01.0460	LbrM.18.0250	983	\N	\N	\N
LbrM.01.0460	LbrM.18.0670	999	\N	\N	\N
LbrM.01.0460	LbrM.18.0700	997	\N	\N	\N
LbrM.01.0460	LbrM.18.1430	997	\N	\N	\N
LbrM.01.0460	LbrM.19.0370	999	\N	\N	\N
LbrM.01.0460	LbrM.19.0410	905	\N	\N	\N
LbrM.01.0460	LbrM.19.0710	999	\N	\N	\N
LbrM.01.0460	LbrM.20.0320	838	\N	\N	\N
LbrM.01.0460	LbrM.20.0410	999	\N	\N	\N
LbrM.01.0460	LbrM.20.0830	989	\N	\N	\N
LbrM.01.0460	LbrM.20.1970	999	\N	\N	\N
LbrM.01.0460	LbrM.20.2340	999	\N	\N	\N
LbrM.01.0460	LbrM.20.3240	999	\N	\N	\N
LbrM.01.0460	LbrM.20.3270	884	\N	\N	\N
LbrM.01.0460	LbrM.20.3610	836	\N	\N	\N
LbrM.01.0460	LbrM.20.5810	999	\N	\N	\N
LbrM.01.0460	LbrM.21.0100	999	\N	\N	\N
LbrM.01.0460	LbrM.21.0800	999	\N	\N	\N
LbrM.01.0460	LbrM.21.1280	999	\N	\N	\N
LbrM.01.0460	LbrM.21.1290	999	\N	\N	\N
LbrM.01.0460	LbrM.21.1680	999	\N	\N	\N
LbrM.01.0460	LbrM.21.2030	999	\N	\N	\N
LbrM.01.0460	LbrM.22.0400	999	\N	\N	\N
LbrM.01.0460	LbrM.22.1420	998	\N	\N	\N
LbrM.01.0460	LbrM.24.0040	999	\N	\N	\N
LbrM.01.0460	LbrM.24.1230	907	\N	\N	\N
LbrM.01.0460	LbrM.24.1350	860	\N	\N	\N
LbrM.01.0460	LbrM.24.2130	999	\N	\N	\N
LbrM.01.0460	LbrM.24.2150	999	\N	\N	\N
LbrM.01.0460	LbrM.24.2290	995	\N	\N	\N
LbrM.01.0460	LbrM.25.0900	801	\N	\N	\N
LbrM.01.0460	LbrM.25.1160	999	\N	\N	\N
LbrM.01.0460	LbrM.26.0160	983	\N	\N	\N
LbrM.01.0460	LbrM.26.0890	999	\N	\N	\N
LbrM.01.0460	LbrM.26.1650	999	\N	\N	\N
LbrM.01.0460	LbrM.26.2140	999	\N	\N	\N
LbrM.01.0460	LbrM.26.2260	999	\N	\N	\N
LbrM.01.0460	LbrM.26.2680	993	\N	\N	\N
LbrM.01.0460	LbrM.27.1520	990	\N	\N	\N
LbrM.01.0460	LbrM.27.1530	990	\N	\N	\N
LbrM.01.0460	LbrM.27.1850	813	\N	\N	\N
LbrM.01.0460	LbrM.27.2400	887	\N	\N	\N
LbrM.01.0460	LbrM.28.0560	999	\N	\N	\N
LbrM.01.0460	LbrM.28.1030	999	\N	\N	\N
LbrM.01.0460	LbrM.28.1080	999	\N	\N	\N
LbrM.01.0460	LbrM.28.2401	999	\N	\N	\N
LbrM.01.0460	LbrM.28.2510	844	\N	\N	\N
LbrM.01.0460	LbrM.28.2760	999	\N	\N	\N
LbrM.01.0460	LbrM.28.2950	999	\N	\N	\N
LbrM.01.0460	LbrM.29.0040	931	\N	\N	\N
LbrM.01.0460	LbrM.29.1150	999	\N	\N	\N
LbrM.01.0460	LbrM.29.1400	759	\N	\N	\N
LbrM.01.0460	LbrM.29.2430	999	\N	\N	\N
LbrM.01.0460	LbrM.30.0750	999	\N	\N	\N
LbrM.01.0460	LbrM.30.0770	999	\N	\N	\N
LbrM.01.0460	LbrM.30.3030	826	\N	\N	\N
LbrM.01.0460	LbrM.30.3590	811	\N	\N	\N
LbrM.01.0460	LbrM.31.2110	999	\N	\N	\N
LbrM.01.0460	LbrM.32.0520	999	\N	\N	\N
LbrM.01.0460	LbrM.32.0770	957	\N	\N	\N
LbrM.01.0460	LbrM.32.0970	999	\N	\N	\N
LbrM.01.0460	LbrM.32.2930	999	\N	\N	\N
LbrM.01.0460	LbrM.32.2950	999	\N	\N	\N
LbrM.01.0460	LbrM.32.3410	999	\N	\N	\N
LbrM.01.0460	LbrM.32.3420	999	\N	\N	\N
LbrM.01.0460	LbrM.32.4140	999	\N	\N	\N
LbrM.01.0460	LbrM.33.0760	999	\N	\N	\N
LbrM.01.0460	LbrM.33.0840	999	\N	\N	\N
LbrM.01.0460	LbrM.33.0880	997	\N	\N	\N
LbrM.01.0460	LbrM.33.1110	999	\N	\N	\N
LbrM.01.0460	LbrM.33.3510	999	\N	\N	\N
LbrM.01.0460	LbrM.34.0280	999	\N	\N	\N
LbrM.01.0460	LbrM.34.0430	999	\N	\N	\N
LbrM.01.0460	LbrM.34.1790	999	\N	\N	\N
LbrM.01.0460	LbrM.34.1810	999	\N	\N	\N
LbrM.01.0460	LbrM.34.1820	999	\N	\N	\N
LbrM.01.0460	LbrM.34.1920	999	\N	\N	\N
LbrM.01.0460	LbrM.34.1960	999	\N	\N	\N
LbrM.01.0460	LbrM.34.2120	995	\N	\N	\N
LbrM.01.0460	LbrM.34.3190	999	\N	\N	\N
LbrM.01.0460	LbrM.34.3740	997	\N	\N	\N
LbrM.01.0460	LbrM.34.3770	999	\N	\N	\N
LbrM.01.0460	LbrM.34.3830	999	\N	\N	\N
LbrM.01.0460	LbrM.34.5040	926	\N	\N	\N
LbrM.01.0460	LbrM.35.0250	974	\N	\N	\N
LbrM.01.0460	LbrM.35.0260	974	\N	\N	\N
LbrM.01.0460	LbrM.35.0270	974	\N	\N	\N
LbrM.01.0460	LbrM.35.0720	992	\N	\N	\N
LbrM.01.0460	LbrM.35.1050	999	\N	\N	\N
LbrM.01.0460	LbrM.35.1100	999	\N	\N	\N
LbrM.01.0460	LbrM.35.1380	999	\N	\N	\N
LbrM.01.0460	LbrM.35.3090	999	\N	\N	\N
LbrM.01.0460	LbrM.35.3290	905	\N	\N	\N
LbrM.01.0460	LbrM.35.3500	768	\N	\N	\N
LbrM.01.0460	LbrM.35.3760	916	\N	\N	\N
LbrM.01.0460	LbrM.35.3980	997	\N	\N	\N
LbrM.01.0460	LbrM.35.4000	997	\N	\N	\N
LbrM.01.0460	LbrM.35.4110	847	\N	\N	\N
LbrM.01.0460	LbrM.35.4660	768	\N	\N	\N
LbrM.01.0460	LbrM.35.4750	999	\N	\N	\N
LbrM.01.0460	LbrM.35.4900	867	\N	\N	\N
LbrM.01.0460	LbrM.35.5370	999	\N	\N	\N
LbrM.01.0460	LbrM.35.6730	981	\N	\N	\N
LbrM.01.0460	LbrM.35.7360	835	\N	\N	\N
LbrM.01.0470	LbrM.01.0740	824	\N	\N	\N
LbrM.01.0470	LbrM.03.0260	999	\N	\N	\N
LbrM.01.0470	LbrM.03.0390	953	\N	\N	\N
LbrM.01.0470	LbrM.03.0890	851	0.444637	\N	\N
LbrM.01.0470	LbrM.03.0920	999	\N	\N	\N
LbrM.01.0470	LbrM.04.0520	998	\N	\N	\N
LbrM.01.0470	LbrM.04.0630	\N	0.148044	\N	\N
LbrM.01.0470	LbrM.04.0740	999	\N	\N	\N
LbrM.01.0470	LbrM.04.0780	\N	0.237288	\N	\N
LbrM.01.0470	LbrM.04.0950	\N	0.620427	\N	\N
LbrM.01.0470	LbrM.05.0200	\N	0.257791	\N	\N
LbrM.01.0470	LbrM.05.0470	\N	0.154926	\N	\N
LbrM.01.0470	LbrM.05.0800	\N	0.241117	\N	\N
LbrM.01.0470	LbrM.06.0390	999	\N	\N	\N
LbrM.01.0470	LbrM.06.0410	999	0.613904	\N	\N
LbrM.01.0470	LbrM.06.0580	998	\N	\N	\N
LbrM.01.0470	LbrM.06.0590	998	\N	\N	\N
LbrM.01.0470	LbrM.06.0940	\N	0.0835662	\N	\N
LbrM.01.0470	LbrM.07.0490	767	\N	\N	\N
LbrM.01.0470	LbrM.07.0560	995	\N	\N	\N
LbrM.01.0470	LbrM.07.0570	\N	0.617051	\N	\N
LbrM.01.0470	LbrM.07.0750	999	0.648427	\N	\N
LbrM.01.0470	LbrM.08.0320	931	\N	\N	\N
LbrM.01.0470	LbrM.08.0600	850	0.242859	\N	\N
LbrM.01.0470	LbrM.09.0640	999	\N	\N	\N
LbrM.01.0470	LbrM.09.0920	\N	0.262535	\N	\N
LbrM.01.0470	LbrM.09.1020	878	0.278466	\N	\N
LbrM.01.0470	LbrM.09.1130	813	0.479677	\N	\N
LbrM.01.0470	LbrM.09.1140	813	0.161591	\N	\N
LbrM.01.0470	LbrM.10.0070	999	\N	\N	\N
LbrM.01.0470	LbrM.10.0210	\N	0.417401	\N	\N
LbrM.01.0470	LbrM.10.0310	\N	0.22586	\N	\N
LbrM.01.0470	LbrM.11.0090	\N	0.265561	\N	\N
LbrM.01.0470	LbrM.11.0230	\N	0.170588	\N	\N
LbrM.01.0470	LbrM.11.0550	999	\N	\N	\N
LbrM.01.0470	LbrM.11.0700	959	0.457338	\N	\N
LbrM.01.0470	LbrM.11.0760	996	0.757886	\N	\N
LbrM.01.0470	LbrM.11.0770	996	\N	\N	\N
LbrM.01.0470	LbrM.11.0970	821	\N	\N	\N
LbrM.01.0470	LbrM.11.0990	999	\N	\N	\N
LbrM.01.0470	LbrM.12.0270	\N	0.235695	\N	\N
LbrM.01.0470	LbrM.13.0380	999	0.683319	\N	\N
LbrM.01.0470	LbrM.13.0390	999	\N	\N	\N
LbrM.01.0470	LbrM.13.0900	\N	0.374953	\N	\N
LbrM.01.0470	LbrM.13.1000	999	0.4221	\N	\N
LbrM.01.0470	LbrM.13.1520	\N	0.153841	\N	\N
LbrM.01.0470	LbrM.13.1530	999	\N	\N	\N
LbrM.01.0470	LbrM.14.1440	992	\N	\N	\N
LbrM.01.0470	LbrM.15.0210	989	\N	\N	\N
LbrM.01.0470	LbrM.15.0260	\N	0.276307	\N	\N
LbrM.01.0470	LbrM.15.0990	999	0.717573	\N	\N
LbrM.01.0470	LbrM.15.1040	999	\N	\N	\N
LbrM.01.0470	LbrM.15.1380	937	0.384571	\N	\N
LbrM.01.0470	LbrM.15.1470	836	\N	\N	\N
LbrM.01.0470	LbrM.16.0150	976	0.624151	\N	\N
LbrM.01.0470	LbrM.16.0480	999	0.516605	\N	\N
LbrM.01.0470	LbrM.16.1450	\N	0.255936	\N	\N
LbrM.01.0470	LbrM.17.0090	715	0.198332	\N	\N
LbrM.01.0470	LbrM.17.1410	\N	0.431109	\N	\N
LbrM.01.0470	LbrM.17.1450	849	\N	\N	\N
LbrM.01.0470	LbrM.17.1500	\N	0.147227	\N	\N
LbrM.01.0470	LbrM.18.0250	983	\N	\N	\N
LbrM.01.0470	LbrM.18.0670	999	\N	\N	\N
LbrM.01.0470	LbrM.18.0700	997	0.68212	\N	\N
LbrM.01.0470	LbrM.18.0870	\N	0.227446	\N	\N
LbrM.01.0470	LbrM.18.0920	\N	0.172614	\N	\N
LbrM.01.0470	LbrM.18.1310	\N	0.175537	\N	\N
LbrM.01.0470	LbrM.18.1430	997	\N	\N	\N
LbrM.01.0470	LbrM.19.0220	\N	0.362582	\N	\N
LbrM.01.0470	LbrM.19.0370	999	0.547711	\N	\N
LbrM.01.0470	LbrM.19.0410	905	0.312861	\N	\N
LbrM.01.0470	LbrM.19.0630	\N	0.286799	\N	\N
LbrM.01.0470	LbrM.19.0670	\N	0.282266	\N	\N
LbrM.01.0470	LbrM.19.0710	999	\N	\N	\N
LbrM.01.0470	LbrM.19.0860	\N	0.216199	\N	\N
LbrM.01.0470	LbrM.19.1320	\N	0.393452	\N	\N
LbrM.01.0470	LbrM.19.1750	\N	0.160308	\N	\N
LbrM.01.0470	LbrM.19.1820	\N	0.197068	\N	\N
LbrM.01.0470	LbrM.20.0320	838	0.411756	\N	\N
LbrM.01.0470	LbrM.20.0410	999	\N	\N	\N
LbrM.01.0470	LbrM.20.0770	\N	0.256097	\N	\N
LbrM.01.0470	LbrM.20.0830	989	0.735753	\N	\N
LbrM.01.0470	LbrM.20.1010	\N	0.411129	\N	\N
LbrM.01.0470	LbrM.20.1840	\N	0.2078	\N	\N
LbrM.01.0470	LbrM.20.1970	999	\N	\N	\N
LbrM.01.0470	LbrM.20.2340	999	0.592264	\N	\N
LbrM.01.0470	LbrM.20.2480	\N	0.466001	\N	\N
LbrM.01.0470	LbrM.20.2700	\N	0.164632	\N	\N
LbrM.01.0470	LbrM.20.3240	999	\N	\N	\N
LbrM.01.0470	LbrM.20.3270	884	\N	\N	\N
LbrM.01.0470	LbrM.20.3610	836	\N	\N	\N
LbrM.01.0470	LbrM.20.3950	\N	0.142381	\N	\N
LbrM.01.0470	LbrM.20.4800	\N	0.250349	\N	\N
LbrM.01.0470	LbrM.20.5810	999	\N	\N	\N
LbrM.01.0470	LbrM.20.5830	\N	0.449294	\N	\N
LbrM.01.0470	LbrM.20.6060	\N	0.176817	\N	\N
LbrM.01.0470	LbrM.21.0100	999	\N	\N	\N
LbrM.01.0470	LbrM.21.0770	\N	0.504522	\N	\N
LbrM.01.0470	LbrM.21.0800	999	\N	\N	\N
LbrM.01.0470	LbrM.21.1280	999	0.664225	\N	\N
LbrM.01.0470	LbrM.21.1290	999	\N	\N	\N
LbrM.01.0470	LbrM.21.1680	999	\N	\N	\N
LbrM.01.0470	LbrM.21.2030	999	\N	\N	\N
LbrM.01.0470	LbrM.21.2070	\N	0.456221	\N	\N
LbrM.01.0470	LbrM.22.0030	\N	0.680511	\N	\N
LbrM.01.0470	LbrM.22.0110	\N	0.39047	\N	\N
LbrM.01.0470	LbrM.22.0400	999	\N	\N	\N
LbrM.01.0470	LbrM.22.1420	998	\N	\N	\N
LbrM.01.0470	LbrM.22.1440	\N	0.250829	\N	\N
LbrM.01.0470	LbrM.22.1460	\N	0.363792	\N	\N
LbrM.01.0470	LbrM.23.0330	\N	0.153984	\N	\N
LbrM.01.0470	LbrM.24.0040	999	\N	\N	\N
LbrM.01.0470	LbrM.24.1230	907	\N	\N	\N
LbrM.01.0470	LbrM.24.1350	860	0.368142	\N	\N
LbrM.01.0470	LbrM.24.1360	\N	0.165102	\N	\N
LbrM.01.0470	LbrM.24.2130	999	\N	\N	\N
LbrM.01.0470	LbrM.24.2140	\N	0.230727	\N	\N
LbrM.01.0470	LbrM.24.2150	999	\N	\N	\N
LbrM.01.0470	LbrM.24.2160	\N	0.66903	\N	\N
LbrM.01.0470	LbrM.24.2290	995	\N	\N	\N
LbrM.01.0470	LbrM.25.0080	\N	0.180268	\N	\N
LbrM.01.0470	LbrM.25.0900	801	\N	\N	\N
LbrM.01.0470	LbrM.25.1160	999	\N	\N	\N
LbrM.01.0470	LbrM.26.0030	\N	0.364802	\N	\N
LbrM.01.0470	LbrM.26.0130	\N	0.26808	\N	\N
LbrM.01.0470	LbrM.26.0160	983	\N	\N	\N
LbrM.01.0470	LbrM.26.0170	\N	0.786369	\N	\N
LbrM.01.0470	LbrM.26.0890	999	\N	\N	\N
LbrM.01.0470	LbrM.26.0980	\N	0.302271	\N	\N
LbrM.01.0470	LbrM.26.1650	999	\N	\N	\N
LbrM.01.0470	LbrM.26.1840	\N	0.391817	\N	\N
LbrM.01.0470	LbrM.26.2140	999	\N	\N	\N
LbrM.01.0470	LbrM.26.2260	999	\N	\N	\N
LbrM.01.0470	LbrM.26.2680	993	\N	\N	\N
LbrM.01.0470	LbrM.27.1370	\N	0.163514	\N	\N
LbrM.01.0470	LbrM.27.1380	\N	0.160671	\N	\N
LbrM.01.0470	LbrM.27.1520	990	0.525612	\N	\N
LbrM.01.0470	LbrM.27.1530	990	\N	\N	\N
LbrM.01.0470	LbrM.27.1750	\N	0.464718	\N	\N
LbrM.01.0470	LbrM.27.1850	813	0.551367	\N	\N
LbrM.01.0470	LbrM.27.2400	887	\N	\N	\N
LbrM.01.0470	LbrM.27.2430	\N	0.153713	\N	\N
LbrM.01.0470	LbrM.27.2520	\N	0.346406	\N	\N
LbrM.01.0470	LbrM.28.0560	999	\N	\N	\N
LbrM.01.0470	LbrM.28.1030	999	\N	\N	\N
LbrM.01.0470	LbrM.28.1080	999	\N	\N	\N
LbrM.01.0470	LbrM.28.2050	\N	0.430836	\N	\N
LbrM.01.0470	LbrM.28.2401	999	\N	\N	\N
LbrM.01.0470	LbrM.28.2510	844	0.211431	\N	\N
LbrM.01.0470	LbrM.28.2760	999	0.150018	\N	\N
LbrM.01.0470	LbrM.28.2950	999	0.545624	\N	\N
LbrM.01.0470	LbrM.29.0040	931	\N	\N	\N
LbrM.01.0470	LbrM.29.0070	\N	0.279449	\N	\N
LbrM.01.0470	LbrM.29.1150	999	\N	\N	\N
LbrM.01.0470	LbrM.29.1400	759	\N	\N	\N
LbrM.01.0470	LbrM.29.2430	999	\N	\N	\N
LbrM.01.0470	LbrM.29.2440	\N	0.685472	\N	\N
LbrM.01.0470	LbrM.30.0140	\N	0.144588	\N	\N
LbrM.01.0470	LbrM.30.0560	\N	0.438217	\N	\N
LbrM.01.0470	LbrM.30.0700	\N	0.153877	\N	\N
LbrM.01.0470	LbrM.30.0750	999	\N	\N	\N
LbrM.01.0470	LbrM.30.0770	999	\N	\N	\N
LbrM.01.0470	LbrM.30.1010	\N	0.151377	\N	\N
LbrM.01.0470	LbrM.30.1420	\N	0.183373	\N	\N
LbrM.01.0470	LbrM.30.2550	\N	0.193613	\N	\N
LbrM.01.0470	LbrM.30.3000	\N	0.400129	\N	\N
LbrM.01.0470	LbrM.30.3030	826	\N	\N	\N
LbrM.01.0470	LbrM.30.3120	\N	0.213905	\N	\N
LbrM.01.0470	LbrM.30.3590	811	\N	\N	\N
LbrM.01.0470	LbrM.30.3680	\N	0.827561	\N	\N
LbrM.01.0470	LbrM.31.0300	\N	0.232767	\N	\N
LbrM.01.0470	LbrM.31.1820	\N	0.157427	\N	\N
LbrM.01.0470	LbrM.31.2110	999	\N	\N	\N
LbrM.01.0470	LbrM.32.0500	\N	0.743888	\N	\N
LbrM.01.0470	LbrM.32.0520	999	0.550291	\N	\N
LbrM.01.0470	LbrM.32.0770	957	\N	\N	\N
LbrM.01.0470	LbrM.32.0960	\N	0.22269	\N	\N
LbrM.01.0470	LbrM.32.0970	999	0.727286	\N	\N
LbrM.01.0470	LbrM.32.1100	\N	0.18197	\N	\N
LbrM.01.0470	LbrM.32.2930	999	\N	\N	\N
LbrM.01.0470	LbrM.32.2950	999	\N	\N	\N
LbrM.01.0470	LbrM.32.3410	999	\N	\N	\N
LbrM.01.0470	LbrM.32.3420	999	\N	\N	\N
LbrM.01.0470	LbrM.32.3430	\N	0.173292	\N	\N
LbrM.01.0470	LbrM.32.4140	999	\N	\N	\N
LbrM.01.0470	LbrM.33.0760	999	0.710509	\N	\N
LbrM.01.0470	LbrM.33.0840	999	0.746372	\N	\N
LbrM.01.0470	LbrM.33.0880	997	\N	\N	\N
LbrM.01.0470	LbrM.33.1110	999	\N	\N	\N
LbrM.01.0470	LbrM.33.1290	\N	0.317231	\N	\N
LbrM.01.0470	LbrM.33.1620	\N	0.441697	\N	\N
LbrM.01.0470	LbrM.33.2140	\N	0.272511	\N	\N
LbrM.01.0470	LbrM.33.2190	\N	0.285741	\N	\N
LbrM.01.0470	LbrM.33.3020	\N	0.451803	\N	\N
LbrM.01.0470	LbrM.33.3510	999	\N	\N	\N
LbrM.01.0470	LbrM.34.0280	999	\N	\N	\N
LbrM.01.0470	LbrM.34.0430	999	\N	\N	\N
LbrM.01.0470	LbrM.34.0440	\N	0.738521	\N	\N
LbrM.01.0470	LbrM.34.1260	\N	0.143668	\N	\N
LbrM.01.0470	LbrM.34.1330	\N	0.340512	\N	\N
LbrM.01.0470	LbrM.34.1360	\N	0.538312	\N	\N
LbrM.01.0470	LbrM.34.1790	999	\N	\N	\N
LbrM.01.0470	LbrM.34.1800	\N	0.845664	\N	\N
LbrM.01.0470	LbrM.34.1810	999	\N	\N	\N
LbrM.01.0470	LbrM.34.1820	999	\N	\N	\N
LbrM.01.0470	LbrM.34.1920	999	\N	\N	\N
LbrM.01.0470	LbrM.34.1960	999	\N	\N	\N
LbrM.01.0470	LbrM.34.2090	\N	0.289347	\N	\N
LbrM.01.0470	LbrM.34.2120	995	0.639399	\N	\N
LbrM.01.0470	LbrM.34.3190	999	\N	\N	\N
LbrM.01.0470	LbrM.34.3200	\N	0.78554	\N	\N
LbrM.01.0470	LbrM.34.3470	\N	0.194641	\N	\N
LbrM.01.0470	LbrM.34.3740	997	\N	\N	\N
LbrM.01.0470	LbrM.34.3770	999	\N	\N	\N
LbrM.01.0470	LbrM.34.3830	997	\N	\N	\N
LbrM.01.0470	LbrM.34.4130	\N	0.200718	\N	\N
LbrM.01.0470	LbrM.34.4980	\N	0.314651	\N	\N
LbrM.01.0470	LbrM.34.5040	926	\N	\N	\N
LbrM.01.0470	LbrM.34.5180	\N	0.23628	\N	\N
LbrM.01.0470	LbrM.35.0250	974	\N	\N	\N
LbrM.01.0470	LbrM.35.0260	974	\N	\N	\N
LbrM.01.0470	LbrM.35.0270	974	0.308881	\N	\N
LbrM.01.0470	LbrM.35.0400	\N	0.147458	\N	\N
LbrM.01.0470	LbrM.35.0720	992	\N	\N	\N
LbrM.01.0470	LbrM.35.1010	\N	0.186631	\N	\N
LbrM.01.0470	LbrM.35.1050	999	\N	\N	\N
LbrM.01.0470	LbrM.35.1100	999	\N	\N	\N
LbrM.01.0470	LbrM.35.1380	999	\N	\N	\N
LbrM.01.0470	LbrM.35.1570	\N	0.343854	\N	\N
LbrM.01.0470	LbrM.35.2180	\N	0.212426	\N	\N
LbrM.01.0470	LbrM.35.2410	\N	0.203992	\N	\N
LbrM.01.0470	LbrM.35.3090	999	\N	\N	\N
LbrM.01.0470	LbrM.35.3220	\N	0.181035	\N	\N
LbrM.01.0470	LbrM.35.3290	905	0.338952	\N	\N
LbrM.01.0470	LbrM.35.3500	768	\N	\N	\N
LbrM.01.0470	LbrM.35.3760	916	\N	\N	\N
LbrM.01.0470	LbrM.35.3980	997	\N	\N	\N
LbrM.01.0470	LbrM.35.4000	997	\N	\N	\N
LbrM.01.0470	LbrM.35.4070	\N	0.226315	\N	\N
LbrM.01.0470	LbrM.35.4110	847	0.551813	\N	\N
LbrM.01.0470	LbrM.35.4150	\N	0.291338	\N	\N
LbrM.01.0470	LbrM.35.4660	768	\N	\N	\N
LbrM.01.0470	LbrM.35.4750	999	\N	\N	\N
LbrM.01.0470	LbrM.35.4900	867	0.403134	\N	\N
LbrM.01.0470	LbrM.35.5180	\N	0.2713	\N	\N
LbrM.01.0470	LbrM.35.5370	999	0.64975	\N	\N
LbrM.01.0470	LbrM.35.5900	\N	0.179799	\N	\N
LbrM.01.0470	LbrM.35.6730	981	0.517683	\N	\N
LbrM.01.0470	LbrM.35.7360	835	\N	\N	\N
LbrM.01.0480	LbrM.26.2680	901	\N	\N	\N
LbrM.01.0480	LbrM.35.3760	901	\N	\N	\N
LbrM.01.0500	LbrM.03.0170	\N	0.14821	\N	\N
LbrM.01.0500	LbrM.03.0480	\N	0.199936	\N	\N
LbrM.01.0500	LbrM.03.0510	\N	0.262529	\N	\N
LbrM.01.0500	LbrM.05.0560	\N	\N	0.534454	-17.24
LbrM.01.0500	LbrM.05.1200	\N	0.223446	\N	\N
LbrM.01.0500	LbrM.06.1260	\N	0.138784	\N	\N
LbrM.01.0500	LbrM.07.0270	\N	0.267479	\N	\N
LbrM.01.0500	LbrM.08.0900	\N	0.137649	\N	\N
LbrM.01.0500	LbrM.09.0070	\N	0.216637	\N	\N
LbrM.01.0500	LbrM.09.1490	\N	0.150339	\N	\N
LbrM.01.0500	LbrM.10.0640	\N	0.394117	\N	\N
LbrM.01.0500	LbrM.10.0690	\N	0.144651	\N	\N
LbrM.01.0500	LbrM.11.0350	\N	0.195511	\N	\N
LbrM.01.0500	LbrM.12.0080	\N	0.243266	\N	\N
LbrM.01.0500	LbrM.14.1330	\N	0.327057	\N	\N
LbrM.01.0500	LbrM.14.1360	878	\N	\N	\N
LbrM.01.0500	LbrM.14.1490	\N	0.313624	\N	\N
LbrM.01.0500	LbrM.15.0410	\N	0.355947	\N	\N
LbrM.01.0500	LbrM.15.1030	\N	0.139376	\N	\N
LbrM.01.0500	LbrM.15.1230	773	\N	\N	\N
LbrM.01.0500	LbrM.16.0560	\N	0.272509	\N	\N
LbrM.01.0500	LbrM.16.0590	\N	0.31887	\N	\N
LbrM.01.0500	LbrM.16.0600	\N	0.283019	\N	\N
LbrM.01.0500	LbrM.16.0750	\N	0.147292	\N	\N
LbrM.01.0500	LbrM.17.0590	\N	0.156054	\N	\N
LbrM.01.0500	LbrM.17.0790	\N	0.188975	\N	\N
LbrM.01.0500	LbrM.17.1470	748	\N	\N	\N
LbrM.01.0500	LbrM.18.0510	\N	0.394101	\N	\N
LbrM.01.0500	LbrM.18.0640	\N	0.154732	\N	\N
LbrM.01.0500	LbrM.18.1050	\N	0.335798	\N	\N
LbrM.01.0500	LbrM.18.1100	794	\N	\N	\N
LbrM.01.0500	LbrM.19.0280	\N	0.163162	\N	\N
LbrM.01.0500	LbrM.19.1110	\N	0.17647	\N	\N
LbrM.01.0500	LbrM.20.1640	767	\N	\N	\N
LbrM.01.0500	LbrM.20.2970	\N	0.174875	\N	\N
LbrM.01.0500	LbrM.20.5020	\N	0.25465	\N	\N
LbrM.01.0500	LbrM.21.0310	\N	0.241683	\N	\N
LbrM.01.0500	LbrM.21.0700	\N	0.248468	\N	\N
LbrM.01.0500	LbrM.21.0900	\N	0.481864	\N	\N
LbrM.01.0500	LbrM.22.0110	\N	0.286858	\N	\N
LbrM.01.0500	LbrM.22.1120	\N	0.193711	\N	\N
LbrM.01.0500	LbrM.23.1650	\N	0.132919	\N	\N
LbrM.01.0500	LbrM.24.1690	\N	0.41488	\N	\N
LbrM.01.0500	LbrM.24.2110	\N	0.188099	\N	\N
LbrM.01.0500	LbrM.25.0120	\N	0.16684	\N	\N
LbrM.01.0500	LbrM.25.1100	\N	0.212537	\N	\N
LbrM.01.0500	LbrM.25.1310	\N	0.145575	\N	\N
LbrM.01.0500	LbrM.26.1570	\N	0.37136	\N	\N
LbrM.01.0500	LbrM.26.1730	\N	0.133503	\N	\N
LbrM.01.0500	LbrM.26.2200	\N	0.178795	\N	\N
LbrM.01.0500	LbrM.27.0310	\N	0.28684	\N	\N
LbrM.01.0500	LbrM.27.2610	\N	0.160052	\N	\N
LbrM.01.0500	LbrM.27.2620	\N	0.169289	\N	\N
LbrM.01.0500	LbrM.27.2650	\N	0.36372	\N	\N
LbrM.01.0500	LbrM.27.2750	\N	0.263923	\N	\N
LbrM.01.0500	LbrM.28.1220	\N	0.158681	\N	\N
LbrM.01.0500	LbrM.28.1300	\N	0.142714	\N	\N
LbrM.01.0500	LbrM.28.2480	773	\N	\N	\N
LbrM.01.0500	LbrM.28.2560	\N	0.305552	\N	\N
LbrM.01.0500	LbrM.28.3120	\N	0.243525	\N	\N
LbrM.01.0500	LbrM.29.1350	\N	0.277951	\N	\N
LbrM.01.0500	LbrM.29.2330	\N	0.266122	\N	\N
LbrM.01.0500	LbrM.30.0540	\N	0.221426	\N	\N
LbrM.01.0500	LbrM.30.0940	\N	0.211159	\N	\N
LbrM.01.0500	LbrM.30.1190	\N	0.204078	\N	\N
LbrM.01.0500	LbrM.30.1240	\N	0.306581	\N	\N
LbrM.01.0500	LbrM.30.2420	\N	0.164436	\N	\N
LbrM.01.0500	LbrM.30.3070	\N	0.314048	\N	\N
LbrM.01.0500	LbrM.30.3480	\N	0.172774	\N	\N
LbrM.01.0500	LbrM.31.0010	\N	0.403955	\N	\N
LbrM.01.0500	LbrM.31.0100	\N	0.33589	\N	\N
LbrM.01.0500	LbrM.31.2410	\N	0.292297	\N	\N
LbrM.01.0500	LbrM.31.3320	\N	0.140523	\N	\N
LbrM.01.0500	LbrM.32.0530	\N	0.29246	\N	\N
LbrM.01.0500	LbrM.32.0710	\N	0.16437	\N	\N
LbrM.01.0500	LbrM.32.1840	\N	0.143543	\N	\N
LbrM.01.0500	LbrM.33.1020	\N	0.298383	\N	\N
LbrM.01.0500	LbrM.33.1160	972	0.848761	\N	\N
LbrM.01.0500	LbrM.33.1600	\N	0.284467	\N	\N
LbrM.01.0500	LbrM.33.2210	\N	0.184312	\N	\N
LbrM.01.0500	LbrM.33.2370	\N	0.220164	\N	\N
LbrM.01.0500	LbrM.33.2820	\N	0.265507	\N	\N
LbrM.01.0500	LbrM.34.5210	\N	0.145284	\N	\N
LbrM.01.0500	LbrM.35.1290	\N	0.220208	\N	\N
LbrM.01.0500	LbrM.35.1950	\N	0.262768	\N	\N
LbrM.01.0500	LbrM.35.2580	\N	0.146884	\N	\N
LbrM.01.0500	LbrM.35.3170	\N	0.294152	\N	\N
LbrM.01.0500	LbrM.35.3240	\N	0.178144	\N	\N
LbrM.01.0500	LbrM.35.4420	\N	0.14985	\N	\N
LbrM.01.0500	LbrM.35.4670	\N	0.449154	\N	\N
LbrM.01.0500	LbrM.35.5610	\N	0.37368	\N	\N
LbrM.01.0500	LbrM.35.5670	\N	0.146999	\N	\N
LbrM.01.0500	LbrM.35.6720	\N	0.381543	\N	\N
LbrM.01.0520	LbrM.06.0850	795	0.221598	\N	\N
LbrM.01.0520	LbrM.06.0870	795	\N	\N	\N
LbrM.01.0520	LbrM.07.0480	795	\N	\N	\N
LbrM.01.0520	LbrM.13.0240	\N	0.239423	\N	\N
LbrM.01.0520	LbrM.19.1800	907	\N	\N	\N
LbrM.01.0520	LbrM.20.1040	800	\N	\N	\N
LbrM.01.0520	LbrM.26.1570	922	\N	\N	\N
LbrM.01.0520	LbrM.27.1010	\N	0.184226	\N	\N
LbrM.01.0520	LbrM.28.2710	795	\N	\N	\N
LbrM.01.0520	LbrM.31.1340	800	\N	\N	\N
LbrM.01.0520	LbrM.31.3340	805	\N	\N	\N
LbrM.01.0520	LbrM.32.0130	\N	0.264907	\N	\N
LbrM.01.0520	LbrM.33.2880	922	\N	\N	\N
LbrM.01.0520	LbrM.34.2630	795	0.209667	\N	\N
LbrM.01.0540	LbrM.06.0850	795	0.324641	\N	\N
LbrM.01.0540	LbrM.06.0870	795	\N	\N	\N
LbrM.01.0540	LbrM.07.0480	795	\N	\N	\N
LbrM.01.0540	LbrM.13.0240	\N	0.24217	\N	\N
LbrM.01.0540	LbrM.19.1800	907	\N	\N	\N
LbrM.01.0540	LbrM.20.1040	800	\N	\N	\N
LbrM.01.0540	LbrM.26.1570	922	0.186928	\N	\N
LbrM.01.0540	LbrM.27.1010	\N	0.278113	\N	\N
LbrM.01.0540	LbrM.28.2710	795	\N	\N	\N
LbrM.01.0540	LbrM.31.1340	800	\N	\N	\N
LbrM.01.0540	LbrM.31.1840	\N	0.145957	\N	\N
LbrM.01.0540	LbrM.31.3340	805	\N	\N	\N
LbrM.01.0540	LbrM.32.0130	\N	0.221763	\N	\N
LbrM.01.0540	LbrM.33.2880	922	\N	\N	\N
LbrM.01.0540	LbrM.34.2630	795	0.311573	\N	\N
LbrM.01.0550	LbrM.06.0850	795	0.311424	\N	\N
LbrM.01.0550	LbrM.06.0870	795	\N	\N	\N
LbrM.01.0550	LbrM.07.0480	795	\N	\N	\N
LbrM.01.0550	LbrM.13.0240	\N	0.233494	\N	\N
LbrM.01.0550	LbrM.19.1280	\N	0.167522	\N	\N
LbrM.01.0550	LbrM.19.1800	907	\N	\N	\N
LbrM.01.0550	LbrM.20.1040	800	\N	\N	\N
LbrM.01.0550	LbrM.26.1570	922	0.186016	\N	\N
LbrM.01.0550	LbrM.27.1010	\N	0.264634	\N	\N
LbrM.01.0550	LbrM.28.2710	795	\N	\N	\N
LbrM.01.0550	LbrM.31.1340	800	\N	\N	\N
LbrM.01.0550	LbrM.31.1840	\N	0.151596	\N	\N
LbrM.01.0550	LbrM.31.3340	805	\N	\N	\N
LbrM.01.0550	LbrM.32.0130	\N	0.262611	\N	\N
LbrM.01.0550	LbrM.33.2880	922	\N	\N	\N
LbrM.01.0550	LbrM.34.2630	795	0.29053	\N	\N
LbrM.01.0550	LbrM.35.3300	\N	0.141985	\N	\N
LbrM.01.0560	LbrM.06.0850	795	\N	\N	\N
LbrM.01.0560	LbrM.06.0870	795	\N	\N	\N
LbrM.01.0560	LbrM.07.0480	795	\N	\N	\N
LbrM.01.0560	LbrM.19.1800	907	\N	\N	\N
LbrM.01.0560	LbrM.20.1040	800	\N	\N	\N
LbrM.01.0560	LbrM.26.1570	922	\N	\N	\N
LbrM.01.0560	LbrM.28.2710	795	\N	\N	\N
LbrM.01.0560	LbrM.31.1340	800	\N	\N	\N
LbrM.01.0560	LbrM.31.3340	805	\N	\N	\N
LbrM.01.0560	LbrM.33.2880	922	\N	\N	\N
LbrM.01.0560	LbrM.34.2630	795	\N	\N	\N
LbrM.01.0600	LbrM.09.0920	\N	0.14724	\N	\N
LbrM.01.0600	LbrM.20.1010	\N	0.190614	\N	\N
LbrM.01.0600	LbrM.21.2070	\N	0.168008	\N	\N
LbrM.01.0600	LbrM.22.0110	\N	0.141745	\N	\N
LbrM.01.0600	LbrM.26.1840	\N	0.221366	\N	\N
LbrM.01.0600	LbrM.31.1820	\N	0.190708	\N	\N
LbrM.01.0600	LbrM.32.0960	\N	0.17125	\N	\N
LbrM.01.0620	LbrM.03.0520	721	\N	\N	\N
LbrM.01.0620	LbrM.16.0670	716	\N	\N	\N
LbrM.01.0620	LbrM.28.0840	723	\N	\N	\N
LbrM.01.0690	LbrM.01.0790	729	\N	\N	\N
LbrM.01.0690	LbrM.02.0420	775	\N	\N	\N
LbrM.01.0690	LbrM.08.0500	\N	0.105884	\N	\N
LbrM.01.0690	LbrM.11.0950	747	0.246184	\N	\N
LbrM.01.0690	LbrM.15.1010	\N	0.281649	\N	\N
LbrM.01.0690	LbrM.16.0860	803	\N	\N	\N
LbrM.01.0690	LbrM.16.1260	936	\N	\N	\N
LbrM.01.0690	LbrM.20.0580	\N	0.195397	\N	\N
LbrM.01.0690	LbrM.20.1620	994	\N	\N	\N
LbrM.01.0690	LbrM.20.1840	\N	0.16065	\N	\N
LbrM.01.0690	LbrM.20.2450	816	\N	\N	\N
LbrM.01.0690	LbrM.20.3660	\N	0.209183	\N	\N
LbrM.01.0690	LbrM.20.3900	728	\N	\N	\N
LbrM.01.0690	LbrM.20.5560	\N	0.276191	\N	\N
LbrM.01.0690	LbrM.21.0040	709	\N	\N	\N
LbrM.01.0690	LbrM.21.0770	\N	0.196159	\N	\N
LbrM.01.0690	LbrM.21.0840	\N	0.168359	\N	\N
LbrM.01.0690	LbrM.24.1670	709	\N	\N	\N
LbrM.01.0690	LbrM.24.1770	972	\N	\N	\N
LbrM.01.0690	LbrM.24.2370	936	\N	\N	\N
LbrM.01.0690	LbrM.25.1240	887	\N	\N	\N
LbrM.01.0690	LbrM.25.1460	700	\N	\N	\N
LbrM.01.0690	LbrM.26.0980	\N	0.14476	\N	\N
LbrM.01.0690	LbrM.26.1400	\N	0.361268	\N	\N
LbrM.01.0690	LbrM.26.2680	773	0.141382	\N	\N
LbrM.01.0690	LbrM.28.0370	996	\N	\N	\N
LbrM.01.0690	LbrM.28.1220	\N	0.189412	\N	\N
LbrM.01.0690	LbrM.28.2310	936	\N	\N	\N
LbrM.01.0690	LbrM.28.2850	778	\N	\N	\N
LbrM.01.0690	LbrM.30.0540	\N	0.184529	\N	\N
LbrM.01.0690	LbrM.30.0620	\N	0.147959	\N	\N
LbrM.01.0690	LbrM.30.1590	700	\N	\N	\N
LbrM.01.0690	LbrM.30.3000	\N	0.163002	\N	\N
LbrM.01.0690	LbrM.31.0270	\N	0.14263	\N	\N
LbrM.01.0690	LbrM.31.2290	\N	0.0735129	\N	\N
LbrM.01.0690	LbrM.32.0780	925	\N	\N	\N
LbrM.01.0690	LbrM.32.1200	\N	0.141034	\N	\N
LbrM.01.0690	LbrM.32.2470	996	\N	\N	\N
LbrM.01.0690	LbrM.32.3060	\N	0.227569	\N	\N
LbrM.01.0690	LbrM.32.3240	\N	0.181097	\N	\N
LbrM.01.0690	LbrM.32.3550	\N	0.14487	\N	\N
LbrM.01.0690	LbrM.32.3600	\N	0.254372	\N	\N
LbrM.01.0690	LbrM.33.1950	913	\N	\N	\N
LbrM.01.0690	LbrM.33.2140	\N	0.182719	\N	\N
LbrM.01.0690	LbrM.33.2930	996	0.0974411	\N	\N
LbrM.01.0690	LbrM.34.0580	\N	0.224776	\N	\N
LbrM.01.0690	LbrM.34.3470	\N	0.209437	\N	\N
LbrM.01.0690	LbrM.35.0300	\N	0.201674	\N	\N
LbrM.01.0690	LbrM.35.3280	936	\N	\N	\N
LbrM.01.0690	LbrM.35.3760	773	0.0585959	\N	\N
LbrM.01.0690	LbrM.35.5990	728	\N	\N	\N
LbrM.01.0740	LbrM.02.0400	\N	0.171395	\N	\N
LbrM.01.0740	LbrM.03.0260	999	\N	\N	\N
LbrM.01.0740	LbrM.03.0890	939	0.29301	\N	\N
LbrM.01.0740	LbrM.04.0520	808	\N	\N	\N
LbrM.01.0740	LbrM.04.0780	742	0.20499	\N	\N
LbrM.01.0740	LbrM.04.1190	913	\N	\N	\N
LbrM.01.0740	LbrM.05.0140	\N	0.0558203	\N	\N
LbrM.01.0740	LbrM.05.0200	\N	0.150878	\N	\N
LbrM.01.0740	LbrM.05.0360	\N	0.149401	\N	\N
LbrM.01.0740	LbrM.05.0470	\N	0.156502	\N	\N
LbrM.01.0740	LbrM.05.0520	\N	0.172767	\N	\N
LbrM.01.0740	LbrM.07.0570	\N	0.156135	\N	\N
LbrM.01.0740	LbrM.07.0660	\N	0.187432	\N	\N
LbrM.01.0740	LbrM.08.0060	\N	\N	0.566669	0
LbrM.01.0740	LbrM.08.0600	968	\N	\N	\N
LbrM.01.0740	LbrM.09.0070	\N	0.148341	\N	\N
LbrM.01.0740	LbrM.09.0100	867	\N	\N	\N
LbrM.01.0740	LbrM.09.0670	\N	0.0786151	\N	\N
LbrM.01.0740	LbrM.09.0920	\N	0.237802	\N	\N
LbrM.01.0740	LbrM.09.1130	916	0.209396	\N	\N
LbrM.01.0740	LbrM.09.1140	916	\N	\N	\N
LbrM.01.0740	LbrM.09.1290	987	\N	\N	\N
LbrM.01.0740	LbrM.10.0210	\N	0.302353	\N	\N
LbrM.01.0740	LbrM.10.1180	999	\N	\N	\N
LbrM.01.0740	LbrM.11.0090	\N	0.212804	\N	\N
LbrM.01.0740	LbrM.11.0230	\N	0.154108	\N	\N
LbrM.01.0740	LbrM.11.0700	\N	0.204328	\N	\N
LbrM.01.0740	LbrM.11.0760	\N	0.185003	\N	\N
LbrM.01.0740	LbrM.13.0200	\N	\N	0.475173	0
LbrM.01.0740	LbrM.13.0320	\N	0.0519462	\N	\N
LbrM.01.0740	LbrM.13.0380	\N	0.15426	\N	\N
LbrM.01.0740	LbrM.13.0390	728	\N	\N	\N
LbrM.01.0740	LbrM.13.0900	\N	0.242631	\N	\N
LbrM.01.0740	LbrM.14.0460	\N	0.152952	\N	\N
LbrM.01.0740	LbrM.14.1330	\N	0.159133	\N	\N
LbrM.01.0740	LbrM.15.0060	999	\N	\N	\N
LbrM.01.0740	LbrM.15.0260	\N	0.164338	\N	\N
LbrM.01.0740	LbrM.15.0990	798	\N	\N	\N
LbrM.01.0740	LbrM.15.1230	835	\N	\N	\N
LbrM.01.0740	LbrM.15.1380	\N	0.278515	\N	\N
LbrM.01.0740	LbrM.15.1430	\N	0.207854	\N	\N
LbrM.01.0740	LbrM.16.0150	\N	0.193086	\N	\N
LbrM.01.0740	LbrM.16.0590	\N	0.166788	\N	\N
LbrM.01.0740	LbrM.16.1450	\N	0.160714	\N	\N
LbrM.01.0740	LbrM.16.1660	999	\N	\N	\N
LbrM.01.0740	LbrM.17.1410	\N	0.27059	\N	\N
LbrM.01.0740	LbrM.17.1450	890	\N	\N	\N
LbrM.01.0740	LbrM.18.0110	\N	0.174917	\N	\N
LbrM.01.0740	LbrM.18.0870	\N	0.206496	\N	\N
LbrM.01.0740	LbrM.18.0920	\N	0.175397	\N	\N
LbrM.01.0740	LbrM.19.0220	\N	0.173348	\N	\N
LbrM.01.0740	LbrM.19.0370	710	\N	\N	\N
LbrM.01.0740	LbrM.19.0410	\N	0.197373	\N	\N
LbrM.01.0740	LbrM.19.0710	824	\N	\N	\N
LbrM.01.0740	LbrM.19.1320	\N	0.186771	\N	\N
LbrM.01.0740	LbrM.19.1750	998	\N	\N	\N
LbrM.01.0740	LbrM.20.0320	830	\N	\N	\N
LbrM.01.0740	LbrM.20.0580	\N	0.191536	\N	\N
LbrM.01.0740	LbrM.20.1010	\N	0.199409	\N	\N
LbrM.01.0740	LbrM.20.1760	807	\N	\N	\N
LbrM.01.0740	LbrM.20.1840	\N	0.155456	\N	\N
LbrM.01.0740	LbrM.20.2170	\N	0.212395	\N	\N
LbrM.01.0740	LbrM.20.3020	\N	0.147775	\N	\N
LbrM.01.0740	LbrM.20.3080	\N	0.218441	\N	\N
LbrM.01.0740	LbrM.20.4800	\N	0.165691	\N	\N
LbrM.01.0740	LbrM.20.5830	\N	0.355534	\N	\N
LbrM.01.0740	LbrM.20.6060	\N	0.218336	\N	\N
LbrM.01.0740	LbrM.21.0060	\N	\N	0.51819	0
LbrM.01.0740	LbrM.21.0290	\N	\N	0.475173	0
LbrM.01.0740	LbrM.21.0770	\N	0.260225	\N	\N
LbrM.01.0740	LbrM.21.1700	\N	0.125611	\N	\N
LbrM.01.0740	LbrM.21.2030	801	\N	\N	\N
LbrM.01.0740	LbrM.21.2070	\N	0.356505	\N	\N
LbrM.01.0740	LbrM.22.0110	\N	0.230618	\N	\N
LbrM.01.0740	LbrM.22.1260	\N	0.173439	\N	\N
LbrM.01.0740	LbrM.23.0570	\N	\N	0.560022	0
LbrM.01.0740	LbrM.23.0750	\N	\N	0.62499	0
LbrM.01.0740	LbrM.23.1080	\N	\N	0.654995	0
LbrM.01.0740	LbrM.23.1500	\N	0.0793417	\N	\N
LbrM.01.0740	LbrM.24.0770	\N	0.133627	\N	\N
LbrM.01.0740	LbrM.24.1230	969	\N	\N	\N
LbrM.01.0740	LbrM.24.1330	\N	0.101889	\N	\N
LbrM.01.0740	LbrM.24.1860	805	\N	\N	\N
LbrM.01.0740	LbrM.24.2280	\N	\N	0.502183	0
LbrM.01.0740	LbrM.24.2340	\N	0.167408	\N	\N
LbrM.01.0740	LbrM.24.2450	867	\N	\N	\N
LbrM.01.0740	LbrM.25.0080	867	\N	\N	\N
LbrM.01.0740	LbrM.25.0120	\N	0.186157	\N	\N
LbrM.01.0740	LbrM.25.0190	\N	0.154508	\N	\N
LbrM.01.0740	LbrM.25.0580	750	\N	\N	\N
LbrM.01.0740	LbrM.25.2330	\N	0.176419	0.475173	0
LbrM.01.0740	LbrM.26.0030	\N	0.250065	\N	\N
LbrM.01.0740	LbrM.26.0170	\N	0.168141	\N	\N
LbrM.01.0740	LbrM.26.0980	\N	0.262289	\N	\N
LbrM.01.0740	LbrM.26.1270	\N	0.153444	\N	\N
LbrM.01.0740	LbrM.26.1400	\N	0.18849	\N	\N
LbrM.01.0740	LbrM.26.1840	\N	0.217977	\N	\N
LbrM.01.0740	LbrM.26.2680	933	\N	\N	\N
LbrM.01.0740	LbrM.27.1150	\N	0.199757	\N	\N
LbrM.01.0740	LbrM.27.1750	998	0.203193	\N	\N
LbrM.01.0740	LbrM.27.1850	\N	0.30966	\N	\N
LbrM.01.0740	LbrM.27.2160	\N	0.146734	\N	\N
LbrM.01.0740	LbrM.27.2520	\N	0.197157	\N	\N
LbrM.01.0740	LbrM.28.1080	711	\N	\N	\N
LbrM.01.0740	LbrM.28.1700	\N	0.0991223	\N	\N
LbrM.01.0740	LbrM.28.2050	\N	0.144435	\N	\N
LbrM.01.0740	LbrM.28.2270	\N	0.0622118	\N	\N
LbrM.01.0740	LbrM.28.2480	835	\N	\N	\N
LbrM.01.0740	LbrM.28.2620	\N	0.150545	\N	\N
LbrM.01.0740	LbrM.28.2950	\N	0.191029	\N	\N
LbrM.01.0740	LbrM.29.0900	\N	\N	0.475173	0
LbrM.01.0740	LbrM.29.1440	703	\N	\N	\N
LbrM.01.0740	LbrM.29.1500	703	\N	\N	\N
LbrM.01.0740	LbrM.29.2140	\N	0.230137	\N	\N
LbrM.01.0740	LbrM.29.2640	\N	\N	0.527937	0
LbrM.01.0740	LbrM.29.2890	703	\N	\N	\N
LbrM.01.0740	LbrM.30.0220	\N	0.153531	\N	\N
LbrM.01.0740	LbrM.30.0530	998	\N	\N	\N
LbrM.01.0740	LbrM.30.0560	\N	0.242995	\N	\N
LbrM.01.0740	LbrM.30.0620	836	0.164262	\N	\N
LbrM.01.0740	LbrM.30.1270	832	\N	\N	\N
LbrM.01.0740	LbrM.30.1420	\N	0.225723	\N	\N
LbrM.01.0740	LbrM.30.1840	\N	0.14709	\N	\N
LbrM.01.0740	LbrM.30.2560	805	\N	\N	\N
LbrM.01.0740	LbrM.30.3000	\N	0.23609	\N	\N
LbrM.01.0740	LbrM.30.3590	985	\N	\N	\N
LbrM.01.0740	LbrM.30.3680	\N	0.202944	\N	\N
LbrM.01.0740	LbrM.31.0170	\N	0.184149	\N	\N
LbrM.01.0740	LbrM.31.0300	\N	0.253467	\N	\N
LbrM.01.0740	LbrM.31.2970	\N	\N	0.502183	0
LbrM.01.0740	LbrM.32.0130	\N	0.205575	\N	\N
LbrM.01.0740	LbrM.32.0470	\N	0.148586	0.537309	0
LbrM.01.0740	LbrM.32.0500	\N	0.166041	\N	\N
LbrM.01.0740	LbrM.32.0520	710	\N	\N	\N
LbrM.01.0740	LbrM.32.0940	913	\N	\N	\N
LbrM.01.0740	LbrM.32.2450	\N	0.150895	\N	\N
LbrM.01.0740	LbrM.32.3560	\N	0.148125	\N	\N
LbrM.01.0740	LbrM.33.0840	941	0.162125	\N	\N
LbrM.01.0740	LbrM.33.0940	\N	\N	0.475173	0
LbrM.01.0740	LbrM.33.1110	798	\N	\N	\N
LbrM.01.0740	LbrM.33.1290	\N	0.172834	\N	\N
LbrM.01.0740	LbrM.33.1620	\N	0.311697	\N	\N
LbrM.01.0740	LbrM.33.1960	\N	0.187271	\N	\N
LbrM.01.0740	LbrM.33.1970	\N	0.0859892	\N	\N
LbrM.01.0740	LbrM.33.2140	\N	0.183256	\N	\N
LbrM.01.0740	LbrM.33.2190	\N	0.247944	\N	\N
LbrM.01.0740	LbrM.33.3020	773	\N	\N	\N
LbrM.01.0740	LbrM.34.0440	\N	0.176851	\N	\N
LbrM.01.0740	LbrM.34.0740	\N	\N	0.534454	0
LbrM.01.0740	LbrM.34.1120	807	\N	\N	\N
LbrM.01.0740	LbrM.34.1330	\N	0.170564	\N	\N
LbrM.01.0740	LbrM.34.1610	\N	0.175054	\N	\N
LbrM.01.0740	LbrM.34.1790	708	\N	\N	\N
LbrM.01.0740	LbrM.34.1800	\N	0.147622	\N	\N
LbrM.01.0740	LbrM.34.1920	941	\N	\N	\N
LbrM.01.0740	LbrM.34.1960	801	\N	\N	\N
LbrM.01.0740	LbrM.34.2090	\N	0.187403	\N	\N
LbrM.01.0740	LbrM.34.2480	703	\N	\N	\N
LbrM.01.0740	LbrM.34.3010	\N	0.0532011	\N	\N
LbrM.01.0740	LbrM.34.3470	\N	0.210266	\N	\N
LbrM.01.0740	LbrM.34.3860	\N	0.223311	\N	\N
LbrM.01.0740	LbrM.34.4130	867	\N	\N	\N
LbrM.01.0740	LbrM.34.4980	867	\N	\N	\N
LbrM.01.0740	LbrM.34.5180	\N	0.182022	\N	\N
LbrM.01.0740	LbrM.35.1010	\N	0.196532	\N	\N
LbrM.01.0740	LbrM.35.2030	\N	0.15061	\N	\N
LbrM.01.0740	LbrM.35.3220	\N	0.146971	\N	\N
LbrM.01.0740	LbrM.35.3290	\N	0.205399	\N	\N
LbrM.01.0740	LbrM.35.3760	916	\N	\N	\N
LbrM.01.0740	LbrM.35.4070	\N	0.16901	\N	\N
LbrM.01.0740	LbrM.35.4110	705	0.221243	\N	\N
LbrM.01.0740	LbrM.35.4150	\N	0.215076	\N	\N
LbrM.01.0740	LbrM.35.4710	\N	\N	0.51819	0
LbrM.01.0740	LbrM.35.4900	\N	0.267581	\N	\N
LbrM.01.0740	LbrM.35.5370	724	0.197513	\N	\N
LbrM.01.0740	LbrM.35.5410	902	\N	\N	\N
LbrM.01.0740	LbrM.35.6370	999	\N	\N	\N
LbrM.01.0740	LbrM.35.6730	\N	0.236588	\N	\N
LbrM.01.0790	LbrM.03.0260	999	\N	\N	\N
LbrM.01.0790	LbrM.04.0730	823	\N	\N	\N
LbrM.01.0790	LbrM.04.0760	895	\N	\N	\N
LbrM.01.0790	LbrM.06.0830	830	\N	\N	\N
LbrM.01.0790	LbrM.09.0900	962	\N	\N	\N
LbrM.01.0790	LbrM.11.0850	760	\N	\N	\N
LbrM.01.0790	LbrM.14.1500	885	\N	\N	\N
LbrM.01.0790	LbrM.15.1170	912	\N	\N	\N
LbrM.01.0790	LbrM.15.1230	825	\N	\N	\N
LbrM.01.0790	LbrM.16.0330	713	\N	\N	\N
LbrM.01.0790	LbrM.16.0570	796	\N	\N	\N
LbrM.01.0790	LbrM.16.0600	773	\N	\N	\N
LbrM.01.0790	LbrM.16.1590	701	\N	\N	\N
LbrM.01.0790	LbrM.17.0890	912	\N	\N	\N
LbrM.01.0790	LbrM.18.0350	823	\N	\N	\N
LbrM.01.0790	LbrM.18.1400	852	\N	\N	\N
LbrM.01.0790	LbrM.18.1460	959	\N	\N	\N
LbrM.01.0790	LbrM.18.1530	823	\N	\N	\N
LbrM.01.0790	LbrM.19.0390	895	\N	\N	\N
LbrM.01.0790	LbrM.19.0440	761	\N	\N	\N
LbrM.01.0790	LbrM.19.1820	821	\N	\N	\N
LbrM.01.0790	LbrM.20.0120	823	\N	\N	\N
LbrM.01.0790	LbrM.20.0500	778	\N	\N	\N
LbrM.01.0790	LbrM.20.1930	823	\N	\N	\N
LbrM.01.0790	LbrM.20.4790	823	\N	\N	\N
LbrM.01.0790	LbrM.21.0550	912	\N	\N	\N
LbrM.01.0790	LbrM.21.1320	800	\N	\N	\N
LbrM.01.0790	LbrM.22.0080	912	\N	\N	\N
LbrM.01.0790	LbrM.22.0110	826	\N	\N	\N
LbrM.01.0790	LbrM.23.1320	800	\N	\N	\N
LbrM.01.0790	LbrM.24.0530	823	\N	\N	\N
LbrM.01.0790	LbrM.24.1090	823	\N	\N	\N
LbrM.01.0790	LbrM.24.1990	835	\N	\N	\N
LbrM.01.0790	LbrM.25.0990	912	\N	\N	\N
LbrM.01.0790	LbrM.26.0910	802	\N	\N	\N
LbrM.01.0790	LbrM.26.0950	823	\N	\N	\N
LbrM.01.0790	LbrM.26.1070	729	\N	\N	\N
LbrM.01.0790	LbrM.26.1220	835	\N	\N	\N
LbrM.01.0790	LbrM.26.1290	895	\N	\N	\N
LbrM.01.0790	LbrM.26.1430	823	\N	\N	\N
LbrM.01.0790	LbrM.27.0500	823	\N	\N	\N
LbrM.01.0790	LbrM.27.0570	823	\N	\N	\N
LbrM.01.0790	LbrM.27.1370	800	\N	\N	\N
LbrM.01.0790	LbrM.27.2610	912	\N	\N	\N
LbrM.01.0790	LbrM.27.2750	964	\N	\N	\N
LbrM.01.0790	LbrM.28.1370	823	\N	\N	\N
LbrM.01.0790	LbrM.28.2480	825	\N	\N	\N
LbrM.01.0790	LbrM.28.2970	886	\N	\N	\N
LbrM.01.0790	LbrM.28.2980	886	\N	\N	\N
LbrM.01.0790	LbrM.29.0780	983	\N	\N	\N
LbrM.01.0790	LbrM.29.1320	859	\N	\N	\N
LbrM.01.0790	LbrM.29.1350	964	\N	\N	\N
LbrM.01.0790	LbrM.30.0820	987	\N	\N	\N
LbrM.01.0790	LbrM.30.0830	987	\N	\N	\N
LbrM.01.0790	LbrM.30.1150	895	\N	\N	\N
LbrM.01.0790	LbrM.30.1740	964	\N	\N	\N
LbrM.01.0790	LbrM.30.2410	802	\N	\N	\N
LbrM.01.0790	LbrM.30.2420	802	\N	\N	\N
LbrM.01.0790	LbrM.30.2430	802	\N	\N	\N
LbrM.01.0790	LbrM.30.2440	802	\N	\N	\N
LbrM.01.0790	LbrM.30.2450	802	\N	\N	\N
LbrM.01.0790	LbrM.30.2500	802	\N	\N	\N
LbrM.01.0790	LbrM.30.2790	800	\N	\N	\N
LbrM.01.0790	LbrM.31.0670	835	\N	\N	\N
LbrM.01.0790	LbrM.31.2770	729	\N	\N	\N
LbrM.01.0790	LbrM.31.2780	729	\N	\N	\N
LbrM.01.0790	LbrM.31.2790	729	\N	\N	\N
LbrM.01.0790	LbrM.31.2840	729	\N	\N	\N
LbrM.01.0790	LbrM.31.2850	729	\N	\N	\N
LbrM.01.0790	LbrM.31.3530	895	\N	\N	\N
LbrM.01.0790	LbrM.32.1100	800	\N	\N	\N
LbrM.01.0790	LbrM.32.2030	800	\N	\N	\N
LbrM.01.0790	LbrM.32.2130	895	\N	\N	\N
LbrM.01.0790	LbrM.32.3320	959	\N	\N	\N
LbrM.01.0790	LbrM.32.3560	800	\N	\N	\N
LbrM.01.0790	LbrM.32.3590	912	\N	\N	\N
LbrM.01.0790	LbrM.33.0330	862	\N	\N	\N
LbrM.01.0790	LbrM.33.0340	862	\N	\N	\N
LbrM.01.0790	LbrM.33.0350	862	\N	\N	\N
LbrM.01.0790	LbrM.33.1090	895	\N	\N	\N
LbrM.01.0790	LbrM.33.1950	877	\N	\N	\N
LbrM.01.0790	LbrM.33.2060	761	\N	\N	\N
LbrM.01.0790	LbrM.33.2670	862	\N	\N	\N
LbrM.01.0790	LbrM.34.0820	818	\N	\N	\N
LbrM.01.0790	LbrM.34.1090	818	\N	\N	\N
LbrM.01.0790	LbrM.34.2890	912	\N	\N	\N
LbrM.01.0790	LbrM.34.3000	823	\N	\N	\N
LbrM.01.0790	LbrM.34.3580	910	\N	\N	\N
LbrM.01.0790	LbrM.34.3840	800	\N	\N	\N
LbrM.01.0790	LbrM.34.4020	823	\N	\N	\N
LbrM.01.0790	LbrM.34.4610	793	\N	\N	\N
LbrM.01.0790	LbrM.35.0590	823	\N	\N	\N
LbrM.01.0790	LbrM.35.0730	912	\N	\N	\N
LbrM.01.0790	LbrM.35.2240	800	\N	\N	\N
LbrM.01.0790	LbrM.35.2250	800	\N	\N	\N
LbrM.01.0790	LbrM.35.2340	895	\N	\N	\N
LbrM.01.0790	LbrM.35.4710	823	\N	\N	\N
LbrM.01.0790	LbrM.35.6590	895	\N	\N	\N
LbrM.01.0790	LbrM.35.7320	818	\N	\N	\N
LbrM.02.0040	LbrM.09.0640	999	\N	\N	\N
LbrM.02.0040	LbrM.26.0330	820	\N	\N	\N
LbrM.02.0050	LbrM.08.0840	735	\N	\N	\N
LbrM.02.0050	LbrM.09.1400	938	\N	\N	\N
LbrM.02.0050	LbrM.10.0970	939	\N	\N	\N
LbrM.02.0050	LbrM.13.0160	776	\N	\N	\N
LbrM.02.0050	LbrM.14.0140	776	\N	\N	\N
LbrM.02.0050	LbrM.15.1570	928	\N	\N	\N
LbrM.02.0050	LbrM.16.0570	715	\N	\N	\N
LbrM.02.0050	LbrM.17.0260	923	\N	\N	\N
LbrM.02.0050	LbrM.19.0340	938	\N	\N	\N
LbrM.02.0050	LbrM.19.0350	938	\N	\N	\N
LbrM.02.0050	LbrM.19.0360	938	\N	\N	\N
LbrM.02.0050	LbrM.19.0950	939	\N	\N	\N
LbrM.02.0050	LbrM.21.0740	901	\N	\N	\N
LbrM.02.0050	LbrM.21.1140	942	\N	\N	\N
LbrM.02.0050	LbrM.21.1150	942	\N	\N	\N
LbrM.02.0050	LbrM.21.1160	942	\N	\N	\N
LbrM.02.0050	LbrM.21.1570	939	\N	\N	\N
LbrM.02.0050	LbrM.24.1510	901	\N	\N	\N
LbrM.02.0050	LbrM.26.0360	701	\N	\N	\N
LbrM.02.0050	LbrM.28.0220	938	\N	\N	\N
LbrM.02.0050	LbrM.28.2470	776	\N	\N	\N
LbrM.02.0050	LbrM.29.1810	942	\N	\N	\N
LbrM.02.0050	LbrM.30.1430	798	\N	\N	\N
LbrM.02.0050	LbrM.32.1260	942	\N	\N	\N
LbrM.02.0050	LbrM.33.0940	735	\N	\N	\N
LbrM.02.0050	LbrM.35.7380	776	\N	\N	\N
LbrM.02.0070	LbrM.03.0260	998	\N	\N	\N
LbrM.02.0070	LbrM.11.0330	825	\N	\N	\N
LbrM.02.0070	LbrM.12.0810	\N	0.113581	\N	\N
LbrM.02.0070	LbrM.12.0820	\N	0.0877397	\N	\N
LbrM.02.0070	LbrM.13.0880	831	\N	\N	\N
LbrM.02.0070	LbrM.14.0690	\N	0.157761	\N	\N
LbrM.02.0070	LbrM.15.0050	831	\N	\N	\N
LbrM.02.0070	LbrM.16.0550	\N	0.15558	\N	\N
LbrM.02.0070	LbrM.16.0890	\N	0.0597863	\N	\N
LbrM.02.0070	LbrM.17.0330	\N	0.0572319	\N	\N
LbrM.02.0070	LbrM.19.0050	831	\N	\N	\N
LbrM.02.0070	LbrM.22.0710	831	\N	\N	\N
LbrM.02.0070	LbrM.22.0720	831	\N	\N	\N
LbrM.02.0070	LbrM.23.1420	800	\N	\N	\N
LbrM.02.0070	LbrM.24.2330	825	\N	\N	\N
LbrM.02.0070	LbrM.26.1450	\N	0.0476039	\N	\N
LbrM.02.0070	LbrM.26.2680	\N	0.179666	\N	\N
LbrM.02.0070	LbrM.27.0810	831	\N	\N	\N
LbrM.02.0070	LbrM.32.2570	831	\N	\N	\N
LbrM.02.0070	LbrM.33.1020	\N	0.0628879	\N	\N
LbrM.02.0070	LbrM.34.0820	833	\N	\N	\N
LbrM.02.0070	LbrM.34.1090	833	\N	\N	\N
LbrM.02.0070	LbrM.34.5270	\N	0.128251	\N	\N
LbrM.02.0120	LbrM.04.1210	861	\N	\N	\N
LbrM.02.0120	LbrM.07.0800	736	\N	\N	\N
LbrM.02.0120	LbrM.09.1130	936	\N	\N	\N
LbrM.02.0120	LbrM.09.1140	936	\N	\N	\N
LbrM.02.0120	LbrM.13.0460	728	\N	\N	\N
LbrM.02.0120	LbrM.13.1240	838	\N	\N	\N
LbrM.02.0120	LbrM.13.1350	885	\N	\N	\N
LbrM.02.0120	LbrM.16.1160	979	\N	\N	\N
LbrM.02.0120	LbrM.17.0090	858	\N	\N	\N
LbrM.02.0120	LbrM.20.0160	715	\N	\N	\N
LbrM.02.0120	LbrM.21.1060	990	\N	\N	\N
LbrM.02.0120	LbrM.22.0420	979	\N	\N	\N
LbrM.02.0120	LbrM.25.2050	995	\N	\N	\N
LbrM.02.0120	LbrM.26.0440	885	\N	\N	\N
LbrM.02.0120	LbrM.26.2680	871	\N	\N	\N
LbrM.02.0120	LbrM.29.2030	728	\N	\N	\N
LbrM.02.0120	LbrM.30.1130	953	\N	\N	\N
LbrM.02.0120	LbrM.30.3430	809	\N	\N	\N
LbrM.02.0120	LbrM.32.1200	801	\N	\N	\N
LbrM.02.0120	LbrM.32.2360	736	\N	\N	\N
LbrM.02.0120	LbrM.34.2280	752	\N	\N	\N
LbrM.02.0120	LbrM.35.2890	752	\N	\N	\N
LbrM.02.0120	LbrM.35.3760	871	\N	\N	\N
LbrM.02.0120	LbrM.35.6640	792	\N	\N	\N
LbrM.02.0130	LbrM.03.0340	998	\N	\N	\N
LbrM.02.0130	LbrM.05.0560	826	\N	\N	\N
LbrM.02.0130	LbrM.07.0960	812	\N	\N	\N
LbrM.02.0130	LbrM.09.1290	915	\N	\N	\N
LbrM.02.0130	LbrM.12.0160	826	\N	\N	\N
LbrM.02.0130	LbrM.13.0160	881	\N	\N	\N
LbrM.02.0130	LbrM.14.0140	881	\N	\N	\N
LbrM.02.0130	LbrM.15.0300	990	\N	\N	\N
LbrM.02.0130	LbrM.16.0620	759	\N	\N	\N
LbrM.02.0130	LbrM.16.1000	826	\N	\N	\N
LbrM.02.0130	LbrM.17.0070	999	\N	\N	\N
LbrM.02.0130	LbrM.17.0260	926	\N	\N	\N
LbrM.02.0130	LbrM.17.0690	923	\N	\N	\N
LbrM.02.0130	LbrM.17.0900	826	\N	\N	\N
LbrM.02.0130	LbrM.18.0720	812	\N	\N	\N
LbrM.02.0130	LbrM.19.0090	814	\N	\N	\N
LbrM.02.0130	LbrM.19.0270	824	\N	\N	\N
LbrM.02.0130	LbrM.20.1690	990	\N	\N	\N
LbrM.02.0130	LbrM.21.1110	800	\N	\N	\N
LbrM.02.0130	LbrM.22.0750	812	\N	\N	\N
LbrM.02.0130	LbrM.22.1070	812	\N	\N	\N
LbrM.02.0130	LbrM.22.1170	902	\N	\N	\N
LbrM.02.0130	LbrM.23.1390	965	\N	\N	\N
LbrM.02.0130	LbrM.23.1660	889	\N	\N	\N
LbrM.02.0130	LbrM.24.0220	812	\N	\N	\N
LbrM.02.0130	LbrM.24.0620	824	\N	\N	\N
LbrM.02.0130	LbrM.24.1000	957	\N	\N	\N
LbrM.02.0130	LbrM.24.1330	980	\N	\N	\N
LbrM.02.0130	LbrM.24.1460	705	\N	\N	\N
LbrM.02.0130	LbrM.26.2370	800	\N	\N	\N
LbrM.02.0130	LbrM.27.0270	911	\N	\N	\N
LbrM.02.0130	LbrM.27.0660	957	\N	\N	\N
LbrM.02.0130	LbrM.27.0670	826	\N	\N	\N
LbrM.02.0130	LbrM.27.2030	998	\N	\N	\N
LbrM.02.0130	LbrM.27.2230	902	\N	\N	\N
LbrM.02.0130	LbrM.28.0540	800	\N	\N	\N
LbrM.02.0130	LbrM.28.0550	948	\N	\N	\N
LbrM.02.0130	LbrM.28.0570	988	\N	\N	\N
LbrM.02.0130	LbrM.28.1990	997	\N	\N	\N
LbrM.02.0130	LbrM.28.2470	881	\N	\N	\N
LbrM.02.0130	LbrM.29.1130	995	\N	\N	\N
LbrM.02.0130	LbrM.29.1410	800	\N	\N	\N
LbrM.02.0130	LbrM.29.1990	812	\N	\N	\N
LbrM.02.0130	LbrM.29.2130	826	\N	\N	\N
LbrM.02.0130	LbrM.29.2780	769	\N	\N	\N
LbrM.02.0130	LbrM.30.0380	989	\N	\N	\N
LbrM.02.0130	LbrM.30.2240	980	\N	\N	\N
LbrM.02.0130	LbrM.30.2590	959	\N	\N	\N
LbrM.02.0130	LbrM.31.0180	995	\N	\N	\N
LbrM.02.0130	LbrM.31.2050	998	\N	\N	\N
LbrM.02.0130	LbrM.31.2070	998	\N	\N	\N
LbrM.02.0130	LbrM.32.1620	998	\N	\N	\N
LbrM.02.0130	LbrM.33.1980	812	\N	\N	\N
LbrM.02.0130	LbrM.33.2760	814	\N	\N	\N
LbrM.02.0130	LbrM.33.2980	880	\N	\N	\N
LbrM.02.0130	LbrM.34.0510	812	\N	\N	\N
LbrM.02.0130	LbrM.34.3160	957	\N	\N	\N
LbrM.02.0130	LbrM.34.3360	780	\N	\N	\N
LbrM.02.0130	LbrM.34.3440	960	\N	\N	\N
LbrM.02.0130	LbrM.34.4040	812	\N	\N	\N
LbrM.02.0130	LbrM.34.4850	814	\N	\N	\N
LbrM.02.0130	LbrM.35.0660	826	\N	\N	\N
LbrM.02.0130	LbrM.35.1020	812	\N	\N	\N
LbrM.02.0130	LbrM.35.3000	759	\N	\N	\N
LbrM.02.0130	LbrM.35.4170	948	\N	\N	\N
LbrM.02.0130	LbrM.35.7070	957	\N	\N	\N
LbrM.02.0130	LbrM.35.7380	881	\N	\N	\N
LbrM.02.0140	LbrM.03.0200	721	\N	\N	\N
LbrM.02.0140	LbrM.03.0430	983	\N	\N	\N
LbrM.02.0140	LbrM.08.0080	977	\N	\N	\N
LbrM.02.0140	LbrM.10.0880	980	\N	\N	\N
LbrM.02.0140	LbrM.12.0280	796	\N	\N	\N
LbrM.02.0140	LbrM.13.0320	809	\N	\N	\N
LbrM.02.0140	LbrM.17.0770	999	\N	\N	\N
LbrM.02.0140	LbrM.17.0860	999	\N	\N	\N
LbrM.02.0140	LbrM.18.0870	\N	0.228178	\N	\N
LbrM.02.0140	LbrM.19.0970	796	\N	\N	\N
LbrM.02.0140	LbrM.20.1760	809	\N	\N	\N
LbrM.02.0140	LbrM.20.3480	712	\N	\N	\N
LbrM.02.0140	LbrM.21.1340	980	\N	\N	\N
LbrM.02.0140	LbrM.22.0480	761	\N	\N	\N
LbrM.02.0140	LbrM.22.0960	974	\N	\N	\N
LbrM.02.0140	LbrM.23.1880	973	\N	\N	\N
LbrM.02.0140	LbrM.23.1900	961	\N	\N	\N
LbrM.02.0140	LbrM.25.1410	978	\N	\N	\N
LbrM.02.0140	LbrM.25.1770	712	\N	\N	\N
LbrM.02.0140	LbrM.25.2070	999	\N	\N	\N
LbrM.02.0140	LbrM.26.1420	980	\N	\N	\N
LbrM.02.0140	LbrM.27.2130	994	\N	\N	\N
LbrM.02.0140	LbrM.27.2690	999	\N	\N	\N
LbrM.02.0140	LbrM.28.2790	999	0.20899	\N	\N
LbrM.02.0140	LbrM.29.0330	996	\N	\N	\N
LbrM.02.0140	LbrM.29.0900	852	\N	\N	\N
LbrM.02.0140	LbrM.29.1440	908	\N	\N	\N
LbrM.02.0140	LbrM.29.1500	908	\N	\N	\N
LbrM.02.0140	LbrM.29.2890	908	\N	\N	\N
LbrM.02.0140	LbrM.30.0620	985	\N	\N	\N
LbrM.02.0140	LbrM.30.0650	999	\N	\N	\N
LbrM.02.0140	LbrM.30.1330	989	\N	\N	\N
LbrM.02.0140	LbrM.30.2790	811	\N	\N	\N
LbrM.02.0140	LbrM.32.0240	994	\N	\N	\N
LbrM.02.0140	LbrM.32.1560	809	\N	\N	\N
LbrM.02.0140	LbrM.32.2030	811	\N	\N	\N
LbrM.02.0140	LbrM.32.2340	830	\N	\N	\N
LbrM.02.0140	LbrM.33.3460	996	\N	\N	\N
LbrM.02.0140	LbrM.34.1120	809	\N	\N	\N
LbrM.02.0140	LbrM.34.2480	908	\N	\N	\N
LbrM.02.0140	LbrM.34.3940	997	0.306325	\N	\N
LbrM.02.0140	LbrM.34.4440	987	\N	\N	\N
LbrM.02.0140	LbrM.35.0250	972	\N	\N	\N
LbrM.02.0140	LbrM.35.0260	972	\N	\N	\N
LbrM.02.0140	LbrM.35.0270	972	\N	\N	\N
LbrM.02.0140	LbrM.35.0990	992	\N	\N	\N
LbrM.02.0140	LbrM.35.2070	712	\N	\N	\N
LbrM.02.0140	LbrM.35.2240	811	\N	\N	\N
LbrM.02.0140	LbrM.35.2250	811	\N	\N	\N
LbrM.02.0140	LbrM.35.3050	796	\N	\N	\N
LbrM.02.0140	LbrM.35.3140	988	\N	\N	\N
LbrM.02.0140	LbrM.35.3260	988	\N	\N	\N
LbrM.02.0140	LbrM.35.5070	939	\N	\N	\N
LbrM.02.0140	LbrM.35.5680	905	\N	\N	\N
LbrM.02.0140	LbrM.35.5950	796	\N	\N	\N
LbrM.02.0140	LbrM.35.6640	768	\N	\N	\N
LbrM.02.0290	LbrM.03.0890	\N	0.094446	\N	\N
LbrM.02.0290	LbrM.04.0370	809	\N	\N	\N
LbrM.02.0290	LbrM.04.0530	\N	0.122062	\N	\N
LbrM.02.0290	LbrM.05.0030	\N	0.179699	\N	\N
LbrM.02.0290	LbrM.06.0030	\N	0.109466	\N	\N
LbrM.02.0290	LbrM.07.0050	751	\N	\N	\N
LbrM.02.0290	LbrM.07.0620	\N	0.180943	\N	\N
LbrM.02.0290	LbrM.08.0030	753	\N	\N	\N
LbrM.02.0290	LbrM.08.0880	\N	0.0998204	\N	\N
LbrM.02.0290	LbrM.09.0930	884	\N	\N	\N
LbrM.02.0290	LbrM.09.1020	832	\N	\N	\N
LbrM.02.0290	LbrM.09.1130	\N	0.143561	\N	\N
LbrM.02.0290	LbrM.10.0880	\N	0.120193	\N	\N
LbrM.02.0290	LbrM.10.0950	\N	0.0909506	\N	\N
LbrM.02.0290	LbrM.10.1010	792	0.169913	\N	\N
LbrM.02.0290	LbrM.10.1270	\N	0.0955094	\N	\N
LbrM.02.0290	LbrM.11.0790	711	\N	\N	\N
LbrM.02.0290	LbrM.11.0970	\N	0.173949	\N	\N
LbrM.02.0290	LbrM.13.1240	\N	0.0933524	\N	\N
LbrM.02.0290	LbrM.13.1470	\N	0.190894	\N	\N
LbrM.02.0290	LbrM.14.0010	\N	0.0975235	\N	\N
LbrM.02.0290	LbrM.14.0740	791	\N	\N	\N
LbrM.02.0290	LbrM.16.0150	\N	0.0705007	\N	\N
LbrM.02.0290	LbrM.16.1430	809	\N	\N	\N
LbrM.02.0290	LbrM.16.1460	801	\N	\N	\N
LbrM.02.0290	LbrM.17.0080	981	0.185127	\N	\N
LbrM.02.0290	LbrM.17.0090	\N	0.228931	\N	\N
LbrM.02.0290	LbrM.17.0100	\N	0.188824	\N	\N
LbrM.02.0290	LbrM.17.0260	930	\N	\N	\N
LbrM.02.0290	LbrM.18.0830	\N	0.185887	\N	\N
LbrM.02.0290	LbrM.18.0950	\N	0.156572	\N	\N
LbrM.02.0290	LbrM.18.1230	\N	0.153491	\N	\N
LbrM.02.0290	LbrM.19.0570	\N	0.160058	\N	\N
LbrM.02.0290	LbrM.19.1120	975	\N	\N	\N
LbrM.02.0290	LbrM.20.0470	\N	0.167893	\N	\N
LbrM.02.0290	LbrM.20.1830	737	\N	\N	\N
LbrM.02.0290	LbrM.20.2060	\N	0.109128	\N	\N
LbrM.02.0290	LbrM.20.2220	984	\N	\N	\N
LbrM.02.0290	LbrM.20.2460	\N	0.106321	\N	\N
LbrM.02.0290	LbrM.20.3600	746	\N	\N	\N
LbrM.02.0290	LbrM.20.3890	\N	0.183696	\N	\N
LbrM.02.0290	LbrM.20.5790	761	\N	\N	\N
LbrM.02.0290	LbrM.20.5850	\N	0.097194	\N	\N
LbrM.02.0290	LbrM.21.0530	973	\N	\N	\N
LbrM.02.0290	LbrM.21.0870	\N	0.136844	\N	\N
LbrM.02.0290	LbrM.21.1490	753	\N	\N	\N
LbrM.02.0290	LbrM.22.0470	726	\N	\N	\N
LbrM.02.0290	LbrM.22.0650	\N	0.0671133	\N	\N
LbrM.02.0290	LbrM.22.1040	742	\N	\N	\N
LbrM.02.0290	LbrM.24.2340	\N	0.07476	\N	\N
LbrM.02.0290	LbrM.25.0610	\N	0.170036	\N	\N
LbrM.02.0290	LbrM.25.1530	\N	0.149911	\N	\N
LbrM.02.0290	LbrM.25.2050	\N	0.235307	\N	\N
LbrM.02.0290	LbrM.26.0300	\N	0.0693067	\N	\N
LbrM.02.0290	LbrM.26.0370	984	\N	\N	\N
LbrM.02.0290	LbrM.26.0760	\N	0.0867437	\N	\N
LbrM.02.0290	LbrM.26.2120	972	\N	\N	\N
LbrM.02.0290	LbrM.26.2180	767	\N	\N	\N
LbrM.02.0290	LbrM.26.2290	976	\N	\N	\N
LbrM.02.0290	LbrM.27.0850	\N	0.119459	\N	\N
LbrM.02.0290	LbrM.27.2520	\N	0.196163	\N	\N
LbrM.02.0290	LbrM.27.2560	753	\N	\N	\N
LbrM.02.0290	LbrM.28.0650	701	\N	\N	\N
LbrM.02.0290	LbrM.28.1630	790	\N	\N	\N
LbrM.02.0290	LbrM.28.1640	790	\N	\N	\N
LbrM.02.0290	LbrM.28.2950	\N	0.0834556	\N	\N
LbrM.02.0290	LbrM.28.3110	801	\N	\N	\N
LbrM.02.0290	LbrM.29.0230	\N	0.0984478	\N	\N
LbrM.02.0290	LbrM.29.0940	\N	0.181471	\N	\N
LbrM.02.0290	LbrM.29.1320	\N	0.0969266	\N	\N
LbrM.02.0290	LbrM.29.1530	743	\N	\N	\N
LbrM.02.0290	LbrM.29.2140	989	0.45758	\N	\N
LbrM.02.0290	LbrM.29.2180	\N	0.208856	\N	\N
LbrM.02.0290	LbrM.29.2670	\N	0.100053	\N	\N
LbrM.02.0290	LbrM.30.1240	\N	0.220074	\N	\N
LbrM.02.0290	LbrM.30.1470	967	\N	\N	\N
LbrM.02.0290	LbrM.30.2320	\N	0.0729474	\N	\N
LbrM.02.0290	LbrM.30.2980	\N	0.0931575	\N	\N
LbrM.02.0290	LbrM.30.3430	\N	0.165186	\N	\N
LbrM.02.0290	LbrM.31.2550	809	0.17321	\N	\N
LbrM.02.0290	LbrM.31.3150	809	0.235299	\N	\N
LbrM.02.0290	LbrM.32.0120	959	\N	\N	\N
LbrM.02.0290	LbrM.32.0600	\N	0.0938352	\N	\N
LbrM.02.0290	LbrM.32.0860	980	\N	\N	\N
LbrM.02.0290	LbrM.32.2020	801	\N	\N	\N
LbrM.02.0290	LbrM.32.2240	\N	0.109122	\N	\N
LbrM.02.0290	LbrM.32.3400	\N	0.100821	\N	\N
LbrM.02.0290	LbrM.32.4110	\N	0.190626	\N	\N
LbrM.02.0290	LbrM.33.1110	\N	0.111981	\N	\N
LbrM.02.0290	LbrM.33.2110	\N	0.0978231	\N	\N
LbrM.02.0290	LbrM.33.3020	\N	0.143766	\N	\N
LbrM.02.0290	LbrM.33.3480	876	\N	\N	\N
LbrM.02.0290	LbrM.34.0170	\N	0.188408	\N	\N
LbrM.02.0290	LbrM.34.1340	\N	0.146157	\N	\N
LbrM.02.0290	LbrM.34.2040	972	\N	\N	\N
LbrM.02.0290	LbrM.34.2280	\N	0.170747	\N	\N
LbrM.02.0290	LbrM.34.2610	717	\N	\N	\N
LbrM.02.0290	LbrM.34.3430	\N	0.0724986	\N	\N
LbrM.02.0290	LbrM.34.5160	\N	0.0924545	\N	\N
LbrM.02.0290	LbrM.35.0270	\N	0.241061	\N	\N
LbrM.02.0290	LbrM.35.0680	\N	0.173637	\N	\N
LbrM.02.0290	LbrM.35.0940	809	\N	\N	\N
LbrM.02.0290	LbrM.35.1570	\N	0.118273	\N	\N
LbrM.02.0290	LbrM.35.3210	\N	0.104752	\N	\N
LbrM.02.0290	LbrM.35.3250	736	\N	\N	\N
LbrM.02.0290	LbrM.35.3650	710	\N	\N	\N
LbrM.02.0290	LbrM.35.4260	838	\N	\N	\N
LbrM.02.0290	LbrM.35.6530	876	\N	\N	\N
LbrM.02.0290	LbrM.35.6570	\N	0.145644	\N	\N
LbrM.02.0290	LbrM.35.6760	\N	0.119012	\N	\N
LbrM.02.0290	LbrM.35.7120	711	\N	\N	\N
LbrM.02.0350	LbrM.34.0820	724	\N	\N	\N
LbrM.02.0350	LbrM.34.1090	724	\N	\N	\N
LbrM.02.0350	LbrM.35.3110	745	\N	\N	\N
LbrM.02.0390	LbrM.02.0400	791	\N	\N	\N
LbrM.02.0390	LbrM.03.0890	872	\N	\N	\N
LbrM.02.0390	LbrM.04.1230	793	0.156398	\N	\N
LbrM.02.0390	LbrM.05.0420	727	\N	\N	\N
LbrM.02.0390	LbrM.10.0210	\N	0.151738	\N	\N
LbrM.02.0390	LbrM.11.0230	\N	0.156351	\N	\N
LbrM.02.0390	LbrM.12.0490	854	\N	\N	\N
LbrM.02.0390	LbrM.14.1280	833	\N	\N	\N
LbrM.02.0390	LbrM.15.1230	975	0.150639	\N	\N
LbrM.02.0390	LbrM.16.1000	869	\N	\N	\N
LbrM.02.0390	LbrM.17.1410	\N	0.195864	\N	\N
LbrM.02.0390	LbrM.18.0920	\N	0.172516	\N	\N
LbrM.02.0390	LbrM.18.1020	916	\N	\N	\N
LbrM.02.0390	LbrM.19.0680	734	\N	\N	\N
LbrM.02.0390	LbrM.19.0760	901	\N	\N	\N
LbrM.02.0390	LbrM.19.1360	\N	0.203562	\N	\N
LbrM.02.0390	LbrM.20.1640	889	\N	\N	\N
LbrM.02.0390	LbrM.20.2600	743	\N	\N	\N
LbrM.02.0390	LbrM.20.5800	745	\N	\N	\N
LbrM.02.0390	LbrM.21.0040	855	\N	\N	\N
LbrM.02.0390	LbrM.21.2070	\N	0.210271	\N	\N
LbrM.02.0390	LbrM.24.0130	941	\N	\N	\N
LbrM.02.0390	LbrM.24.1670	855	\N	\N	\N
LbrM.02.0390	LbrM.25.0390	855	\N	\N	\N
LbrM.02.0390	LbrM.25.2430	743	\N	\N	\N
LbrM.02.0390	LbrM.27.1900	743	\N	\N	\N
LbrM.02.0390	LbrM.28.2050	\N	0.17021	\N	\N
LbrM.02.0390	LbrM.28.2480	975	\N	\N	\N
LbrM.02.0390	LbrM.29.0030	939	\N	\N	\N
LbrM.02.0390	LbrM.29.0250	\N	0.208749	\N	\N
LbrM.02.0390	LbrM.29.0780	907	\N	\N	\N
LbrM.02.0390	LbrM.29.2520	941	\N	\N	\N
LbrM.02.0390	LbrM.30.0220	\N	0.197359	\N	\N
LbrM.02.0390	LbrM.30.0560	\N	0.18368	\N	\N
LbrM.02.0390	LbrM.30.1420	\N	0.150445	\N	\N
LbrM.02.0390	LbrM.30.3000	\N	0.199774	\N	\N
LbrM.02.0390	LbrM.30.3520	743	\N	\N	\N
LbrM.02.0390	LbrM.31.1980	901	\N	\N	\N
LbrM.02.0390	LbrM.33.0330	748	\N	\N	\N
LbrM.02.0390	LbrM.33.0340	748	\N	\N	\N
LbrM.02.0390	LbrM.33.0350	748	\N	\N	\N
LbrM.02.0390	LbrM.33.2670	748	\N	\N	\N
LbrM.02.0390	LbrM.34.0990	743	\N	\N	\N
LbrM.02.0390	LbrM.34.1610	\N	0.166452	\N	\N
LbrM.02.0390	LbrM.34.3470	\N	0.195301	\N	\N
LbrM.02.0390	LbrM.34.3860	\N	0.192489	\N	\N
LbrM.02.0390	LbrM.34.4610	935	\N	\N	\N
LbrM.02.0390	LbrM.34.4640	724	\N	\N	\N
LbrM.02.0390	LbrM.35.0980	\N	0.175447	\N	\N
LbrM.02.0390	LbrM.35.4220	801	\N	\N	\N
LbrM.02.0390	LbrM.35.5340	994	0.594475	\N	\N
LbrM.02.0400	LbrM.03.0450	999	0.708913	\N	\N
LbrM.02.0400	LbrM.04.1250	\N	0.211275	\N	\N
LbrM.02.0400	LbrM.06.0120	999	0.718243	\N	\N
LbrM.02.0400	LbrM.07.0660	\N	0.54645	\N	\N
LbrM.02.0400	LbrM.07.1200	999	0.866055	\N	\N
LbrM.02.0400	LbrM.09.1020	\N	0.215225	\N	\N
LbrM.02.0400	LbrM.11.0040	\N	0.37628	\N	\N
LbrM.02.0400	LbrM.11.0950	\N	0.55278	\N	\N
LbrM.02.0400	LbrM.12.0040	998	0.686152	\N	\N
LbrM.02.0400	LbrM.12.0230	999	0.730697	\N	\N
LbrM.02.0400	LbrM.13.0890	999	0.754741	\N	\N
LbrM.02.0400	LbrM.14.0310	999	0.564443	\N	\N
LbrM.02.0400	LbrM.14.0460	\N	0.543419	\N	\N
LbrM.02.0400	LbrM.15.0260	\N	0.387549	\N	\N
LbrM.02.0400	LbrM.15.1030	\N	0.263729	\N	\N
LbrM.02.0400	LbrM.15.1050	\N	0.325536	\N	\N
LbrM.02.0400	LbrM.16.0290	993	0.561753	\N	\N
LbrM.02.0400	LbrM.16.0860	816	\N	\N	\N
LbrM.02.0400	LbrM.16.1260	704	\N	\N	\N
LbrM.02.0400	LbrM.16.1670	\N	0.284528	\N	\N
LbrM.02.0400	LbrM.18.0760	\N	0.281499	\N	\N
LbrM.02.0400	LbrM.19.0080	999	0.654677	\N	\N
LbrM.02.0400	LbrM.19.1440	999	0.491342	\N	\N
LbrM.02.0400	LbrM.20.0470	\N	0.387159	\N	\N
LbrM.02.0400	LbrM.20.0580	999	0.954788	\N	\N
LbrM.02.0400	LbrM.20.2170	\N	0.43039	\N	\N
LbrM.02.0400	LbrM.20.3080	\N	0.426741	\N	\N
LbrM.02.0400	LbrM.20.3950	998	0.805088	\N	\N
LbrM.02.0400	LbrM.20.3980	998	\N	\N	\N
LbrM.02.0400	LbrM.20.4890	\N	0.298736	\N	\N
LbrM.02.0400	LbrM.20.4990	945	\N	\N	\N
LbrM.02.0400	LbrM.21.0840	999	0.827542	\N	\N
LbrM.02.0400	LbrM.21.1320	\N	0.294636	\N	\N
LbrM.02.0400	LbrM.21.1700	\N	0.160787	\N	\N
LbrM.02.0400	LbrM.21.2010	999	0.6852	\N	\N
LbrM.02.0400	LbrM.22.0510	999	0.684803	\N	\N
LbrM.02.0400	LbrM.22.0560	999	0.718703	\N	\N
LbrM.02.0400	LbrM.23.1320	\N	0.335279	\N	\N
LbrM.02.0400	LbrM.24.0420	994	\N	\N	\N
LbrM.02.0400	LbrM.24.1780	\N	0.461419	\N	\N
LbrM.02.0400	LbrM.24.2370	704	\N	\N	\N
LbrM.02.0400	LbrM.25.0020	\N	0.262421	\N	\N
LbrM.02.0400	LbrM.25.0190	\N	0.455598	\N	\N
LbrM.02.0400	LbrM.25.1790	\N	0.146706	\N	\N
LbrM.02.0400	LbrM.25.2330	\N	0.538723	\N	\N
LbrM.02.0400	LbrM.26.1260	\N	0.348645	\N	\N
LbrM.02.0400	LbrM.26.1570	\N	0.44309	\N	\N
LbrM.02.0400	LbrM.26.2360	999	\N	\N	\N
LbrM.02.0400	LbrM.26.2680	986	\N	\N	\N
LbrM.02.0400	LbrM.27.0050	\N	0.17675	\N	\N
LbrM.02.0400	LbrM.27.0200	999	0.539687	\N	\N
LbrM.02.0400	LbrM.27.1140	\N	0.167179	\N	\N
LbrM.02.0400	LbrM.27.1160	945	\N	\N	\N
LbrM.02.0400	LbrM.27.1370	\N	0.366454	\N	\N
LbrM.02.0400	LbrM.27.1600	999	0.835495	\N	\N
LbrM.02.0400	LbrM.27.1850	\N	0.174965	\N	\N
LbrM.02.0400	LbrM.27.2610	\N	0.158879	\N	\N
LbrM.02.0400	LbrM.27.2690	\N	0.239881	\N	\N
LbrM.02.0400	LbrM.28.0120	999	0.446248	\N	\N
LbrM.02.0400	LbrM.28.1300	\N	0.348357	\N	\N
LbrM.02.0400	LbrM.28.1700	\N	0.162893	\N	\N
LbrM.02.0400	LbrM.28.1900	999	0.864969	\N	\N
LbrM.02.0400	LbrM.28.2310	704	\N	\N	\N
LbrM.02.0400	LbrM.28.2620	\N	0.425044	\N	\N
LbrM.02.0400	LbrM.28.2950	\N	0.268301	\N	\N
LbrM.02.0400	LbrM.28.2990	\N	0.370761	\N	\N
LbrM.02.0400	LbrM.28.3030	\N	0.2623	\N	\N
LbrM.02.0400	LbrM.29.0130	999	0.915237	\N	\N
LbrM.02.0400	LbrM.29.2140	\N	0.604473	\N	\N
LbrM.02.0400	LbrM.30.0140	\N	0.18314	\N	\N
LbrM.02.0400	LbrM.30.0540	\N	0.410609	\N	\N
LbrM.02.0400	LbrM.30.0620	\N	0.476983	\N	\N
LbrM.02.0400	LbrM.30.0800	834	\N	\N	\N
LbrM.02.0400	LbrM.30.1030	713	\N	\N	\N
LbrM.02.0400	LbrM.30.1240	\N	0.192685	\N	\N
LbrM.02.0400	LbrM.30.2420	\N	0.298847	\N	\N
LbrM.02.0400	LbrM.30.3340	912	0.398885	\N	\N
LbrM.02.0400	LbrM.30.3420	\N	0.504969	\N	\N
LbrM.02.0400	LbrM.31.0140	999	\N	\N	\N
LbrM.02.0400	LbrM.31.3090	\N	0.367162	\N	\N
LbrM.02.0400	LbrM.32.0130	\N	0.226593	\N	\N
LbrM.02.0400	LbrM.32.0460	999	0.896919	\N	\N
LbrM.02.0400	LbrM.32.1100	\N	0.3313	\N	\N
LbrM.02.0400	LbrM.32.1350	999	0.848745	\N	\N
LbrM.02.0400	LbrM.32.3060	999	0.897328	\N	\N
LbrM.02.0400	LbrM.32.3220	\N	0.2132	\N	\N
LbrM.02.0400	LbrM.32.3560	\N	0.319258	\N	\N
LbrM.02.0400	LbrM.33.0890	999	0.70576	\N	\N
LbrM.02.0400	LbrM.34.0110	\N	0.210389	\N	\N
LbrM.02.0400	LbrM.34.1300	\N	0.229208	\N	\N
LbrM.02.0400	LbrM.34.1680	999	\N	\N	\N
LbrM.02.0400	LbrM.34.2571	998	\N	\N	\N
LbrM.02.0400	LbrM.34.3820	999	0.806232	\N	\N
LbrM.02.0400	LbrM.34.3840	\N	0.324949	\N	\N
LbrM.02.0400	LbrM.34.3940	\N	0.155159	\N	\N
LbrM.02.0400	LbrM.34.4130	\N	0.202923	\N	\N
LbrM.02.0400	LbrM.34.4640	723	\N	\N	\N
LbrM.02.0400	LbrM.34.4810	999	0.583328	\N	\N
LbrM.02.0400	LbrM.34.4980	\N	0.186928	\N	\N
LbrM.02.0400	LbrM.35.0270	\N	0.228056	\N	\N
LbrM.02.0400	LbrM.35.0400	999	0.839935	\N	\N
LbrM.02.0400	LbrM.35.0550	\N	0.200613	\N	\N
LbrM.02.0400	LbrM.35.1750	999	0.666963	\N	\N
LbrM.02.0400	LbrM.35.1840	997	0.675554	\N	\N
LbrM.02.0400	LbrM.35.2470	\N	0.338963	\N	\N
LbrM.02.0400	LbrM.35.3280	704	\N	\N	\N
LbrM.02.0400	LbrM.35.3430	\N	0.367948	\N	\N
LbrM.02.0400	LbrM.35.3760	959	\N	\N	\N
LbrM.02.0400	LbrM.35.4070	\N	0.182072	\N	\N
LbrM.02.0400	LbrM.35.4600	999	0.75974	\N	\N
LbrM.02.0400	LbrM.35.5370	\N	0.275903	\N	\N
LbrM.02.0400	LbrM.35.5900	\N	0.189672	\N	\N
LbrM.02.0400	LbrM.35.6590	\N	0.181058	\N	\N
LbrM.02.0400	LbrM.35.6830	\N	0.198991	\N	\N
LbrM.02.0400	LbrM.35.7280	\N	0.322581	\N	\N
LbrM.02.0400	LbrM.35.7320	\N	0.196411	\N	\N
LbrM.02.0410	LbrM.03.0890	\N	0.144637	\N	\N
LbrM.02.0410	LbrM.04.0630	\N	0.187258	\N	\N
LbrM.02.0410	LbrM.04.0780	\N	0.211966	\N	\N
LbrM.02.0410	LbrM.05.0200	\N	0.283795	\N	\N
LbrM.02.0410	LbrM.05.0270	\N	0.277012	\N	\N
LbrM.02.0410	LbrM.05.0470	\N	0.386187	\N	\N
LbrM.02.0410	LbrM.05.0800	\N	0.194338	\N	\N
LbrM.02.0410	LbrM.08.0900	\N	0.137121	\N	\N
LbrM.02.0410	LbrM.09.0920	\N	0.415917	\N	\N
LbrM.02.0410	LbrM.10.0210	\N	0.261561	\N	\N
LbrM.02.0410	LbrM.11.0090	\N	0.376735	\N	\N
LbrM.02.0410	LbrM.11.0700	\N	0.353874	\N	\N
LbrM.02.0410	LbrM.13.0750	825	\N	\N	\N
LbrM.02.0410	LbrM.14.0010	\N	0.199962	\N	\N
LbrM.02.0410	LbrM.14.0460	\N	0.146132	\N	\N
LbrM.02.0410	LbrM.15.1380	804	0.252223	\N	\N
LbrM.02.0410	LbrM.16.0250	\N	0.146383	\N	\N
LbrM.02.0410	LbrM.16.1450	\N	0.300939	\N	\N
LbrM.02.0410	LbrM.17.0330	\N	0.137872	\N	\N
LbrM.02.0410	LbrM.17.1240	842	\N	\N	\N
LbrM.02.0410	LbrM.17.1410	\N	0.319569	\N	\N
LbrM.02.0410	LbrM.17.1500	\N	0.19424	\N	\N
LbrM.02.0410	LbrM.18.0690	750	\N	\N	\N
LbrM.02.0410	LbrM.18.0870	\N	0.401725	\N	\N
LbrM.02.0410	LbrM.18.0920	\N	0.335431	\N	\N
LbrM.02.0410	LbrM.18.1210	842	\N	\N	\N
LbrM.02.0410	LbrM.18.1640	\N	0.163231	\N	\N
LbrM.02.0410	LbrM.19.0410	\N	0.209593	\N	\N
LbrM.02.0410	LbrM.19.0630	\N	0.146888	\N	\N
LbrM.02.0410	LbrM.19.0980	\N	0.147103	\N	\N
LbrM.02.0410	LbrM.19.1360	\N	0.300365	\N	\N
LbrM.02.0410	LbrM.19.1700	750	\N	\N	\N
LbrM.02.0410	LbrM.19.1850	750	\N	\N	\N
LbrM.02.0410	LbrM.20.0320	\N	0.208532	\N	\N
LbrM.02.0410	LbrM.20.1010	\N	0.379154	\N	\N
LbrM.02.0410	LbrM.20.1030	750	\N	\N	\N
LbrM.02.0410	LbrM.20.1170	\N	0.158812	\N	\N
LbrM.02.0410	LbrM.20.1360	750	\N	\N	\N
LbrM.02.0410	LbrM.20.1540	760	\N	\N	\N
LbrM.02.0410	LbrM.20.2170	\N	0.143143	\N	\N
LbrM.02.0410	LbrM.20.2660	\N	0.180247	\N	\N
LbrM.02.0410	LbrM.20.3080	\N	0.154999	\N	\N
LbrM.02.0410	LbrM.20.3950	\N	0.14131	\N	\N
LbrM.02.0410	LbrM.20.4670	\N	0.20374	\N	\N
LbrM.02.0410	LbrM.20.4800	\N	0.22247	\N	\N
LbrM.02.0410	LbrM.20.5830	\N	0.461365	\N	\N
LbrM.02.0410	LbrM.20.6060	\N	0.526722	\N	\N
LbrM.02.0410	LbrM.21.0770	\N	0.385894	\N	\N
LbrM.02.0410	LbrM.21.2070	\N	0.344076	\N	\N
LbrM.02.0410	LbrM.22.0110	\N	0.221761	\N	\N
LbrM.02.0410	LbrM.22.1260	\N	0.317555	\N	\N
LbrM.02.0410	LbrM.22.1490	\N	0.163774	\N	\N
LbrM.02.0410	LbrM.23.0570	\N	0.160576	\N	\N
LbrM.02.0410	LbrM.23.1470	\N	0.163345	\N	\N
LbrM.02.0410	LbrM.24.1360	\N	0.214082	\N	\N
LbrM.02.0410	LbrM.24.2340	\N	0.293476	\N	\N
LbrM.02.0410	LbrM.26.0030	\N	0.379978	\N	\N
LbrM.02.0410	LbrM.26.0130	\N	0.13877	\N	\N
LbrM.02.0410	LbrM.26.0980	\N	0.402613	\N	\N
LbrM.02.0410	LbrM.26.1270	\N	0.258583	\N	\N
LbrM.02.0410	LbrM.26.1400	\N	0.142181	\N	\N
LbrM.02.0410	LbrM.26.1840	\N	0.33783	\N	\N
LbrM.02.0410	LbrM.27.0540	\N	0.239291	\N	\N
LbrM.02.0410	LbrM.27.0850	\N	0.0808575	\N	\N
LbrM.02.0410	LbrM.27.1850	\N	0.337042	\N	\N
LbrM.02.0410	LbrM.27.2160	\N	0.23708	\N	\N
LbrM.02.0410	LbrM.27.2430	\N	0.176644	\N	\N
LbrM.02.0410	LbrM.28.0750	838	\N	\N	\N
LbrM.02.0410	LbrM.28.2050	\N	0.230417	\N	\N
LbrM.02.0410	LbrM.28.2600	\N	0.296788	\N	\N
LbrM.02.0410	LbrM.29.0070	\N	0.169194	\N	\N
LbrM.02.0410	LbrM.29.0250	\N	0.136371	\N	\N
LbrM.02.0410	LbrM.29.2510	842	\N	\N	\N
LbrM.02.0410	LbrM.29.2720	\N	0.246155	\N	\N
LbrM.02.0410	LbrM.30.0220	\N	0.227407	\N	\N
LbrM.02.0410	LbrM.30.0560	\N	0.305253	\N	\N
LbrM.02.0410	LbrM.30.0700	\N	0.331015	\N	\N
LbrM.02.0410	LbrM.30.0820	\N	0.138296	\N	\N
LbrM.02.0410	LbrM.30.1420	\N	0.457694	\N	\N
LbrM.02.0410	LbrM.30.1480	\N	0.180592	\N	\N
LbrM.02.0410	LbrM.30.1610	\N	0.177995	\N	\N
LbrM.02.0410	LbrM.30.1840	\N	0.274756	\N	\N
LbrM.02.0410	LbrM.30.3000	\N	0.382346	\N	\N
LbrM.02.0410	LbrM.31.0170	\N	0.352063	\N	\N
LbrM.02.0410	LbrM.31.0300	\N	0.33084	\N	\N
LbrM.02.0410	LbrM.31.0820	730	\N	\N	\N
LbrM.02.0410	LbrM.31.0870	750	\N	\N	\N
LbrM.02.0410	LbrM.31.1820	\N	0.168529	\N	\N
LbrM.02.0410	LbrM.32.0130	\N	0.215149	\N	\N
LbrM.02.0410	LbrM.32.1150	\N	0.151844	\N	\N
LbrM.02.0410	LbrM.32.1670	750	\N	\N	\N
LbrM.02.0410	LbrM.32.2670	842	\N	\N	\N
LbrM.02.0410	LbrM.32.2890	700	\N	\N	\N
LbrM.02.0410	LbrM.33.0340	\N	0.155251	\N	\N
LbrM.02.0410	LbrM.33.1620	919	0.452881	\N	\N
LbrM.02.0410	LbrM.33.2140	\N	0.384278	\N	\N
LbrM.02.0410	LbrM.33.2190	\N	0.305012	\N	\N
LbrM.02.0410	LbrM.33.2210	\N	0.165505	\N	\N
LbrM.02.0410	LbrM.34.0360	\N	0.144651	\N	\N
LbrM.02.0410	LbrM.34.1120	\N	0.145245	\N	\N
LbrM.02.0410	LbrM.34.1320	\N	0.136356	\N	\N
LbrM.02.0410	LbrM.34.1610	\N	0.299512	\N	\N
LbrM.02.0410	LbrM.34.1730	777	\N	\N	\N
LbrM.02.0410	LbrM.34.2090	\N	0.376782	\N	\N
LbrM.02.0410	LbrM.34.3270	947	\N	\N	\N
LbrM.02.0410	LbrM.34.3470	\N	0.347983	\N	\N
LbrM.02.0410	LbrM.34.3860	\N	0.327927	\N	\N
LbrM.02.0410	LbrM.34.4980	\N	0.0880584	\N	\N
LbrM.02.0410	LbrM.34.5180	779	0.493844	\N	\N
LbrM.02.0410	LbrM.34.5250	\N	0.17426	\N	\N
LbrM.02.0410	LbrM.35.1010	\N	0.188146	\N	\N
LbrM.02.0410	LbrM.35.2030	\N	0.176911	\N	\N
LbrM.02.0410	LbrM.35.2040	\N	0.1606	\N	\N
LbrM.02.0410	LbrM.35.2410	842	0.328415	\N	\N
LbrM.02.0410	LbrM.35.2490	\N	0.192475	\N	\N
LbrM.02.0410	LbrM.35.2820	\N	0.152797	\N	\N
LbrM.02.0410	LbrM.35.2900	750	\N	\N	\N
LbrM.02.0410	LbrM.35.3220	\N	0.220336	\N	\N
LbrM.02.0410	LbrM.35.3240	\N	0.286365	\N	\N
LbrM.02.0410	LbrM.35.3290	\N	0.222193	\N	\N
LbrM.02.0410	LbrM.35.4110	\N	0.18252	\N	\N
LbrM.02.0410	LbrM.35.4900	\N	0.417057	\N	\N
LbrM.02.0410	LbrM.35.5650	\N	0.162095	\N	\N
LbrM.02.0410	LbrM.35.5660	750	\N	\N	\N
LbrM.02.0410	LbrM.35.6730	\N	0.452645	\N	\N
LbrM.02.0420	LbrM.03.0260	999	\N	\N	\N
LbrM.02.0420	LbrM.04.0880	\N	0.205096	0.566669	0
LbrM.02.0420	LbrM.07.0290	\N	0.131545	\N	\N
LbrM.02.0420	LbrM.08.0230	999	\N	\N	\N
LbrM.02.0420	LbrM.08.0500	999	0.113451	\N	\N
LbrM.02.0420	LbrM.09.0670	975	\N	\N	\N
LbrM.02.0420	LbrM.11.0950	969	\N	\N	\N
LbrM.02.0420	LbrM.13.1240	966	\N	\N	\N
LbrM.02.0420	LbrM.13.1440	862	0.166515	\N	\N
LbrM.02.0420	LbrM.14.1490	740	\N	\N	\N
LbrM.02.0420	LbrM.15.0920	\N	0.15629	\N	\N
LbrM.02.0420	LbrM.15.1440	997	\N	\N	\N
LbrM.02.0420	LbrM.16.1240	808	\N	\N	\N
LbrM.02.0420	LbrM.16.1260	960	\N	\N	\N
LbrM.02.0420	LbrM.20.0900	\N	0.120501	\N	\N
LbrM.02.0420	LbrM.20.1620	806	\N	\N	\N
LbrM.02.0420	LbrM.21.0040	963	0.170671	\N	\N
LbrM.02.0420	LbrM.21.0060	\N	\N	0.62499	-0.71
LbrM.02.0420	LbrM.22.0550	\N	0.151161	\N	\N
LbrM.02.0420	LbrM.22.1330	808	\N	\N	\N
LbrM.02.0420	LbrM.23.0060	808	\N	\N	\N
LbrM.02.0420	LbrM.23.1160	817	\N	\N	\N
LbrM.02.0420	LbrM.24.1330	977	\N	\N	\N
LbrM.02.0420	LbrM.24.1670	963	\N	\N	\N
LbrM.02.0420	LbrM.24.2210	\N	0.182854	\N	\N
LbrM.02.0420	LbrM.24.2370	960	\N	\N	\N
LbrM.02.0420	LbrM.25.0790	808	\N	\N	\N
LbrM.02.0420	LbrM.26.1990	769	\N	\N	\N
LbrM.02.0420	LbrM.26.2680	879	0.150769	\N	\N
LbrM.02.0420	LbrM.27.1140	880	\N	\N	\N
LbrM.02.0420	LbrM.28.0370	734	\N	\N	\N
LbrM.02.0420	LbrM.28.0570	998	\N	\N	\N
LbrM.02.0420	LbrM.28.2310	960	\N	\N	\N
LbrM.02.0420	LbrM.28.2560	740	\N	\N	\N
LbrM.02.0420	LbrM.30.2120	\N	0.0903838	\N	\N
LbrM.02.0420	LbrM.30.2240	977	\N	\N	\N
LbrM.02.0420	LbrM.31.0050	808	\N	\N	\N
LbrM.02.0420	LbrM.31.2290	\N	0.0796221	\N	\N
LbrM.02.0420	LbrM.31.3040	760	\N	\N	\N
LbrM.02.0420	LbrM.32.0780	\N	0.274387	\N	\N
LbrM.02.0420	LbrM.32.1050	\N	0.133586	\N	\N
LbrM.02.0420	LbrM.32.2470	734	\N	\N	\N
LbrM.02.0420	LbrM.32.3370	996	\N	\N	\N
LbrM.02.0420	LbrM.33.1900	808	\N	\N	\N
LbrM.02.0420	LbrM.33.2930	734	\N	\N	\N
LbrM.02.0420	LbrM.34.0750	\N	\N	0.51819	0
LbrM.02.0420	LbrM.34.1220	\N	0.167063	\N	\N
LbrM.02.0420	LbrM.34.3230	\N	\N	0.475173	0
LbrM.02.0420	LbrM.35.3280	960	\N	\N	\N
LbrM.02.0420	LbrM.35.3760	879	0.0650706	\N	\N
LbrM.02.0430	LbrM.07.1140	727	\N	\N	\N
LbrM.02.0430	LbrM.35.7300	731	\N	\N	\N
LbrM.02.0480	LbrM.25.0910	759	\N	\N	\N
LbrM.02.0480	LbrM.30.0180	759	\N	\N	\N
LbrM.02.0540	LbrM.05.0400	956	\N	\N	\N
LbrM.02.0540	LbrM.06.0640	958	\N	\N	\N
LbrM.02.0540	LbrM.07.0760	951	\N	\N	\N
LbrM.02.0540	LbrM.07.1260	958	\N	\N	\N
LbrM.02.0540	LbrM.08.0100	767	\N	\N	\N
LbrM.02.0540	LbrM.11.0280	957	\N	\N	\N
LbrM.02.0540	LbrM.12.0160	776	\N	\N	\N
LbrM.02.0540	LbrM.14.1470	956	\N	\N	\N
LbrM.02.0540	LbrM.15.1140	960	\N	\N	\N
LbrM.02.0540	LbrM.17.0370	757	\N	\N	\N
LbrM.02.0540	LbrM.17.0470	958	\N	\N	\N
LbrM.02.0540	LbrM.19.0460	953	\N	\N	\N
LbrM.02.0540	LbrM.20.1690	995	\N	\N	\N
LbrM.02.0540	LbrM.20.4950	958	\N	\N	\N
LbrM.02.0540	LbrM.21.0180	985	\N	\N	\N
LbrM.02.0540	LbrM.21.0190	957	\N	\N	\N
LbrM.02.0540	LbrM.21.0330	958	\N	\N	\N
LbrM.02.0540	LbrM.21.2140	935	\N	\N	\N
LbrM.02.0540	LbrM.23.1950	956	\N	\N	\N
LbrM.02.0540	LbrM.24.0680	946	\N	\N	\N
LbrM.02.0540	LbrM.24.1410	955	\N	\N	\N
LbrM.02.0540	LbrM.25.1550	998	\N	\N	\N
LbrM.02.0540	LbrM.27.1510	958	\N	\N	\N
LbrM.02.0540	LbrM.27.1980	767	\N	\N	\N
[truncated: 81,674 more rows]
