# Supplementary material for: Systematic in silico Evaluation of Leishmania spp. Proteomes for Drug Discovery
Source: Front Chem. 2021 Apr 27;9:607139. doi: 10.3389/fchem.2021.607139 (PMC8111926; doi:10.3389/fchem.2021.607139)
Supplement: Supplementary file 8 [file Table_8.XLSX]

## Sheet: Planilha1
Protein1	Protein2	interaction value	interaction value	interaction value	interaction value
LinJ.01.0030	LinJ.02.0230	\N	0.242054	\N	\N
LinJ.01.0030	LinJ.05.0030	\N	0.247187	\N	\N
LinJ.01.0030	LinJ.07.0610	\N	0.241341	\N	\N
LinJ.01.0030	LinJ.07.0790	\N	0.242349	\N	\N
LinJ.01.0030	LinJ.09.0250	806	\N	\N	\N
LinJ.01.0030	LinJ.09.0980	\N	0.185177	\N	\N
LinJ.01.0030	LinJ.09.1130	\N	0.193738	\N	\N
LinJ.01.0030	LinJ.10.0960	\N	0.23723	\N	\N
LinJ.01.0030	LinJ.10.1250	\N	0.131238	\N	\N
LinJ.01.0030	LinJ.11.0870	798	\N	\N	\N
LinJ.01.0030	LinJ.11.1160	\N	0.234815	\N	\N
LinJ.01.0030	LinJ.13.0220	\N	0.13007	\N	\N
LinJ.01.0030	LinJ.13.1350	\N	0.259227	\N	\N
LinJ.01.0030	LinJ.13.1450	700	\N	\N	\N
LinJ.01.0030	LinJ.13.1460	700	\N	\N	\N
LinJ.01.0030	LinJ.17.0080	\N	0.258328	\N	\N
LinJ.01.0030	LinJ.17.0110	\N	0.312637	\N	\N
LinJ.01.0030	LinJ.17.0200	\N	0.250259	\N	\N
LinJ.01.0030	LinJ.17.0890	\N	0.21589	\N	\N
LinJ.01.0030	LinJ.18.1140	\N	0.208897	\N	\N
LinJ.01.0030	LinJ.19.0250	\N	0.204349	\N	\N
LinJ.01.0030	LinJ.21.0870	\N	0.193667	\N	\N
LinJ.01.0030	LinJ.21.1990	\N	0.20424	\N	\N
LinJ.01.0030	LinJ.22.0640	\N	0.0951675	\N	\N
LinJ.01.0030	LinJ.25.1460	\N	0.326217	\N	\N
LinJ.01.0030	LinJ.25.1740	\N	0.503504	\N	\N
LinJ.01.0030	LinJ.25.2050	\N	0.203871	\N	\N
LinJ.01.0030	LinJ.26.0260	\N	0.099359	\N	\N
LinJ.01.0030	LinJ.26.2460	872	\N	\N	\N
LinJ.01.0030	LinJ.27.0620	\N	0.161951	\N	\N
LinJ.01.0030	LinJ.27.2260	\N	0.266735	\N	\N
LinJ.01.0030	LinJ.28.0550	872	\N	\N	\N
LinJ.01.0030	LinJ.29.0950	\N	0.25202	\N	\N
LinJ.01.0030	LinJ.29.1420	872	\N	\N	\N
LinJ.01.0030	LinJ.29.2310	\N	0.29248	\N	\N
LinJ.01.0030	LinJ.30.1760	765	\N	\N	\N
LinJ.01.0030	LinJ.30.2380	\N	0.0953019	\N	\N
LinJ.01.0030	LinJ.31.2890	\N	0.324151	\N	\N
LinJ.01.0030	LinJ.32.0520	\N	0.125937	\N	\N
LinJ.01.0030	LinJ.32.2160	\N	0.15122	\N	\N
LinJ.01.0030	LinJ.32.2330	\N	\N	0.598843	0
LinJ.01.0030	LinJ.32.3310	\N	0.137311	\N	\N
LinJ.01.0030	LinJ.32.4020	\N	0.270424	\N	\N
LinJ.01.0030	LinJ.33.1940	\N	0.128375	\N	\N
LinJ.01.0030	LinJ.33.2880	\N	0.192949	\N	\N
LinJ.01.0030	LinJ.34.2700	\N	0.144096	\N	\N
LinJ.01.0030	LinJ.34.4090	\N	0.249991	\N	\N
LinJ.01.0030	LinJ.35.0130	\N	0.260441	\N	\N
LinJ.01.0030	LinJ.35.5180	\N	0.125749	\N	\N
LinJ.01.0030	LinJ.36.0210	\N	0.330065	\N	\N
LinJ.01.0030	LinJ.36.0620	\N	0.237515	\N	\N
LinJ.01.0030	LinJ.36.3140	\N	0.137852	\N	\N
LinJ.01.0030	LinJ.36.5380	755	\N	\N	\N
LinJ.01.0030	LinJ.36.6510	\N	0.197192	\N	\N
LinJ.01.0050	LinJ.03.0590	762	0.467467	\N	\N
LinJ.01.0050	LinJ.04.0440	\N	0.226226	\N	\N
LinJ.01.0050	LinJ.04.1170	\N	0.332332	\N	\N
LinJ.01.0050	LinJ.05.0180	819	\N	\N	\N
LinJ.01.0050	LinJ.05.0510	\N	0.233233	\N	\N
LinJ.01.0050	LinJ.06.0630	\N	0.55956	\N	\N
LinJ.01.0050	LinJ.06.0910	962	0.371371	\N	\N
LinJ.01.0050	LinJ.07.0660	\N	0.269269	\N	\N
LinJ.01.0050	LinJ.08.0560	\N	0.153153	\N	\N
LinJ.01.0050	LinJ.11.0600	989	0.960961	\N	\N
LinJ.01.0050	LinJ.11.1000	\N	0.16016	\N	\N
LinJ.01.0050	LinJ.12.0490	\N	0.225225	\N	\N
LinJ.01.0050	LinJ.13.1420	\N	0.171171	\N	\N
LinJ.01.0050	LinJ.14.1240	\N	0.396396	\N	\N
LinJ.01.0050	LinJ.14.1270	\N	0.153153	\N	\N
LinJ.01.0050	LinJ.15.0090	\N	0.172172	\N	\N
LinJ.01.0050	LinJ.15.1080	\N	0.277277	\N	\N
LinJ.01.0050	LinJ.16.0590	\N	0.163105	\N	\N
LinJ.01.0050	LinJ.17.0400	\N	0.2002	\N	\N
LinJ.01.0050	LinJ.17.0870	\N	0.163163	\N	\N
LinJ.01.0050	LinJ.17.0880	\N	0.186186	\N	\N
LinJ.01.0050	LinJ.17.1510	\N	0.195195	\N	\N
LinJ.01.0050	LinJ.18.0690	\N	0.401401	\N	\N
LinJ.01.0050	LinJ.18.0700	\N	0.399399	\N	\N
LinJ.01.0050	LinJ.18.1230	\N	0.15015	\N	\N
LinJ.01.0050	LinJ.19.0350	\N	0.27027	\N	\N
LinJ.01.0050	LinJ.19.1590	\N	0.16016	\N	\N
LinJ.01.0050	LinJ.21.1670	\N	0.367367	\N	\N
LinJ.01.0050	LinJ.22.0013	\N	0.512403	\N	\N
LinJ.01.0050	LinJ.22.1390	\N	0.335335	\N	\N
LinJ.01.0050	LinJ.23.0410	\N	0.172172	\N	\N
LinJ.01.0050	LinJ.23.0580	919	0.922923	\N	\N
LinJ.01.0050	LinJ.23.0860	900	\N	\N	\N
LinJ.01.0050	LinJ.23.0880	919	0.922923	\N	\N
LinJ.01.0050	LinJ.24.0780	\N	0.173173	\N	\N
LinJ.01.0050	LinJ.24.0790	\N	0.192192	\N	\N
LinJ.01.0050	LinJ.24.1700	\N	0.213213	\N	\N
LinJ.01.0050	LinJ.24.2110	\N	0.362362	\N	\N
LinJ.01.0050	LinJ.25.0130	\N	0.443443	\N	\N
LinJ.01.0050	LinJ.25.1210	\N	0.301301	\N	\N
LinJ.01.0050	LinJ.25.1510	\N	0.334334	\N	\N
LinJ.01.0050	LinJ.25.1790	801	\N	\N	\N
LinJ.01.0050	LinJ.26.0030	982	0.747748	\N	\N
LinJ.01.0050	LinJ.26.0180	\N	0.315315	\N	\N
LinJ.01.0050	LinJ.26.0310	\N	0.646647	\N	\N
LinJ.01.0050	LinJ.26.1530	852	\N	\N	\N
LinJ.01.0050	LinJ.27.0310	962	0.746747	\N	\N
LinJ.01.0050	LinJ.27.0430	\N	0.196196	\N	\N
LinJ.01.0050	LinJ.27.0790	909	0.41041	\N	\N
LinJ.01.0050	LinJ.27.1230	\N	0.189189	\N	\N
LinJ.01.0050	LinJ.27.1570	\N	0.389389	\N	\N
LinJ.01.0050	LinJ.27.1710	\N	0.297297	\N	\N
LinJ.01.0050	LinJ.27.2390	\N	0.534535	\N	\N
LinJ.01.0050	LinJ.28.0250	989	\N	\N	\N
LinJ.01.0050	LinJ.28.0260	997	0.731732	\N	\N
LinJ.01.0050	LinJ.28.2210	\N	0.255255	\N	\N
LinJ.01.0050	LinJ.28.2600	\N	0.202202	\N	\N
LinJ.01.0050	LinJ.29.0750	\N	0.267267	\N	\N
LinJ.01.0050	LinJ.29.2270	\N	0.184184	\N	\N
LinJ.01.0050	LinJ.29.2420	\N	0.53954	\N	\N
LinJ.01.0050	LinJ.29.2470	\N	0.181181	\N	\N
LinJ.01.0050	LinJ.30.0210	\N	0.26026	\N	\N
LinJ.01.0050	LinJ.30.1800	\N	0.193193	\N	\N
LinJ.01.0050	LinJ.30.1910	859	0.243243	\N	\N
LinJ.01.0050	LinJ.30.1920	859	0.244244	\N	\N
LinJ.01.0050	LinJ.30.3230	\N	0.184184	\N	\N
LinJ.01.0050	LinJ.30.3430	\N	0.284284	\N	\N
LinJ.01.0050	LinJ.31.1070	736	0.624625	\N	\N
LinJ.01.0050	LinJ.31.1660	923	\N	\N	\N
LinJ.01.0050	LinJ.31.3080	936	\N	\N	\N
LinJ.01.0050	LinJ.31.3260	\N	0.444744	\N	\N
LinJ.01.0050	LinJ.32.3510	\N	0.324324	\N	\N
LinJ.01.0050	LinJ.33.1010	\N	0.16016	\N	\N
LinJ.01.0050	LinJ.33.1150	\N	0.194194	\N	\N
LinJ.01.0050	LinJ.33.1410	\N	0.167167	\N	\N
LinJ.01.0050	LinJ.33.1660	\N	0.245245	\N	\N
LinJ.01.0050	LinJ.33.2470	859	0.286286	\N	\N
LinJ.01.0050	LinJ.33.2680	\N	0.242242	\N	\N
LinJ.01.0050	LinJ.33.2860	\N	0.708709	\N	\N
LinJ.01.0050	LinJ.34.0080	\N	0.203203	\N	\N
LinJ.01.0050	LinJ.34.0150	\N	0.194194	\N	\N
LinJ.01.0050	LinJ.34.0160	\N	0.164164	\N	\N
LinJ.01.0050	LinJ.34.0590	\N	0.324324	\N	\N
LinJ.01.0050	LinJ.34.0630	\N	0.567568	\N	\N
LinJ.01.0050	LinJ.34.1110	\N	0.348348	\N	\N
LinJ.01.0050	LinJ.34.3530	\N	0.183183	\N	\N
LinJ.01.0050	LinJ.35.0050	\N	0.371371	\N	\N
LinJ.01.0050	LinJ.35.0840	\N	0.37037	\N	\N
LinJ.01.0050	LinJ.35.1230	\N	0.216216	\N	\N
LinJ.01.0050	LinJ.35.1350	\N	0.235235	\N	\N
LinJ.01.0050	LinJ.35.1420	\N	0.283283	\N	\N
LinJ.01.0050	LinJ.35.2780	\N	0.355355	\N	\N
LinJ.01.0050	LinJ.35.3390	\N	0.156156	\N	\N
LinJ.01.0050	LinJ.35.3730	\N	0.22022	\N	\N
LinJ.01.0050	LinJ.36.2480	\N	0.178178	\N	\N
LinJ.01.0050	LinJ.36.2490	\N	0.196196	\N	\N
LinJ.01.0050	LinJ.36.2790	\N	0.258258	\N	\N
LinJ.01.0050	LinJ.36.3230	\N	0.464464	\N	\N
LinJ.01.0050	LinJ.36.4180	\N	0.317317	\N	\N
LinJ.01.0050	LinJ.36.5590	\N	0.453453	\N	\N
LinJ.01.0050	LinJ.36.5630	\N	0.196196	\N	\N
LinJ.01.0090	LinJ.01.0110	733	\N	\N	\N
LinJ.01.0090	LinJ.01.0220	984	\N	\N	\N
LinJ.01.0090	LinJ.01.0430	999	\N	\N	\N
LinJ.01.0090	LinJ.04.0960	798	0.800801	\N	\N
LinJ.01.0090	LinJ.06.0890	961	\N	\N	\N
LinJ.01.0090	LinJ.16.0560	979	0.8999	\N	\N
LinJ.01.0090	LinJ.17.0870	905	\N	\N	\N
LinJ.01.0090	LinJ.19.1590	905	\N	\N	\N
LinJ.01.0090	LinJ.21.1450	827	\N	\N	\N
LinJ.01.0090	LinJ.22.0013	805	\N	\N	\N
LinJ.01.0090	LinJ.22.1110	933	0.8999	\N	\N
LinJ.01.0090	LinJ.24.1010	715	\N	\N	\N
LinJ.01.0090	LinJ.27.1970	933	0.8999	\N	\N
LinJ.01.0090	LinJ.27.2560	728	\N	\N	\N
LinJ.01.0090	LinJ.28.0980	931	0.8999	\N	\N
LinJ.01.0090	LinJ.30.2620	755	\N	\N	\N
LinJ.01.0090	LinJ.30.3490	739	\N	\N	\N
LinJ.01.0090	LinJ.31.2560	915	\N	\N	\N
LinJ.01.0090	LinJ.32.3100	991	\N	\N	\N
LinJ.01.0090	LinJ.34.1110	905	0.8999	\N	\N
LinJ.01.0090	LinJ.34.2810	914	\N	\N	\N
LinJ.01.0090	LinJ.35.3300	745	\N	\N	\N
LinJ.01.0090	LinJ.35.3910	991	0.902903	\N	\N
LinJ.01.0090	LinJ.36.2070	734	\N	\N	\N
LinJ.01.0090	LinJ.36.4860	924	\N	\N	\N
LinJ.01.0090	LinJ.36.7020	718	\N	\N	\N
LinJ.01.0110	LinJ.01.0210	892	\N	\N	\N
LinJ.01.0110	LinJ.01.0220	709	\N	\N	\N
LinJ.01.0110	LinJ.04.0440	\N	0.279279	\N	\N
LinJ.01.0110	LinJ.05.0320	\N	0.172172	\N	\N
LinJ.01.0110	LinJ.05.0350	\N	0.168168	\N	\N
LinJ.01.0110	LinJ.05.0980	\N	0.151151	\N	\N
LinJ.01.0110	LinJ.07.0390	916	\N	\N	\N
LinJ.01.0110	LinJ.08.0300	757	\N	\N	\N
LinJ.01.0110	LinJ.09.0070	\N	0.22022	\N	\N
LinJ.01.0110	LinJ.11.0220	\N	\N	0.702103	0
LinJ.01.0110	LinJ.11.0510	\N	0.158158	\N	\N
LinJ.01.0110	LinJ.12.0200	\N	0.252252	\N	\N
LinJ.01.0110	LinJ.14.0970	759	\N	\N	\N
LinJ.01.0110	LinJ.16.0830	701	\N	\N	\N
LinJ.01.0110	LinJ.18.0510	\N	0.218218	\N	\N
LinJ.01.0110	LinJ.18.1660	780	\N	\N	\N
LinJ.01.0110	LinJ.19.0540	\N	0.285285	\N	\N
LinJ.01.0110	LinJ.20.1020	839	\N	\N	\N
LinJ.01.0110	LinJ.21.0730	\N	0.262262	\N	\N
LinJ.01.0110	LinJ.22.0220	\N	\N	0.591138	0
LinJ.01.0110	LinJ.23.0980	\N	0.154154	\N	\N
LinJ.01.0110	LinJ.24.2120	964	\N	\N	\N
LinJ.01.0110	LinJ.25.0900	949	\N	\N	\N
LinJ.01.0110	LinJ.25.1090	728	\N	\N	\N
LinJ.01.0110	LinJ.25.1510	\N	0.22022	\N	\N
LinJ.01.0110	LinJ.26.0180	\N	0.248248	\N	\N
LinJ.01.0110	LinJ.26.0260	\N	0.277277	\N	\N
LinJ.01.0110	LinJ.26.1030	770	\N	\N	\N
LinJ.01.0110	LinJ.27.0670	839	\N	\N	\N
LinJ.01.0110	LinJ.27.0930	733	\N	\N	\N
LinJ.01.0110	LinJ.27.1950	\N	0.168168	\N	\N
LinJ.01.0110	LinJ.31.2570	770	\N	\N	\N
LinJ.01.0110	LinJ.31.2580	770	\N	\N	\N
LinJ.01.0110	LinJ.31.2590	770	\N	\N	\N
LinJ.01.0110	LinJ.31.2600	770	\N	\N	\N
LinJ.01.0110	LinJ.32.1910	757	\N	\N	\N
LinJ.01.0110	LinJ.32.1920	757	\N	\N	\N
LinJ.01.0110	LinJ.32.2770	757	\N	\N	\N
LinJ.01.0110	LinJ.33.1780	733	\N	\N	\N
LinJ.01.0110	LinJ.34.1110	\N	0.215215	\N	\N
LinJ.01.0110	LinJ.34.2710	\N	0.163163	\N	\N
LinJ.01.0110	LinJ.34.4100	\N	\N	0.555399	0
LinJ.01.0110	LinJ.35.1260	\N	0.271271	\N	\N
LinJ.01.0110	LinJ.35.1350	\N	0.231231	\N	\N
LinJ.01.0110	LinJ.35.2890	733	\N	\N	\N
LinJ.01.0110	LinJ.35.3670	\N	0.204204	\N	\N
LinJ.01.0110	LinJ.36.2270	\N	\N	0.661408	0
LinJ.01.0110	LinJ.36.4670	\N	\N	0.541562	0
LinJ.01.0140	LinJ.32.2540	\N	\N	0.612467	-9.43
LinJ.01.0180	LinJ.01.0470	967	\N	\N	\N
LinJ.01.0180	LinJ.04.1010	\N	0.0360005	\N	\N
LinJ.01.0180	LinJ.07.1210	\N	0.163163	\N	\N
LinJ.01.0180	LinJ.11.0710	\N	0.454454	\N	\N
LinJ.01.0180	LinJ.15.0030	\N	0.152152	\N	\N
LinJ.01.0180	LinJ.29.2310	\N	0.156156	\N	\N
LinJ.01.0180	LinJ.33.0370	\N	0.194545	\N	\N
LinJ.01.0180	LinJ.33.1120	789	\N	\N	\N
LinJ.01.0180	LinJ.34.3000	\N	0.21021	\N	\N
LinJ.01.0180	LinJ.35.0320	\N	0.158158	\N	\N
LinJ.01.0180	LinJ.36.4390	\N	0.201201	\N	\N
LinJ.01.0180	LinJ.36.5400	\N	0.2002	\N	\N
LinJ.01.0180	LinJ.36.7280	\N	0.219219	\N	\N
LinJ.01.0200	LinJ.31.2700	789	\N	\N	\N
LinJ.01.0200	LinJ.32.2880	789	\N	\N	\N
LinJ.01.0200	LinJ.34.4020	789	\N	\N	\N
LinJ.01.0200	LinJ.36.1320	789	\N	\N	\N
LinJ.01.0210	LinJ.09.0950	902	\N	\N	\N
LinJ.01.0210	LinJ.18.1050	897	\N	\N	\N
LinJ.01.0210	LinJ.31.1930	892	\N	\N	\N
LinJ.01.0210	LinJ.36.3690	796	\N	\N	\N
LinJ.01.0220	LinJ.01.0330	728	\N	\N	\N
LinJ.01.0220	LinJ.01.0430	999	\N	\N	\N
LinJ.01.0220	LinJ.02.0560	921	\N	\N	\N
LinJ.01.0220	LinJ.02.0680	888	\N	\N	\N
LinJ.01.0220	LinJ.08.1020	921	\N	\N	\N
LinJ.01.0220	LinJ.18.0210	870	\N	\N	\N
LinJ.01.0220	LinJ.24.0130	984	\N	\N	\N
LinJ.01.0220	LinJ.26.1220	709	\N	\N	\N
LinJ.01.0220	LinJ.28.2960	709	\N	\N	\N
LinJ.01.0220	LinJ.28.3040	709	\N	\N	\N
LinJ.01.0220	LinJ.28.3060	709	\N	\N	\N
LinJ.01.0220	LinJ.29.0790	974	\N	\N	\N
LinJ.01.0220	LinJ.29.1360	888	\N	\N	\N
LinJ.01.0220	LinJ.30.1700	888	\N	\N	\N
LinJ.01.0220	LinJ.33.0350	956	\N	\N	\N
LinJ.01.0220	LinJ.33.0360	956	\N	\N	\N
LinJ.01.0220	LinJ.33.0750	835	\N	\N	\N
LinJ.01.0220	LinJ.33.2520	956	\N	\N	\N
LinJ.01.0220	LinJ.35.3660	766	\N	\N	\N
LinJ.01.0220	LinJ.36.2190	921	\N	\N	\N
LinJ.01.0240	LinJ.08.0480	716	\N	\N	\N
LinJ.01.0240	LinJ.14.0900	\N	0.171171	\N	\N
LinJ.01.0240	LinJ.14.1450	884	\N	\N	\N
LinJ.01.0240	LinJ.16.0540	884	\N	\N	\N
LinJ.01.0240	LinJ.19.1430	986	\N	\N	\N
LinJ.01.0240	LinJ.22.0008	737	\N	\N	\N
LinJ.01.0240	LinJ.24.2370	935	\N	\N	\N
LinJ.01.0240	LinJ.25.2130	\N	0.213213	\N	\N
LinJ.01.0240	LinJ.28.0120	895	\N	\N	\N
LinJ.01.0240	LinJ.28.0810	\N	0.248248	\N	\N
LinJ.01.0240	LinJ.29.0610	773	\N	\N	\N
LinJ.01.0240	LinJ.31.0170	782	\N	\N	\N
LinJ.01.0240	LinJ.31.2680	771	\N	\N	\N
LinJ.01.0240	LinJ.32.1520	817	\N	\N	\N
LinJ.01.0240	LinJ.32.4070	773	\N	\N	\N
LinJ.01.0240	LinJ.33.1800	\N	0.204204	\N	\N
LinJ.01.0240	LinJ.35.3500	820	\N	\N	\N
LinJ.01.0240	LinJ.35.3640	917	\N	\N	\N
LinJ.01.0270	LinJ.01.0430	999	\N	\N	\N
LinJ.01.0270	LinJ.01.0660	829	\N	\N	\N
LinJ.01.0270	LinJ.05.0320	\N	0.24068	\N	\N
LinJ.01.0270	LinJ.05.0350	977	0.793532	\N	\N
LinJ.01.0270	LinJ.07.1320	915	\N	\N	\N
LinJ.01.0270	LinJ.09.0950	884	\N	\N	\N
LinJ.01.0270	LinJ.15.1100	964	\N	\N	\N
LinJ.01.0270	LinJ.15.1120	964	\N	\N	\N
LinJ.01.0270	LinJ.15.1140	964	\N	\N	\N
LinJ.01.0270	LinJ.16.1630	737	\N	\N	\N
LinJ.01.0270	LinJ.16.1640	\N	0.0815856	\N	\N
LinJ.01.0270	LinJ.20.1020	883	\N	\N	\N
LinJ.01.0270	LinJ.23.0050	964	\N	\N	\N
LinJ.01.0270	LinJ.26.0770	843	\N	\N	\N
LinJ.01.0270	LinJ.26.0780	843	\N	\N	\N
LinJ.01.0270	LinJ.27.0670	883	0.681685	\N	\N
LinJ.01.0270	LinJ.30.1070	894	0.0445146	\N	\N
LinJ.01.0270	LinJ.32.3510	\N	0.378128	\N	\N
LinJ.01.0270	LinJ.33.1790	\N	0.268301	\N	\N
LinJ.01.0270	LinJ.34.1370	\N	0.0832764	\N	\N
LinJ.01.0270	LinJ.35.1190	711	\N	\N	\N
LinJ.01.0270	LinJ.36.3160	843	\N	\N	\N
LinJ.01.0270	LinJ.36.3690	884	\N	\N	\N
LinJ.01.0280	LinJ.01.0430	999	\N	\N	\N
LinJ.01.0280	LinJ.01.0660	862	\N	\N	\N
LinJ.01.0280	LinJ.05.1060	\N	0.171171	\N	\N
LinJ.01.0280	LinJ.18.0350	\N	0.229229	\N	\N
LinJ.01.0280	LinJ.18.1360	\N	0.222222	\N	\N
LinJ.01.0280	LinJ.21.2130	\N	0.354354	\N	\N
LinJ.01.0280	LinJ.22.1060	\N	0.192192	\N	\N
LinJ.01.0280	LinJ.24.0740	\N	0.185185	\N	\N
LinJ.01.0280	LinJ.28.1430	\N	0.316316	\N	\N
LinJ.01.0280	LinJ.28.2880	\N	0.196196	\N	\N
LinJ.01.0280	LinJ.30.0650	\N	0.216216	\N	\N
LinJ.01.0280	LinJ.30.1570	\N	0.4004	\N	\N
LinJ.01.0280	LinJ.36.5160	\N	0.354354	\N	\N
LinJ.01.0280	LinJ.36.5870	\N	0.204204	\N	\N
LinJ.01.0310	LinJ.05.0610	789	\N	\N	\N
LinJ.01.0310	LinJ.23.0150	739	\N	\N	\N
LinJ.01.0310	LinJ.30.1310	789	\N	\N	\N
LinJ.01.0330	LinJ.01.0430	999	\N	\N	\N
LinJ.01.0330	LinJ.07.0810	728	\N	\N	\N
LinJ.01.0330	LinJ.07.1180	851	\N	\N	\N
LinJ.01.0330	LinJ.09.0770	\N	0.16016	\N	\N
LinJ.01.0330	LinJ.09.0890	\N	0.195195	\N	\N
LinJ.01.0330	LinJ.12.0490	\N	0.186186	\N	\N
LinJ.01.0330	LinJ.13.0570	892	\N	\N	\N
LinJ.01.0330	LinJ.13.1400	\N	0.169169	\N	\N
LinJ.01.0330	LinJ.15.1500	\N	0.166166	\N	\N
LinJ.01.0330	LinJ.19.0150	892	\N	\N	\N
LinJ.01.0330	LinJ.20.0060	\N	0.227227	\N	\N
LinJ.01.0330	LinJ.20.0280	\N	0.222222	\N	\N
LinJ.01.0330	LinJ.20.1640	\N	0.19019	\N	\N
LinJ.01.0330	LinJ.23.1460	\N	0.169169	\N	\N
LinJ.01.0330	LinJ.24.0080	902	\N	\N	\N
LinJ.01.0330	LinJ.25.1740	\N	0.586587	\N	\N
LinJ.01.0330	LinJ.26.0630	\N	0.164164	\N	\N
LinJ.01.0330	LinJ.27.0390	969	\N	\N	\N
LinJ.01.0330	LinJ.27.1150	\N	0.159159	\N	\N
LinJ.01.0330	LinJ.27.1590	800	\N	\N	\N
LinJ.01.0330	LinJ.27.2430	\N	0.15015	\N	\N
LinJ.01.0330	LinJ.28.0980	\N	0.212212	\N	\N
LinJ.01.0330	LinJ.30.0210	\N	0.188188	\N	\N
LinJ.01.0330	LinJ.30.0560	\N	0.269269	\N	\N
LinJ.01.0330	LinJ.30.1180	\N	0.571572	\N	\N
LinJ.01.0330	LinJ.30.2620	\N	0.156156	\N	\N
LinJ.01.0330	LinJ.30.3620	\N	0.351351	\N	\N
LinJ.01.0330	LinJ.32.0050	\N	0.445445	\N	\N
LinJ.01.0330	LinJ.32.0080	\N	0.189189	\N	\N
LinJ.01.0330	LinJ.32.0640	736	\N	\N	\N
LinJ.01.0330	LinJ.32.1060	\N	0.155155	\N	\N
LinJ.01.0330	LinJ.32.1160	\N	0.177177	\N	\N
LinJ.01.0330	LinJ.32.2280	728	\N	\N	\N
LinJ.01.0330	LinJ.32.3470	\N	0.161161	\N	\N
LinJ.01.0330	LinJ.33.1790	\N	0.202202	\N	\N
LinJ.01.0330	LinJ.34.0510	728	0.498498	\N	\N
LinJ.01.0330	LinJ.34.0670	\N	0.173173	\N	\N
LinJ.01.0330	LinJ.34.3210	\N	0.206206	\N	\N
LinJ.01.0330	LinJ.34.3220	\N	0.153153	\N	\N
LinJ.01.0330	LinJ.34.3280	\N	0.155155	\N	\N
LinJ.01.0330	LinJ.35.1540	899	\N	\N	\N
LinJ.01.0330	LinJ.35.3560	934	\N	\N	\N
LinJ.01.0330	LinJ.35.3900	\N	0.166166	\N	\N
LinJ.01.0330	LinJ.35.5360	\N	0.165325	\N	\N
LinJ.01.0330	LinJ.36.0950	\N	0.152152	\N	\N
LinJ.01.0330	LinJ.36.7220	933	\N	\N	\N
LinJ.01.0350	LinJ.03.0890	718	\N	\N	\N
LinJ.01.0350	LinJ.25.1790	794	\N	\N	\N
LinJ.01.0430	LinJ.01.0790	941	\N	\N	\N
LinJ.01.0430	LinJ.03.0240	999	\N	\N	\N
LinJ.01.0430	LinJ.03.0960	836	\N	\N	\N
LinJ.01.0430	LinJ.04.0460	995	\N	\N	\N
LinJ.01.0430	LinJ.04.0750	999	\N	\N	\N
LinJ.01.0430	LinJ.06.0410	999	\N	\N	\N
LinJ.01.0430	LinJ.06.0430	999	\N	\N	\N
LinJ.01.0430	LinJ.06.0590	995	\N	\N	\N
LinJ.01.0430	LinJ.06.0600	995	\N	\N	\N
LinJ.01.0430	LinJ.06.0990	\N	0.0849111	\N	\N
LinJ.01.0430	LinJ.07.0550	991	\N	\N	\N
LinJ.01.0430	LinJ.07.0560	991	\N	\N	\N
LinJ.01.0430	LinJ.07.0760	999	\N	\N	\N
LinJ.01.0430	LinJ.08.0290	863	\N	\N	\N
LinJ.01.0430	LinJ.08.0570	840	\N	\N	\N
LinJ.01.0430	LinJ.09.0950	999	\N	\N	\N
LinJ.01.0430	LinJ.09.1020	837	\N	\N	\N
LinJ.01.0430	LinJ.09.1030	837	\N	\N	\N
LinJ.01.0430	LinJ.09.1130	800	\N	\N	\N
LinJ.01.0430	LinJ.09.1140	800	\N	\N	\N
LinJ.01.0430	LinJ.10.0050	999	\N	\N	\N
LinJ.01.0430	LinJ.11.0770	999	\N	\N	\N
LinJ.01.0430	LinJ.11.0780	999	\N	\N	\N
LinJ.01.0430	LinJ.11.0900	917	\N	\N	\N
LinJ.01.0430	LinJ.11.0970	993	\N	\N	\N
LinJ.01.0430	LinJ.11.1160	810	\N	\N	\N
LinJ.01.0430	LinJ.11.1180	999	\N	\N	\N
LinJ.01.0430	LinJ.13.0450	999	\N	\N	\N
LinJ.01.0430	LinJ.13.0460	999	\N	\N	\N
LinJ.01.0430	LinJ.13.1120	999	\N	\N	\N
LinJ.01.0430	LinJ.13.1130	999	\N	\N	\N
LinJ.01.0430	LinJ.13.1410	999	\N	\N	\N
LinJ.01.0430	LinJ.14.1350	983	\N	\N	\N
LinJ.01.0430	LinJ.15.0220	980	\N	\N	\N
LinJ.01.0430	LinJ.15.1010	999	\N	\N	\N
LinJ.01.0430	LinJ.15.1060	999	\N	\N	\N
LinJ.01.0430	LinJ.15.1430	909	\N	\N	\N
LinJ.01.0430	LinJ.15.1530	797	\N	\N	\N
LinJ.01.0430	LinJ.16.0150	974	\N	\N	\N
LinJ.01.0430	LinJ.16.0470	999	\N	\N	\N
LinJ.01.0430	LinJ.17.1390	839	\N	\N	\N
LinJ.01.0430	LinJ.18.0230	973	\N	\N	\N
LinJ.01.0430	LinJ.18.0630	993	\N	\N	\N
LinJ.01.0430	LinJ.18.1380	996	\N	\N	\N
LinJ.01.0430	LinJ.19.0050	999	\N	\N	\N
LinJ.01.0430	LinJ.19.0090	905	\N	\N	\N
LinJ.01.0430	LinJ.19.0390	999	\N	\N	\N
LinJ.01.0430	LinJ.20.1620	999	\N	\N	\N
LinJ.01.0430	LinJ.21.0100	999	\N	\N	\N
LinJ.01.0430	LinJ.21.0800	999	\N	\N	\N
LinJ.01.0430	LinJ.21.1290	999	\N	\N	\N
LinJ.01.0430	LinJ.21.1300	999	\N	\N	\N
LinJ.01.0430	LinJ.21.2090	999	\N	\N	\N
LinJ.01.0430	LinJ.21.2150	999	\N	\N	\N
LinJ.01.0430	LinJ.21.2190	997	\N	\N	\N
LinJ.01.0430	LinJ.22.0310	999	\N	\N	\N
LinJ.01.0430	LinJ.24.0040	999	\N	\N	\N
LinJ.01.0430	LinJ.24.1240	898	\N	\N	\N
LinJ.01.0430	LinJ.24.1560	771	\N	\N	\N
LinJ.01.0430	LinJ.24.2140	998	\N	\N	\N
LinJ.01.0430	LinJ.24.2160	999	\N	\N	\N
LinJ.01.0430	LinJ.24.2300	988	\N	\N	\N
LinJ.01.0430	LinJ.25.1050	789	\N	\N	\N
LinJ.01.0430	LinJ.26.0150	973	\N	\N	\N
LinJ.01.0430	LinJ.26.0160	973	\N	\N	\N
LinJ.01.0430	LinJ.26.0840	999	\N	\N	\N
LinJ.01.0430	LinJ.26.1610	997	\N	\N	\N
LinJ.01.0430	LinJ.26.2350	999	\N	\N	\N
LinJ.01.0430	LinJ.27.1300	984	\N	\N	\N
LinJ.01.0430	LinJ.27.1610	799	\N	\N	\N
LinJ.01.0430	LinJ.27.2140	822	\N	\N	\N
LinJ.01.0430	LinJ.28.0570	999	\N	\N	\N
LinJ.01.0430	LinJ.28.1050	999	\N	\N	\N
LinJ.01.0430	LinJ.28.1100	999	\N	\N	\N
LinJ.01.0430	LinJ.28.2360	999	\N	\N	\N
LinJ.01.0430	LinJ.28.2480	833	\N	\N	\N
LinJ.01.0430	LinJ.28.2750	998	0.1511	\N	\N
LinJ.01.0430	LinJ.28.2940	999	\N	\N	\N
LinJ.01.0430	LinJ.29.0030	866	\N	\N	\N
LinJ.01.0430	LinJ.29.1160	999	\N	\N	\N
LinJ.01.0430	LinJ.29.1180	999	\N	\N	\N
LinJ.01.0430	LinJ.29.1410	732	\N	\N	\N
LinJ.01.0430	LinJ.29.2570	999	\N	\N	\N
LinJ.01.0430	LinJ.29.2970	999	\N	\N	\N
LinJ.01.0430	LinJ.30.0690	999	\N	\N	\N
LinJ.01.0430	LinJ.30.3080	816	\N	\N	\N
LinJ.01.0430	LinJ.30.3390	999	\N	\N	\N
LinJ.01.0430	LinJ.30.3620	798	\N	\N	\N
LinJ.01.0430	LinJ.30.3650	999	\N	\N	\N
LinJ.01.0430	LinJ.30.3710	999	\N	\N	\N
LinJ.01.0430	LinJ.31.1930	999	\N	\N	\N
LinJ.01.0430	LinJ.32.0440	999	\N	\N	\N
LinJ.01.0430	LinJ.32.0460	999	\N	\N	\N
LinJ.01.0430	LinJ.32.0720	925	\N	\N	\N
LinJ.01.0430	LinJ.32.0930	999	\N	\N	\N
LinJ.01.0430	LinJ.32.1960	\N	0.168242	\N	\N
LinJ.01.0430	LinJ.32.2830	999	\N	\N	\N
LinJ.01.0430	LinJ.32.3320	999	\N	\N	\N
LinJ.01.0430	LinJ.32.3330	999	\N	\N	\N
LinJ.01.0430	LinJ.32.4050	999	\N	\N	\N
LinJ.01.0430	LinJ.33.2070	897	\N	\N	\N
LinJ.01.0430	LinJ.34.0370	826	\N	\N	\N
LinJ.01.0430	LinJ.34.0460	999	\N	\N	\N
LinJ.01.0430	LinJ.34.2620	999	\N	\N	\N
LinJ.01.0430	LinJ.34.3440	999	\N	\N	\N
LinJ.01.0430	LinJ.34.3470	810	\N	\N	\N
LinJ.01.0430	LinJ.34.3810	797	\N	\N	\N
LinJ.01.0430	LinJ.35.0240	999	\N	\N	\N
LinJ.01.0430	LinJ.35.0400	999	\N	\N	\N
LinJ.01.0430	LinJ.35.0410	999	\N	\N	\N
LinJ.01.0430	LinJ.35.1870	999	\N	\N	\N
LinJ.01.0430	LinJ.35.1900	999	\N	\N	\N
LinJ.01.0430	LinJ.35.2040	999	\N	\N	\N
LinJ.01.0430	LinJ.35.2230	988	\N	\N	\N
LinJ.01.0430	LinJ.35.3330	999	\N	\N	\N
LinJ.01.0430	LinJ.35.3340	999	\N	\N	\N
LinJ.01.0430	LinJ.35.3810	996	\N	\N	\N
LinJ.01.0430	LinJ.35.3840	999	\N	\N	\N
LinJ.01.0430	LinJ.35.3890	999	\N	\N	\N
LinJ.01.0430	LinJ.36.0190	959	\N	\N	\N
LinJ.01.0430	LinJ.36.0660	983	\N	\N	\N
LinJ.01.0430	LinJ.36.0990	999	\N	\N	\N
LinJ.01.0430	LinJ.36.1000	999	\N	\N	\N
LinJ.01.0430	LinJ.36.1040	998	\N	\N	\N
LinJ.01.0430	LinJ.36.1130	999	\N	\N	\N
LinJ.01.0430	LinJ.36.3010	998	\N	\N	\N
LinJ.01.0430	LinJ.36.3220	905	\N	\N	\N
LinJ.01.0430	LinJ.36.3690	999	\N	\N	\N
LinJ.01.0430	LinJ.36.3940	999	\N	\N	\N
LinJ.01.0430	LinJ.36.4070	836	\N	\N	\N
LinJ.01.0430	LinJ.36.4880	781	\N	\N	\N
LinJ.01.0430	LinJ.36.5240	999	\N	\N	\N
LinJ.01.0430	LinJ.36.6680	959	\N	\N	\N
LinJ.01.0430	LinJ.36.7320	822	\N	\N	\N
LinJ.01.0440	LinJ.03.0960	\N	0.461461	\N	\N
LinJ.01.0440	LinJ.04.0460	\N	0.695696	\N	\N
LinJ.01.0440	LinJ.04.0570	\N	0.155155	\N	\N
LinJ.01.0440	LinJ.04.0760	\N	0.202202	\N	\N
LinJ.01.0440	LinJ.04.0810	\N	0.232938	\N	\N
LinJ.01.0440	LinJ.04.0950	\N	0.637638	\N	\N
LinJ.01.0440	LinJ.05.0200	\N	0.285285	\N	\N
LinJ.01.0440	LinJ.05.0460	\N	0.164164	\N	\N
LinJ.01.0440	LinJ.05.0830	\N	0.257257	\N	\N
LinJ.01.0440	LinJ.06.0410	\N	0.655656	\N	\N
LinJ.01.0440	LinJ.06.0430	\N	0.66967	\N	\N
LinJ.01.0440	LinJ.07.0550	\N	0.667668	\N	\N
LinJ.01.0440	LinJ.07.0560	\N	0.680681	\N	\N
LinJ.01.0440	LinJ.07.0760	\N	0.664665	\N	\N
LinJ.01.0440	LinJ.08.0460	\N	0.166166	\N	\N
LinJ.01.0440	LinJ.08.0570	\N	0.258258	\N	\N
LinJ.01.0440	LinJ.09.0890	\N	0.276276	\N	\N
LinJ.01.0440	LinJ.09.1020	\N	0.298298	\N	\N
LinJ.01.0440	LinJ.09.1130	\N	0.491491	\N	\N
LinJ.01.0440	LinJ.09.1140	\N	0.172172	\N	\N
LinJ.01.0440	LinJ.10.0210	\N	0.432432	\N	\N
LinJ.01.0440	LinJ.10.0310	\N	0.235235	\N	\N
LinJ.01.0440	LinJ.11.0100	\N	0.374374	\N	\N
LinJ.01.0440	LinJ.11.0410	\N	0.279279	\N	\N
LinJ.01.0440	LinJ.11.0770	\N	0.721722	\N	\N
LinJ.01.0440	LinJ.11.0900	\N	0.473473	\N	\N
LinJ.01.0440	LinJ.11.0960	\N	0.774775	\N	\N
LinJ.01.0440	LinJ.12.0230	\N	0.241195	\N	\N
LinJ.01.0440	LinJ.12.0850	\N	0.186186	\N	\N
LinJ.01.0440	LinJ.13.0450	\N	0.702703	\N	\N
LinJ.01.0440	LinJ.13.1000	\N	0.391391	\N	\N
LinJ.01.0440	LinJ.13.1130	\N	0.468468	\N	\N
LinJ.01.0440	LinJ.13.1400	\N	0.159159	\N	\N
LinJ.01.0440	LinJ.14.1350	\N	0.331331	\N	\N
LinJ.01.0440	LinJ.15.0220	\N	0.764765	\N	\N
LinJ.01.0440	LinJ.15.0270	\N	0.287287	\N	\N
LinJ.01.0440	LinJ.15.1010	\N	0.732733	\N	\N
LinJ.01.0440	LinJ.15.1060	\N	0.752753	\N	\N
LinJ.01.0440	LinJ.15.1430	\N	0.397397	\N	\N
LinJ.01.0440	LinJ.16.0150	\N	0.637638	\N	\N
LinJ.01.0440	LinJ.16.0470	\N	0.522523	\N	\N
LinJ.01.0440	LinJ.16.1470	\N	0.267267	\N	\N
LinJ.01.0440	LinJ.17.0200	\N	0.205205	\N	\N
LinJ.01.0440	LinJ.17.1350	\N	0.455455	\N	\N
LinJ.01.0440	LinJ.17.1480	\N	0.157157	\N	\N
LinJ.01.0440	LinJ.18.0630	\N	0.702703	\N	\N
LinJ.01.0440	LinJ.18.0780	\N	0.235235	\N	\N
LinJ.01.0440	LinJ.18.0830	\N	0.18018	\N	\N
LinJ.01.0440	LinJ.18.1220	\N	0.188188	\N	\N
LinJ.01.0440	LinJ.18.1230	\N	0.217217	\N	\N
LinJ.01.0440	LinJ.18.1380	\N	0.651652	\N	\N
LinJ.01.0440	LinJ.19.0050	\N	0.572573	\N	\N
LinJ.01.0440	LinJ.19.0090	\N	0.330956	\N	\N
LinJ.01.0440	LinJ.19.0310	\N	0.3003	\N	\N
LinJ.01.0440	LinJ.19.0350	\N	0.3003	\N	\N
LinJ.01.0440	LinJ.19.0390	\N	0.721722	\N	\N
LinJ.01.0440	LinJ.19.0540	\N	0.224224	\N	\N
LinJ.01.0440	LinJ.19.1010	\N	0.411411	\N	\N
LinJ.01.0440	LinJ.19.1520	\N	0.172172	\N	\N
LinJ.01.0440	LinJ.19.1590	\N	0.203203	\N	\N
LinJ.01.0440	LinJ.20.0630	\N	0.261261	\N	\N
LinJ.01.0440	LinJ.20.1640	\N	0.47047	\N	\N
LinJ.01.0440	LinJ.21.0770	\N	0.524525	\N	\N
LinJ.01.0440	LinJ.21.1290	\N	0.692693	\N	\N
LinJ.01.0440	LinJ.21.2130	\N	0.468468	\N	\N
LinJ.01.0440	LinJ.21.2150	\N	0.767768	\N	\N
LinJ.01.0440	LinJ.22.0013	\N	0.413413	\N	\N
LinJ.01.0440	LinJ.22.0540	\N	0.18018	\N	\N
LinJ.01.0440	LinJ.22.1370	\N	0.395395	\N	\N
LinJ.01.0440	LinJ.22.1390	\N	0.262262	\N	\N
LinJ.01.0440	LinJ.23.0340	\N	0.172172	\N	\N
LinJ.01.0440	LinJ.23.0790	\N	0.18018	\N	\N
LinJ.01.0440	LinJ.24.0040	\N	0.75976	\N	\N
LinJ.01.0440	LinJ.24.1550	\N	0.173173	\N	\N
LinJ.01.0440	LinJ.24.1570	\N	0.383383	\N	\N
LinJ.01.0440	LinJ.24.2150	\N	0.243243	\N	\N
LinJ.01.0440	LinJ.24.2170	\N	0.696697	\N	\N
LinJ.01.0440	LinJ.24.2300	\N	0.656657	\N	\N
LinJ.01.0440	LinJ.25.0080	\N	0.192192	\N	\N
LinJ.01.0440	LinJ.26.0020	\N	0.387387	\N	\N
LinJ.01.0440	LinJ.26.0120	\N	0.289289	\N	\N
LinJ.01.0440	LinJ.26.0150	\N	0.827828	\N	\N
LinJ.01.0440	LinJ.26.0940	\N	0.315315	\N	\N
LinJ.01.0440	LinJ.26.1920	\N	0.411411	\N	\N
LinJ.01.0440	LinJ.27.1150	\N	0.168168	\N	\N
LinJ.01.0440	LinJ.27.1300	\N	0.551552	\N	\N
LinJ.01.0440	LinJ.27.1520	\N	0.481481	\N	\N
LinJ.01.0440	LinJ.27.1610	\N	0.568569	\N	\N
LinJ.01.0440	LinJ.27.2170	\N	0.16016	\N	\N
LinJ.01.0440	LinJ.27.2260	\N	0.357357	\N	\N
LinJ.01.0440	LinJ.28.2000	\N	0.448542	\N	\N
LinJ.01.0440	LinJ.28.2480	\N	0.218218	\N	\N
LinJ.01.0440	LinJ.28.2970	\N	0.560561	\N	\N
LinJ.01.0440	LinJ.29.0060	\N	0.3003	\N	\N
LinJ.01.0440	LinJ.29.2580	\N	0.721722	\N	\N
LinJ.01.0440	LinJ.29.2970	\N	0.702703	\N	\N
LinJ.01.0440	LinJ.30.0130	\N	0.151151	\N	\N
LinJ.01.0440	LinJ.30.0490	\N	0.46046	\N	\N
LinJ.01.0440	LinJ.30.0640	\N	0.16016	\N	\N
LinJ.01.0440	LinJ.30.0940	\N	0.161161	\N	\N
LinJ.01.0440	LinJ.30.1360	\N	0.189189	\N	\N
LinJ.01.0440	LinJ.30.2590	\N	0.202202	\N	\N
LinJ.01.0440	LinJ.30.3050	\N	0.422422	\N	\N
LinJ.01.0440	LinJ.30.3170	\N	0.223223	\N	\N
LinJ.01.0440	LinJ.30.3390	\N	0.693694	\N	\N
LinJ.01.0440	LinJ.31.0200	\N	0.254254	\N	\N
LinJ.01.0440	LinJ.31.1640	\N	0.163163	\N	\N
LinJ.01.0440	LinJ.32.0440	\N	0.760761	\N	\N
LinJ.01.0440	LinJ.32.0460	\N	0.574575	\N	\N
LinJ.01.0440	LinJ.32.0720	\N	0.326326	\N	\N
LinJ.01.0440	LinJ.32.0920	\N	0.234234	\N	\N
LinJ.01.0440	LinJ.32.1060	\N	0.187187	\N	\N
LinJ.01.0440	LinJ.32.3110	\N	0.181181	\N	\N
LinJ.01.0440	LinJ.32.3320	\N	0.542543	\N	\N
LinJ.01.0440	LinJ.32.3340	\N	0.183183	\N	\N
LinJ.01.0440	LinJ.33.1150	\N	0.332332	\N	\N
LinJ.01.0440	LinJ.33.1430	\N	0.452452	\N	\N
LinJ.01.0440	LinJ.33.1970	\N	0.281281	\N	\N
LinJ.01.0440	LinJ.33.2020	\N	0.301301	\N	\N
LinJ.01.0440	LinJ.33.2880	\N	0.468468	\N	\N
LinJ.01.0440	LinJ.34.0370	\N	0.417616	\N	\N
LinJ.01.0440	LinJ.34.0890	\N	0.29029	\N	\N
LinJ.01.0440	LinJ.34.0940	\N	0.321321	\N	\N
LinJ.01.0440	LinJ.34.1110	\N	0.438438	\N	\N
LinJ.01.0440	LinJ.34.2110	\N	0.227227	\N	\N
LinJ.01.0440	LinJ.34.2620	\N	0.61962	\N	\N
LinJ.01.0440	LinJ.34.2730	\N	0.541542	\N	\N
LinJ.01.0440	LinJ.34.3440	\N	0.52953	\N	\N
LinJ.01.0440	LinJ.34.4120	\N	0.484484	\N	\N
LinJ.01.0440	LinJ.34.4290	\N	0.178178	\N	\N
LinJ.01.0440	LinJ.34.4390	\N	0.15015	\N	\N
LinJ.01.0440	LinJ.35.0400	\N	0.768769	\N	\N
LinJ.01.0440	LinJ.35.0410	\N	0.772773	\N	\N
LinJ.01.0440	LinJ.35.0600	\N	0.745746	\N	\N
LinJ.01.0440	LinJ.35.1350	\N	0.157157	\N	\N
LinJ.01.0440	LinJ.35.1420	\N	0.355355	\N	\N
LinJ.01.0440	LinJ.35.1450	\N	0.54955	\N	\N
LinJ.01.0440	LinJ.35.1880	\N	0.873874	\N	\N
LinJ.01.0440	LinJ.35.1890	\N	0.845846	\N	\N
LinJ.01.0440	LinJ.35.2200	\N	0.306306	\N	\N
LinJ.01.0440	LinJ.35.2230	\N	0.656657	\N	\N
LinJ.01.0440	LinJ.35.3590	\N	0.207207	\N	\N
LinJ.01.0440	LinJ.35.4200	\N	0.208208	\N	\N
LinJ.01.0440	LinJ.35.5200	\N	0.248248	\N	\N
LinJ.01.0440	LinJ.35.5360	\N	0.325671	\N	\N
LinJ.01.0440	LinJ.36.0210	\N	0.316316	\N	\N
LinJ.01.0440	LinJ.36.0340	\N	0.154154	\N	\N
LinJ.01.0440	LinJ.36.0660	\N	0.332332	\N	\N
LinJ.01.0440	LinJ.36.0950	\N	0.191191	\N	\N
LinJ.01.0440	LinJ.36.0990	\N	0.61962	\N	\N
LinJ.01.0440	LinJ.36.1000	\N	0.645646	\N	\N
LinJ.01.0440	LinJ.36.1050	\N	0.644645	\N	\N
LinJ.01.0440	LinJ.36.1490	\N	0.364364	\N	\N
LinJ.01.0440	LinJ.36.2070	\N	0.226226	\N	\N
LinJ.01.0440	LinJ.36.2300	\N	0.217217	\N	\N
LinJ.01.0440	LinJ.36.3150	\N	0.189189	\N	\N
LinJ.01.0440	LinJ.36.3220	\N	0.347347	\N	\N
LinJ.01.0440	LinJ.36.4030	\N	0.234234	\N	\N
LinJ.01.0440	LinJ.36.4070	\N	0.565566	\N	\N
LinJ.01.0440	LinJ.36.4100	\N	0.3003	\N	\N
LinJ.01.0440	LinJ.36.4880	\N	0.421421	\N	\N
LinJ.01.0440	LinJ.36.5160	\N	0.288288	\N	\N
LinJ.01.0440	LinJ.36.5350	\N	0.665666	\N	\N
LinJ.01.0440	LinJ.36.5870	\N	0.187187	\N	\N
LinJ.01.0440	LinJ.36.6680	\N	0.52953	\N	\N
LinJ.01.0450	LinJ.09.0950	892	\N	\N	\N
LinJ.01.0450	LinJ.36.3690	892	\N	\N	\N
LinJ.01.0470	LinJ.01.0630	760	\N	\N	\N
LinJ.01.0470	LinJ.02.0680	\N	0.292292	\N	\N
LinJ.01.0470	LinJ.03.0150	\N	0.163163	\N	\N
LinJ.01.0470	LinJ.03.0550	\N	0.225784	\N	\N
LinJ.01.0470	LinJ.03.0590	\N	0.297297	\N	\N
LinJ.01.0470	LinJ.05.1200	\N	0.25025	\N	\N
LinJ.01.0470	LinJ.06.1330	\N	0.154154	\N	\N
LinJ.01.0470	LinJ.07.0420	\N	0.339339	\N	\N
LinJ.01.0470	LinJ.07.1320	\N	0.326326	\N	\N
LinJ.01.0470	LinJ.08.1040	\N	0.152152	\N	\N
LinJ.01.0470	LinJ.09.0070	\N	0.245245	\N	\N
LinJ.01.0470	LinJ.09.1500	\N	0.168168	\N	\N
LinJ.01.0470	LinJ.10.0560	\N	0.444444	\N	\N
LinJ.01.0470	LinJ.10.0610	\N	0.162162	\N	\N
LinJ.01.0470	LinJ.11.0040	\N	0.182182	\N	\N
LinJ.01.0470	LinJ.11.0510	\N	0.224224	\N	\N
LinJ.01.0470	LinJ.12.0007	\N	0.270863	\N	\N
LinJ.01.0470	LinJ.14.1240	\N	0.362362	\N	\N
LinJ.01.0470	LinJ.14.1270	801	\N	\N	\N
LinJ.01.0470	LinJ.14.1400	\N	0.35035	\N	\N
LinJ.01.0470	LinJ.15.0440	\N	0.409409	\N	\N
LinJ.01.0470	LinJ.15.1050	\N	0.156156	\N	\N
LinJ.01.0470	LinJ.15.1310	723	\N	\N	\N
LinJ.01.0470	LinJ.16.0550	\N	0.304304	\N	\N
LinJ.01.0470	LinJ.16.0580	\N	0.36036	\N	\N
LinJ.01.0470	LinJ.16.0590	\N	0.312312	\N	\N
LinJ.01.0470	LinJ.16.0760	\N	0.169169	\N	\N
LinJ.01.0470	LinJ.17.0660	\N	0.176176	\N	\N
LinJ.01.0470	LinJ.17.0870	\N	0.208208	\N	\N
LinJ.01.0470	LinJ.17.1450	710	\N	\N	\N
LinJ.01.0470	LinJ.18.0450	\N	0.459459	\N	\N
LinJ.01.0470	LinJ.18.0580	\N	0.175175	\N	\N
LinJ.01.0470	LinJ.18.0990	\N	0.379379	\N	\N
LinJ.01.0470	LinJ.18.1050	805	\N	\N	\N
LinJ.01.0470	LinJ.19.0800	\N	0.195195	\N	\N
LinJ.01.0470	LinJ.20.0850	\N	0.286286	\N	\N
LinJ.01.0470	LinJ.21.0300	\N	0.266266	\N	\N
LinJ.01.0470	LinJ.21.0310	\N	0.268268	\N	\N
LinJ.01.0470	LinJ.21.0700	\N	0.277277	\N	\N
LinJ.01.0470	LinJ.21.0890	\N	0.538539	\N	\N
LinJ.01.0470	LinJ.22.0013	\N	0.323323	\N	\N
LinJ.01.0470	LinJ.22.1060	\N	0.216216	\N	\N
LinJ.01.0470	LinJ.23.1800	\N	0.151151	\N	\N
LinJ.01.0470	LinJ.24.1700	\N	0.452452	\N	\N
LinJ.01.0470	LinJ.24.2110	\N	0.209209	\N	\N
LinJ.01.0470	LinJ.25.0120	\N	0.185185	\N	\N
LinJ.01.0470	LinJ.25.1160	\N	0.235235	\N	\N
LinJ.01.0470	LinJ.25.1510	\N	0.173173	\N	\N
LinJ.01.0470	LinJ.26.0780	\N	0.151151	\N	\N
LinJ.01.0470	LinJ.26.1530	\N	0.421421	\N	\N
LinJ.01.0470	LinJ.26.1800	\N	0.154154	\N	\N
LinJ.01.0470	LinJ.26.2290	\N	0.2002	\N	\N
LinJ.01.0470	LinJ.27.0310	\N	0.317317	\N	\N
LinJ.01.0470	LinJ.27.2350	\N	0.177177	\N	\N
LinJ.01.0470	LinJ.27.2360	\N	0.191191	\N	\N
LinJ.01.0470	LinJ.27.2390	\N	0.41041	\N	\N
LinJ.01.0470	LinJ.28.1190	\N	0.456456	\N	\N
LinJ.01.0470	LinJ.28.1240	\N	0.179179	\N	\N
LinJ.01.0470	LinJ.28.1310	\N	0.157157	\N	\N
LinJ.01.0470	LinJ.28.2450	723	\N	\N	\N
LinJ.01.0470	LinJ.28.2530	\N	0.344344	\N	\N
LinJ.01.0470	LinJ.28.3140	\N	0.272272	\N	\N
LinJ.01.0470	LinJ.29.1360	\N	0.307307	\N	\N
LinJ.01.0470	LinJ.29.2470	\N	0.296296	\N	\N
LinJ.01.0470	LinJ.29.2560	\N	0.245245	\N	\N
LinJ.01.0470	LinJ.30.0470	\N	0.244244	\N	\N
LinJ.01.0470	LinJ.30.0880	\N	0.235235	\N	\N
LinJ.01.0470	LinJ.30.1130	\N	0.24024	\N	\N
LinJ.01.0470	LinJ.30.1180	\N	0.329963	\N	\N
LinJ.01.0470	LinJ.30.2470	\N	0.176176	\N	\N
LinJ.01.0470	LinJ.30.2480	\N	0.181181	\N	\N
LinJ.01.0470	LinJ.30.2530	\N	0.18018	\N	\N
LinJ.01.0470	LinJ.30.2540	\N	0.181181	\N	\N
LinJ.01.0470	LinJ.30.3120	\N	0.352352	\N	\N
LinJ.01.0470	LinJ.30.3490	\N	0.197197	\N	\N
LinJ.01.0470	LinJ.31.0010	\N	0.452452	\N	\N
LinJ.01.0470	LinJ.31.0110	\N	0.372372	\N	\N
LinJ.01.0470	LinJ.31.2210	\N	0.332332	\N	\N
LinJ.01.0470	LinJ.31.3060	\N	0.16016	\N	\N
LinJ.01.0470	LinJ.32.0470	\N	0.325325	\N	\N
LinJ.01.0470	LinJ.32.0660	\N	0.183183	\N	\N
LinJ.01.0470	LinJ.32.1750	\N	0.16016	\N	\N
LinJ.01.0470	LinJ.32.2540	\N	\N	0.531275	0
LinJ.01.0470	LinJ.32.3110	\N	0.154154	\N	\N
LinJ.01.0470	LinJ.33.0870	\N	0.335335	\N	\N
LinJ.01.0470	LinJ.33.1010	967	0.967968	\N	\N
LinJ.01.0470	LinJ.33.1410	\N	0.321321	\N	\N
LinJ.01.0470	LinJ.33.2040	\N	0.201201	\N	\N
LinJ.01.0470	LinJ.33.2210	\N	0.254254	\N	\N
LinJ.01.0470	LinJ.33.2680	\N	0.295295	\N	\N
LinJ.01.0470	LinJ.34.1900	747	\N	\N	\N
LinJ.01.0470	LinJ.34.3160	\N	0.202202	\N	\N
LinJ.01.0470	LinJ.35.4490	\N	0.151151	\N	\N
LinJ.01.0470	LinJ.35.5240	\N	0.16016	\N	\N
LinJ.01.0470	LinJ.36.1220	\N	0.256256	\N	\N
LinJ.01.0470	LinJ.36.1840	\N	0.292292	\N	\N
LinJ.01.0470	LinJ.36.2490	\N	0.168168	\N	\N
LinJ.01.0470	LinJ.36.3100	\N	0.325325	\N	\N
LinJ.01.0470	LinJ.36.3170	\N	0.199199	\N	\N
LinJ.01.0470	LinJ.36.4380	\N	0.169169	\N	\N
LinJ.01.0470	LinJ.36.4650	\N	0.50951	\N	\N
LinJ.01.0470	LinJ.36.5590	\N	0.42042	\N	\N
LinJ.01.0470	LinJ.36.5650	\N	0.163163	\N	\N
LinJ.01.0470	LinJ.36.6670	\N	0.429429	\N	\N
LinJ.01.0470	LinJ.36.7200	\N	0.585586	\N	\N
LinJ.01.0490	LinJ.01.0510	800	\N	\N	\N
LinJ.01.0490	LinJ.06.0910	806	0.247247	\N	\N
LinJ.01.0490	LinJ.07.0150	806	\N	\N	\N
LinJ.01.0490	LinJ.13.0300	\N	0.253253	\N	\N
LinJ.01.0490	LinJ.19.1570	906	\N	\N	\N
LinJ.01.0490	LinJ.26.1530	916	\N	\N	\N
LinJ.01.0490	LinJ.27.0790	\N	0.196196	\N	\N
LinJ.01.0490	LinJ.28.2700	806	\N	\N	\N
LinJ.01.0490	LinJ.31.1150	800	\N	\N	\N
LinJ.01.0490	LinJ.31.3080	782	\N	\N	\N
LinJ.01.0490	LinJ.32.0080	\N	0.283283	\N	\N
LinJ.01.0490	LinJ.34.1140	800	\N	\N	\N
LinJ.01.0490	LinJ.35.2780	806	0.224224	\N	\N
LinJ.01.0500	LinJ.03.0190	\N	0.219219	\N	\N
LinJ.01.0500	LinJ.04.0570	\N	\N	0.521323	-30.23
LinJ.01.0500	LinJ.04.0960	\N	\N	0.758171	0
LinJ.01.0500	LinJ.05.0510	\N	0.158158	\N	\N
LinJ.01.0500	LinJ.05.1040	\N	0.303303	\N	\N
LinJ.01.0500	LinJ.06.0760	\N	0.915916	\N	\N
LinJ.01.0500	LinJ.06.0890	719	\N	\N	\N
LinJ.01.0500	LinJ.06.1110	\N	\N	0.547467	0
LinJ.01.0500	LinJ.07.0170	\N	0.188188	\N	\N
LinJ.01.0500	LinJ.07.0180	\N	0.308308	\N	\N
LinJ.01.0500	LinJ.07.0240	737	\N	\N	\N
LinJ.01.0500	LinJ.07.0430	\N	0.307307	\N	\N
LinJ.01.0500	LinJ.08.0060	\N	0.368368	\N	\N
LinJ.01.0500	LinJ.12.0490	\N	0.262262	\N	\N
LinJ.01.0500	LinJ.14.0350	909	0.8999	\N	\N
LinJ.01.0500	LinJ.14.1400	949	0.914915	\N	\N
LinJ.01.0500	LinJ.15.1140	\N	\N	0.654323	0
LinJ.01.0500	LinJ.17.1540	\N	\N	0.568787	0
LinJ.01.0500	LinJ.19.0540	\N	0.438438	\N	\N
LinJ.01.0500	LinJ.21.2050	\N	\N	0.62499	-11.89
LinJ.01.0500	LinJ.22.0220	702	\N	\N	\N
LinJ.01.0500	LinJ.22.0880	\N	\N	0.56401	0
LinJ.01.0500	LinJ.22.1390	\N	0.34034	\N	\N
LinJ.01.0500	LinJ.23.0300	\N	0.575576	\N	\N
LinJ.01.0500	LinJ.24.0370	\N	0.582416	\N	\N
LinJ.01.0500	LinJ.24.1570	\N	\N	0.839148	0
LinJ.01.0500	LinJ.25.1160	\N	0.259259	\N	\N
LinJ.01.0500	LinJ.26.0040	932	0.953954	\N	\N
LinJ.01.0500	LinJ.26.0310	702	0.821822	\N	\N
LinJ.01.0500	LinJ.26.1530	\N	0.206206	\N	\N
LinJ.01.0500	LinJ.27.0930	\N	0.287287	\N	\N
LinJ.01.0500	LinJ.27.1730	\N	0.16016	\N	\N
LinJ.01.0500	LinJ.27.2200	\N	\N	0.63972	-4.95
LinJ.01.0500	LinJ.28.2530	949	0.910911	\N	\N
LinJ.01.0500	LinJ.28.3060	\N	\N	0.51819	0
LinJ.01.0500	LinJ.29.0750	\N	0.152152	\N	\N
LinJ.01.0500	LinJ.29.1680	\N	0.302302	\N	\N
LinJ.01.0500	LinJ.30.2100	\N	0.316316	\N	\N
LinJ.01.0500	LinJ.30.3430	\N	\N	0.468575	-1.96
LinJ.01.0500	LinJ.31.0110	\N	0.389389	\N	\N
LinJ.01.0500	LinJ.32.0520	\N	\N	0.631218	0
LinJ.01.0500	LinJ.32.1160	\N	\N	0.468575	-0.8
LinJ.01.0500	LinJ.32.1920	\N	\N	0.69061	0
LinJ.01.0500	LinJ.32.3340	\N	0.246246	\N	\N
LinJ.01.0500	LinJ.32.3510	\N	0.188188	\N	\N
LinJ.01.0500	LinJ.33.0870	\N	0.235235	\N	\N
LinJ.01.0500	LinJ.33.1410	\N	0.354093	\N	\N
LinJ.01.0500	LinJ.33.2210	\N	0.175175	\N	\N
LinJ.01.0500	LinJ.33.2430	\N	\N	0.487266	-23.7
LinJ.01.0500	LinJ.34.0950	\N	\N	0.489449	0
LinJ.01.0500	LinJ.34.2100	\N	\N	0.708421	-8.39
LinJ.01.0500	LinJ.34.4270	\N	0.247247	\N	\N
LinJ.01.0500	LinJ.35.0840	\N	0.57609	\N	\N
LinJ.01.0500	LinJ.35.1490	\N	\N	0.497609	0
LinJ.01.0500	LinJ.35.2200	\N	\N	0.620668	0
LinJ.01.0500	LinJ.35.4830	\N	\N	0.51819	0
LinJ.01.0500	LinJ.35.5300	\N	\N	0.502183	0
LinJ.01.0500	LinJ.36.2490	\N	0.586246	\N	\N
LinJ.01.0500	LinJ.36.2890	\N	0.21021	\N	\N
LinJ.01.0500	LinJ.36.3860	\N	\N	0.706385	0
LinJ.01.0500	LinJ.36.5960	\N	\N	0.680996	0
LinJ.01.0500	LinJ.36.6370	\N	\N	0.553678	0
LinJ.01.0510	LinJ.01.0520	800	\N	\N	\N
LinJ.01.0510	LinJ.06.0910	806	0.362362	\N	\N
LinJ.01.0510	LinJ.07.0150	806	\N	\N	\N
LinJ.01.0510	LinJ.13.0300	\N	0.256256	\N	\N
LinJ.01.0510	LinJ.19.1570	906	\N	\N	\N
LinJ.01.0510	LinJ.26.1530	916	0.204204	\N	\N
LinJ.01.0510	LinJ.27.0790	\N	0.296296	\N	\N
LinJ.01.0510	LinJ.28.2700	806	\N	\N	\N
LinJ.01.0510	LinJ.31.1150	800	\N	\N	\N
LinJ.01.0510	LinJ.31.1660	\N	0.16016	\N	\N
LinJ.01.0510	LinJ.31.3080	782	\N	\N	\N
LinJ.01.0510	LinJ.32.0080	\N	0.237237	\N	\N
LinJ.01.0510	LinJ.34.1140	800	\N	\N	\N
LinJ.01.0510	LinJ.35.2780	806	0.333333	\N	\N
LinJ.01.0520	LinJ.01.0540	800	\N	\N	\N
LinJ.01.0520	LinJ.06.0910	806	\N	\N	\N
LinJ.01.0520	LinJ.07.0150	806	\N	\N	\N
LinJ.01.0520	LinJ.13.0300	778	0.287287	\N	\N
LinJ.01.0520	LinJ.19.1570	906	\N	\N	\N
LinJ.01.0520	LinJ.26.1530	916	\N	\N	\N
LinJ.01.0520	LinJ.28.2700	806	\N	\N	\N
LinJ.01.0520	LinJ.31.1150	800	\N	\N	\N
LinJ.01.0520	LinJ.31.3080	782	\N	\N	\N
LinJ.01.0520	LinJ.32.0080	\N	0.249249	\N	\N
LinJ.01.0520	LinJ.34.1140	800	\N	\N	\N
LinJ.01.0520	LinJ.35.2780	806	\N	\N	\N
LinJ.01.0540	LinJ.01.0550	800	\N	\N	\N
LinJ.01.0540	LinJ.06.0910	806	0.349349	\N	\N
LinJ.01.0540	LinJ.07.0150	806	\N	\N	\N
LinJ.01.0540	LinJ.13.0300	\N	0.248248	\N	\N
LinJ.01.0540	LinJ.19.0950	\N	0.178178	\N	\N
LinJ.01.0540	LinJ.19.0970	\N	0.185185	\N	\N
LinJ.01.0540	LinJ.19.1570	906	\N	\N	\N
LinJ.01.0540	LinJ.26.1530	916	0.204204	\N	\N
LinJ.01.0540	LinJ.27.0790	\N	0.283283	\N	\N
LinJ.01.0540	LinJ.28.2700	806	\N	\N	\N
LinJ.01.0540	LinJ.31.1150	800	\N	\N	\N
LinJ.01.0540	LinJ.31.1660	\N	0.167167	\N	\N
LinJ.01.0540	LinJ.31.3080	782	\N	\N	\N
LinJ.01.0540	LinJ.32.0080	\N	0.282282	\N	\N
LinJ.01.0540	LinJ.34.1140	800	\N	\N	\N
LinJ.01.0540	LinJ.35.2780	806	0.312312	\N	\N
LinJ.01.0540	LinJ.36.3230	\N	0.156156	\N	\N
LinJ.01.0550	LinJ.01.0630	920	\N	\N	\N
LinJ.01.0550	LinJ.03.0220	800	\N	\N	\N
LinJ.01.0550	LinJ.06.0910	806	\N	\N	\N
LinJ.01.0550	LinJ.07.0150	806	\N	\N	\N
LinJ.01.0550	LinJ.19.1570	906	\N	\N	\N
LinJ.01.0550	LinJ.26.1530	916	\N	\N	\N
LinJ.01.0550	LinJ.28.2700	806	\N	\N	\N
LinJ.01.0550	LinJ.31.1150	800	\N	\N	\N
LinJ.01.0550	LinJ.31.3080	782	\N	\N	\N
LinJ.01.0550	LinJ.34.1140	800	\N	\N	\N
LinJ.01.0550	LinJ.35.2780	806	\N	\N	\N
LinJ.01.0590	LinJ.09.0890	\N	0.16016	\N	\N
LinJ.01.0590	LinJ.21.2130	\N	0.178178	\N	\N
LinJ.01.0590	LinJ.22.0013	\N	0.155155	\N	\N
LinJ.01.0590	LinJ.26.1920	\N	0.24024	\N	\N
LinJ.01.0590	LinJ.31.1640	\N	0.204204	\N	\N
LinJ.01.0590	LinJ.32.0920	\N	0.186186	\N	\N
LinJ.01.0590	LinJ.34.1110	\N	0.21021	\N	\N
LinJ.01.0590	LinJ.34.4120	\N	0.167167	\N	\N
LinJ.01.0630	LinJ.01.0790	920	\N	\N	\N
LinJ.01.0630	LinJ.07.1300	931	0.323323	\N	\N
LinJ.01.0630	LinJ.08.0030	\N	0.319319	\N	\N
LinJ.01.0630	LinJ.09.0950	919	\N	\N	\N
LinJ.01.0630	LinJ.17.0930	\N	0.168168	\N	\N
LinJ.01.0630	LinJ.21.1530	\N	0.151151	\N	\N
LinJ.01.0630	LinJ.22.0490	721	\N	\N	\N
LinJ.01.0630	LinJ.28.1600	933	\N	\N	\N
LinJ.01.0630	LinJ.29.0120	988	0.378378	\N	\N
LinJ.01.0630	LinJ.30.3350	992	0.437437	\N	\N
LinJ.01.0630	LinJ.31.1930	920	\N	\N	\N
LinJ.01.0630	LinJ.32.1260	\N	0.352352	\N	\N
LinJ.01.0630	LinJ.34.0080	\N	0.204204	\N	\N
LinJ.01.0630	LinJ.34.0670	760	0.172172	\N	\N
LinJ.01.0630	LinJ.35.3450	\N	0.155155	\N	\N
LinJ.01.0630	LinJ.35.4430	\N	0.22022	\N	\N
LinJ.01.0630	LinJ.36.0590	\N	0.269269	\N	\N
LinJ.01.0630	LinJ.36.3690	919	\N	\N	\N
LinJ.01.0660	LinJ.01.0670	921	\N	\N	\N
LinJ.01.0660	LinJ.01.0730	977	\N	\N	\N
LinJ.01.0660	LinJ.01.0790	783	\N	\N	\N
LinJ.01.0660	LinJ.02.0090	877	\N	\N	\N
LinJ.01.0660	LinJ.02.0340	998	\N	\N	\N
LinJ.01.0660	LinJ.02.0680	968	\N	\N	\N
LinJ.01.0660	LinJ.04.0780	889	\N	\N	\N
LinJ.01.0660	LinJ.04.0940	829	\N	\N	\N
LinJ.01.0660	LinJ.06.0890	808	\N	\N	\N
LinJ.01.0660	LinJ.08.0660	829	\N	\N	\N
LinJ.01.0660	LinJ.09.0870	967	\N	\N	\N
LinJ.01.0660	LinJ.11.1050	714	\N	\N	\N
LinJ.01.0660	LinJ.14.1410	882	\N	\N	\N
LinJ.01.0660	LinJ.15.1220	904	\N	\N	\N
LinJ.01.0660	LinJ.15.1310	803	\N	\N	\N
LinJ.01.0660	LinJ.16.0560	768	\N	\N	\N
LinJ.01.0660	LinJ.16.0590	739	\N	\N	\N
LinJ.01.0660	LinJ.17.0870	804	\N	\N	\N
LinJ.01.0660	LinJ.18.0330	829	\N	\N	\N
LinJ.01.0660	LinJ.18.1350	848	\N	\N	\N
LinJ.01.0660	LinJ.18.1410	830	\N	\N	\N
LinJ.01.0660	LinJ.18.1470	829	\N	\N	\N
LinJ.01.0660	LinJ.19.0070	889	\N	\N	\N
LinJ.01.0660	LinJ.19.0120	707	\N	\N	\N
LinJ.01.0660	LinJ.19.1590	804	\N	\N	\N
LinJ.01.0660	LinJ.20.0620	829	\N	\N	\N
LinJ.01.0660	LinJ.21.0550	904	\N	\N	\N
LinJ.01.0660	LinJ.21.1330	805	\N	\N	\N
LinJ.01.0660	LinJ.22.0009	904	\N	\N	\N
LinJ.01.0660	LinJ.22.0013	812	\N	\N	\N
LinJ.01.0660	LinJ.23.1460	805	\N	\N	\N
LinJ.01.0660	LinJ.24.0130	787	\N	\N	\N
LinJ.01.0660	LinJ.24.0530	829	\N	\N	\N
LinJ.01.0660	LinJ.24.1100	829	\N	\N	\N
LinJ.01.0660	LinJ.24.1990	830	\N	\N	\N
LinJ.01.0660	LinJ.25.1140	904	\N	\N	\N
LinJ.01.0660	LinJ.26.0590	712	\N	\N	\N
LinJ.01.0660	LinJ.26.0870	774	\N	\N	\N
LinJ.01.0660	LinJ.26.0910	829	\N	\N	\N
LinJ.01.0660	LinJ.26.1030	712	\N	\N	\N
LinJ.01.0660	LinJ.26.1180	829	\N	\N	\N
LinJ.01.0660	LinJ.26.1250	889	\N	\N	\N
LinJ.01.0660	LinJ.26.1390	829	\N	\N	\N
LinJ.01.0660	LinJ.27.0420	829	\N	\N	\N
LinJ.01.0660	LinJ.27.1150	805	\N	\N	\N
LinJ.01.0660	LinJ.27.2350	904	\N	\N	\N
LinJ.01.0660	LinJ.28.1380	829	\N	\N	\N
LinJ.01.0660	LinJ.28.2450	803	\N	\N	\N
LinJ.01.0660	LinJ.29.0790	966	\N	\N	\N
LinJ.01.0660	LinJ.29.1330	859	\N	\N	\N
LinJ.01.0660	LinJ.29.1360	968	\N	\N	\N
LinJ.01.0660	LinJ.30.0760	985	\N	\N	\N
LinJ.01.0660	LinJ.30.0770	985	\N	\N	\N
LinJ.01.0660	LinJ.30.1090	889	\N	\N	\N
LinJ.01.0660	LinJ.30.1700	968	\N	\N	\N
LinJ.01.0660	LinJ.30.1790	904	\N	\N	\N
LinJ.01.0660	LinJ.30.2470	774	\N	\N	\N
LinJ.01.0660	LinJ.30.2480	774	\N	\N	\N
LinJ.01.0660	LinJ.30.2530	774	\N	\N	\N
LinJ.01.0660	LinJ.30.2540	774	\N	\N	\N
LinJ.01.0660	LinJ.30.2830	805	\N	\N	\N
LinJ.01.0660	LinJ.31.0530	830	\N	\N	\N
LinJ.01.0660	LinJ.31.2570	712	\N	\N	\N
LinJ.01.0660	LinJ.31.2580	712	\N	\N	\N
LinJ.01.0660	LinJ.31.2590	712	\N	\N	\N
LinJ.01.0660	LinJ.31.2600	712	\N	\N	\N
LinJ.01.0660	LinJ.31.3220	889	\N	\N	\N
LinJ.01.0660	LinJ.32.1060	805	\N	\N	\N
LinJ.01.0660	LinJ.32.1940	805	\N	\N	\N
LinJ.01.0660	LinJ.32.2050	889	\N	\N	\N
LinJ.01.0660	LinJ.32.3220	940	\N	\N	\N
LinJ.01.0660	LinJ.32.3470	805	\N	\N	\N
LinJ.01.0660	LinJ.32.3500	904	\N	\N	\N
LinJ.01.0660	LinJ.33.0350	829	\N	\N	\N
LinJ.01.0660	LinJ.33.0360	829	\N	\N	\N
LinJ.01.0660	LinJ.33.0940	889	\N	\N	\N
LinJ.01.0660	LinJ.33.1780	862	\N	\N	\N
LinJ.01.0660	LinJ.33.1900	707	\N	\N	\N
LinJ.01.0660	LinJ.33.2520	829	\N	\N	\N
LinJ.01.0660	LinJ.34.0040	829	\N	\N	\N
LinJ.01.0660	LinJ.34.0590	803	\N	\N	\N
LinJ.01.0660	LinJ.34.2200	829	\N	\N	\N
LinJ.01.0660	LinJ.35.0850	766	\N	\N	\N
LinJ.01.0660	LinJ.35.1190	798	\N	\N	\N
LinJ.01.0660	LinJ.35.3030	904	\N	\N	\N
LinJ.01.0660	LinJ.35.3140	829	\N	\N	\N
LinJ.01.0660	LinJ.35.3670	916	\N	\N	\N
LinJ.01.0660	LinJ.35.3900	805	\N	\N	\N
LinJ.01.0660	LinJ.35.4090	829	\N	\N	\N
LinJ.01.0660	LinJ.35.4700	755	\N	\N	\N
LinJ.01.0660	LinJ.36.0670	829	\N	\N	\N
LinJ.01.0660	LinJ.36.2130	805	\N	\N	\N
LinJ.01.0660	LinJ.36.2140	805	\N	\N	\N
LinJ.01.0660	LinJ.36.2230	889	\N	\N	\N
LinJ.01.0660	LinJ.36.4690	829	\N	\N	\N
LinJ.01.0660	LinJ.36.6530	889	\N	\N	\N
LinJ.01.0660	LinJ.36.7280	799	\N	\N	\N
LinJ.01.0670	LinJ.01.0790	746	\N	\N	\N
LinJ.01.0670	LinJ.02.0010	792	\N	\N	\N
LinJ.01.0670	LinJ.02.0340	\N	0.282282	\N	\N
LinJ.01.0670	LinJ.03.0090	\N	0.257251	\N	\N
LinJ.01.0670	LinJ.03.0960	\N	0.213213	\N	\N
LinJ.01.0670	LinJ.05.0400	\N	0.212212	\N	\N
LinJ.01.0670	LinJ.05.0500	921	\N	\N	\N
LinJ.01.0670	LinJ.05.0510	\N	0.600601	\N	\N
LinJ.01.0670	LinJ.05.0980	836	0.710711	\N	\N
LinJ.01.0670	LinJ.07.0210	994	0.815816	\N	\N
LinJ.01.0670	LinJ.07.0250	\N	0.228158	\N	\N
LinJ.01.0670	LinJ.07.0660	\N	0.325325	\N	\N
LinJ.01.0670	LinJ.07.1300	\N	0.164164	\N	\N
LinJ.01.0670	LinJ.08.0060	\N	0.183183	\N	\N
LinJ.01.0670	LinJ.09.0380	\N	0.22022	\N	\N
LinJ.01.0670	LinJ.10.0310	\N	0.173173	\N	\N
LinJ.01.0670	LinJ.11.0350	\N	0.22022	\N	\N
LinJ.01.0670	LinJ.12.0200	\N	0.221221	\N	\N
LinJ.01.0670	LinJ.12.0490	\N	0.215215	\N	\N
LinJ.01.0670	LinJ.13.0110	792	\N	\N	\N
LinJ.01.0670	LinJ.13.0760	979	\N	\N	\N
LinJ.01.0670	LinJ.13.1000	\N	0.298298	\N	\N
LinJ.01.0670	LinJ.13.1400	\N	0.235235	\N	\N
LinJ.01.0670	LinJ.14.0010	\N	0.275275	\N	\N
LinJ.01.0670	LinJ.14.0350	\N	0.436436	\N	\N
LinJ.01.0670	LinJ.14.0460	\N	0.28028	\N	\N
LinJ.01.0670	LinJ.14.1240	\N	0.284284	\N	\N
LinJ.01.0670	LinJ.15.0090	\N	0.316316	\N	\N
LinJ.01.0670	LinJ.15.0270	\N	0.211211	\N	\N
LinJ.01.0670	LinJ.15.1010	\N	0.161161	\N	\N
LinJ.01.0670	LinJ.15.1050	\N	0.333333	\N	\N
LinJ.01.0670	LinJ.15.1490	\N	0.232232	\N	\N
LinJ.01.0670	LinJ.15.1500	\N	0.174174	\N	\N
LinJ.01.0670	LinJ.16.1230	\N	0.163163	\N	\N
LinJ.01.0670	LinJ.16.1380	933	\N	\N	\N
LinJ.01.0670	LinJ.16.1390	933	\N	\N	\N
LinJ.01.0670	LinJ.16.1710	\N	0.226226	\N	\N
LinJ.01.0670	LinJ.17.0320	\N	0.645646	\N	\N
LinJ.01.0670	LinJ.17.0870	\N	0.262262	\N	\N
LinJ.01.0670	LinJ.18.0460	\N	0.156156	\N	\N
LinJ.01.0670	LinJ.18.0690	\N	0.252252	\N	\N
LinJ.01.0670	LinJ.18.0700	\N	0.246246	\N	\N
LinJ.01.0670	LinJ.18.1360	\N	0.19019	\N	\N
LinJ.01.0670	LinJ.18.1460	\N	0.357357	\N	\N
LinJ.01.0670	LinJ.19.1590	\N	0.206206	\N	\N
LinJ.01.0670	LinJ.21.0400	979	0.0726698	\N	\N
LinJ.01.0670	LinJ.21.0840	\N	0.156156	\N	\N
LinJ.01.0670	LinJ.21.1330	\N	0.196196	\N	\N
LinJ.01.0670	LinJ.21.1580	\N	0.303091	\N	\N
LinJ.01.0670	LinJ.21.2130	\N	0.234234	\N	\N
LinJ.01.0670	LinJ.21.2140	882	0.156156	\N	\N
LinJ.01.0670	LinJ.22.1060	\N	0.468468	\N	\N
LinJ.01.0670	LinJ.22.1390	\N	0.2002	\N	\N
LinJ.01.0670	LinJ.23.0980	\N	0.18018	\N	\N
LinJ.01.0670	LinJ.23.1460	\N	0.257257	\N	\N
LinJ.01.0670	LinJ.23.1680	\N	0.371371	\N	\N
LinJ.01.0670	LinJ.24.0740	\N	0.24024	\N	\N
LinJ.01.0670	LinJ.24.0870	\N	0.264264	\N	\N
LinJ.01.0670	LinJ.24.1700	\N	0.578579	\N	\N
LinJ.01.0670	LinJ.24.2110	\N	0.192192	\N	\N
LinJ.01.0670	LinJ.25.0120	\N	0.361361	\N	\N
LinJ.01.0670	LinJ.25.0190	\N	0.268268	\N	\N
LinJ.01.0670	LinJ.25.0540	\N	0.163163	\N	\N
LinJ.01.0670	LinJ.25.1090	982	0.184184	\N	\N
LinJ.01.0670	LinJ.25.1210	870	0.299299	\N	\N
LinJ.01.0670	LinJ.25.1790	\N	0.415415	\N	\N
LinJ.01.0670	LinJ.25.2220	\N	0.395395	\N	\N
LinJ.01.0670	LinJ.25.2580	870	\N	\N	\N
LinJ.01.0670	LinJ.25.2590	870	\N	\N	\N
LinJ.01.0670	LinJ.26.1530	\N	0.308308	\N	\N
LinJ.01.0670	LinJ.27.0590	\N	0.695696	\N	\N
LinJ.01.0670	LinJ.27.0930	\N	0.316316	\N	\N
LinJ.01.0670	LinJ.27.1140	\N	0.235235	\N	\N
LinJ.01.0670	LinJ.27.1150	\N	0.262262	\N	\N
LinJ.01.0670	LinJ.27.2260	\N	0.186186	\N	\N
LinJ.01.0670	LinJ.28.0470	\N	0.313313	\N	\N
LinJ.01.0670	LinJ.28.0980	\N	0.361361	\N	\N
LinJ.01.0670	LinJ.28.1240	\N	0.261261	\N	\N
LinJ.01.0670	LinJ.28.2600	\N	0.36036	\N	\N
LinJ.01.0670	LinJ.28.2970	\N	0.202202	\N	\N
LinJ.01.0670	LinJ.28.3090	\N	0.19019	\N	\N
LinJ.01.0670	LinJ.29.2270	\N	0.348348	\N	\N
LinJ.01.0670	LinJ.29.2420	\N	0.294294	\N	\N
LinJ.01.0670	LinJ.30.0470	\N	0.245245	\N	\N
LinJ.01.0670	LinJ.30.0560	\N	0.272272	\N	\N
LinJ.01.0670	LinJ.30.0800	\N	0.242242	\N	\N
LinJ.01.0670	LinJ.30.3430	\N	0.301301	\N	\N
LinJ.01.0670	LinJ.30.3660	\N	0.251251	\N	\N
LinJ.01.0670	LinJ.31.1640	\N	0.389389	\N	\N
LinJ.01.0670	LinJ.31.1660	\N	0.207207	\N	\N
LinJ.01.0670	LinJ.31.3210	\N	0.524472	\N	\N
LinJ.01.0670	LinJ.32.0400	\N	0.219219	\N	\N
LinJ.01.0670	LinJ.32.1060	\N	0.241241	\N	\N
LinJ.01.0670	LinJ.32.1260	\N	0.169169	\N	\N
LinJ.01.0670	LinJ.32.1910	\N	0.161161	\N	\N
LinJ.01.0670	LinJ.32.2960	\N	0.216216	\N	\N
LinJ.01.0670	LinJ.32.3470	\N	0.244244	\N	\N
LinJ.01.0670	LinJ.32.3510	\N	0.274274	\N	\N
LinJ.01.0670	LinJ.33.1150	\N	0.315315	\N	\N
LinJ.01.0670	LinJ.33.1410	\N	0.165165	\N	\N
LinJ.01.0670	LinJ.33.2680	\N	0.34034	\N	\N
LinJ.01.0670	LinJ.33.2750	979	0.599292	\N	\N
LinJ.01.0670	LinJ.34.0150	\N	0.162162	\N	\N
LinJ.01.0670	LinJ.34.0170	\N	0.153153	\N	\N
LinJ.01.0670	LinJ.34.0670	\N	0.335335	\N	\N
LinJ.01.0670	LinJ.34.2440	\N	0.246246	\N	\N
LinJ.01.0670	LinJ.34.3280	\N	0.228228	\N	\N
LinJ.01.0670	LinJ.34.4390	\N	0.168168	\N	\N
LinJ.01.0670	LinJ.35.0070	830	0.229229	\N	\N
LinJ.01.0670	LinJ.35.1190	719	\N	\N	\N
LinJ.01.0670	LinJ.35.1390	\N	0.284429	\N	\N
LinJ.01.0670	LinJ.35.1420	\N	0.209209	\N	\N
LinJ.01.0670	LinJ.35.1540	987	\N	\N	\N
LinJ.01.0670	LinJ.35.2010	865	0.229229	\N	\N
LinJ.01.0670	LinJ.35.3900	\N	0.267267	\N	\N
LinJ.01.0670	LinJ.35.4490	\N	0.184184	\N	\N
LinJ.01.0670	LinJ.35.4500	\N	0.189189	\N	\N
LinJ.01.0670	LinJ.35.4950	\N	0.163163	\N	\N
LinJ.01.0670	LinJ.36.1200	\N	0.157157	\N	\N
LinJ.01.0670	LinJ.36.1320	\N	0.183183	\N	\N
LinJ.01.0670	LinJ.36.2790	\N	0.195195	\N	\N
LinJ.01.0670	LinJ.36.3100	\N	0.306306	\N	\N
LinJ.01.0670	LinJ.36.3360	\N	0.214214	\N	\N
LinJ.01.0670	LinJ.36.4070	\N	0.226226	\N	\N
LinJ.01.0670	LinJ.36.4100	\N	0.152152	\N	\N
LinJ.01.0670	LinJ.36.4180	\N	0.504505	\N	\N
LinJ.01.0670	LinJ.36.5350	\N	0.172172	\N	\N
LinJ.01.0670	LinJ.36.7240	\N	0.206206	\N	\N
LinJ.01.0730	LinJ.02.0360	746	\N	\N	\N
LinJ.01.0730	LinJ.08.0480	\N	0.10681	\N	\N
LinJ.01.0730	LinJ.09.0950	957	\N	\N	\N
LinJ.01.0730	LinJ.11.1200	\N	0.263263	\N	\N
LinJ.01.0730	LinJ.15.1030	\N	0.31031	\N	\N
LinJ.01.0730	LinJ.16.0850	783	\N	\N	\N
LinJ.01.0730	LinJ.16.1270	933	\N	\N	\N
LinJ.01.0730	LinJ.20.1390	\N	0.302302	\N	\N
LinJ.01.0730	LinJ.21.0770	\N	0.212212	\N	\N
LinJ.01.0730	LinJ.21.0840	\N	0.181181	\N	\N
LinJ.01.0730	LinJ.24.1780	956	\N	\N	\N
LinJ.01.0730	LinJ.24.2380	933	\N	\N	\N
LinJ.01.0730	LinJ.25.1310	889	\N	\N	\N
LinJ.01.0730	LinJ.26.0940	\N	0.157157	\N	\N
LinJ.01.0730	LinJ.26.1360	\N	0.389389	\N	\N
LinJ.01.0730	LinJ.28.0500	995	\N	\N	\N
LinJ.01.0730	LinJ.28.1240	\N	0.209209	\N	\N
LinJ.01.0730	LinJ.28.2260	933	\N	\N	\N
LinJ.01.0730	LinJ.28.2840	801	\N	\N	\N
LinJ.01.0730	LinJ.30.0470	\N	0.199199	\N	\N
LinJ.01.0730	LinJ.30.0560	\N	0.16016	\N	\N
LinJ.01.0730	LinJ.30.3050	\N	0.179179	\N	\N
LinJ.01.0730	LinJ.31.0170	\N	0.152152	\N	\N
LinJ.01.0730	LinJ.31.1930	977	\N	\N	\N
LinJ.01.0730	LinJ.31.2070	\N	0.167941	\N	\N
LinJ.01.0730	LinJ.32.0730	905	\N	\N	\N
LinJ.01.0730	LinJ.32.1160	\N	0.152152	\N	\N
LinJ.01.0730	LinJ.32.2960	\N	0.243243	\N	\N
LinJ.01.0730	LinJ.32.3140	\N	0.196196	\N	\N
LinJ.01.0730	LinJ.32.3460	\N	0.157157	\N	\N
LinJ.01.0730	LinJ.32.3510	\N	0.275275	\N	\N
LinJ.01.0730	LinJ.33.1780	881	\N	\N	\N
LinJ.01.0730	LinJ.33.1970	\N	0.196196	\N	\N
LinJ.01.0730	LinJ.33.2790	995	0.0847193	\N	\N
LinJ.01.0730	LinJ.34.0670	\N	0.208208	\N	\N
LinJ.01.0730	LinJ.34.1880	977	\N	\N	\N
LinJ.01.0730	LinJ.34.2110	\N	0.183183	\N	\N
LinJ.01.0730	LinJ.34.2690	758	\N	\N	\N
LinJ.01.0730	LinJ.34.3860	\N	0.228228	\N	\N
LinJ.01.0730	LinJ.35.0580	\N	0.245245	\N	\N
LinJ.01.0730	LinJ.35.3590	\N	0.232232	\N	\N
LinJ.01.0730	LinJ.36.0240	\N	0.224224	\N	\N
LinJ.01.0730	LinJ.36.3210	933	\N	\N	\N
LinJ.01.0730	LinJ.36.3690	737	\N	\N	\N
LinJ.01.0730	LinJ.36.6860	\N	0.154154	\N	\N
LinJ.01.0790	LinJ.02.0090	743	\N	\N	\N
LinJ.01.0790	LinJ.02.0110	772	\N	\N	\N
LinJ.01.0790	LinJ.02.0340	999	\N	\N	\N
LinJ.01.0790	LinJ.03.0960	939	\N	\N	\N
LinJ.01.0790	LinJ.04.0460	783	\N	\N	\N
LinJ.01.0790	LinJ.04.0810	723	\N	\N	\N
LinJ.01.0790	LinJ.04.1190	906	\N	\N	\N
LinJ.01.0790	LinJ.05.0550	\N	\N	0.475173	0
LinJ.01.0790	LinJ.08.0570	967	\N	\N	\N
LinJ.01.0790	LinJ.09.0100	817	\N	\N	\N
LinJ.01.0790	LinJ.09.0950	819	\N	\N	\N
LinJ.01.0790	LinJ.09.1130	912	\N	\N	\N
LinJ.01.0790	LinJ.09.1140	912	\N	\N	\N
LinJ.01.0790	LinJ.09.1300	969	\N	\N	\N
LinJ.01.0790	LinJ.10.1160	998	\N	\N	\N
LinJ.01.0790	LinJ.15.0060	998	\N	\N	\N
LinJ.01.0790	LinJ.15.1010	728	\N	\N	\N
LinJ.01.0790	LinJ.15.1310	799	\N	\N	\N
LinJ.01.0790	LinJ.16.1700	998	\N	\N	\N
LinJ.01.0790	LinJ.17.1390	841	\N	\N	\N
LinJ.01.0790	LinJ.19.0390	746	\N	\N	\N
LinJ.01.0790	LinJ.19.1520	996	\N	\N	\N
LinJ.01.0790	LinJ.21.2090	759	\N	\N	\N
LinJ.01.0790	LinJ.21.2150	941	\N	\N	\N
LinJ.01.0790	LinJ.24.1240	963	\N	\N	\N
LinJ.01.0790	LinJ.24.1640	817	\N	\N	\N
LinJ.01.0790	LinJ.24.1860	777	\N	\N	\N
LinJ.01.0790	LinJ.25.0080	817	\N	\N	\N
LinJ.01.0790	LinJ.25.0740	704	\N	\N	\N
LinJ.01.0790	LinJ.25.0760	704	\N	\N	\N
LinJ.01.0790	LinJ.27.1520	996	\N	\N	\N
LinJ.01.0790	LinJ.28.0420	\N	\N	0.694005	0
LinJ.01.0790	LinJ.28.2450	799	\N	\N	\N
LinJ.01.0790	LinJ.30.0460	996	\N	\N	\N
LinJ.01.0790	LinJ.30.0560	785	\N	\N	\N
LinJ.01.0790	LinJ.30.1210	850	\N	\N	\N
LinJ.01.0790	LinJ.30.2600	777	\N	\N	\N
LinJ.01.0790	LinJ.30.3620	951	\N	\N	\N
LinJ.01.0790	LinJ.32.0900	906	\N	\N	\N
LinJ.01.0790	LinJ.33.2880	754	\N	\N	\N
LinJ.01.0790	LinJ.34.0370	777	\N	\N	\N
LinJ.01.0790	LinJ.34.2030	785	\N	\N	\N
LinJ.01.0790	LinJ.35.1210	785	\N	\N	\N
LinJ.01.0790	LinJ.35.2040	759	\N	\N	\N
LinJ.01.0790	LinJ.35.4200	817	\N	\N	\N
LinJ.01.0790	LinJ.35.5360	817	\N	\N	\N
LinJ.01.0790	LinJ.36.3690	788	\N	\N	\N
LinJ.01.0790	LinJ.36.5390	841	\N	\N	\N
LinJ.01.0790	LinJ.36.6320	968	\N	\N	\N
LinJ.01.0800	LinJ.02.0340	\N	0.175175	\N	\N
LinJ.01.0800	LinJ.03.0960	\N	0.299299	\N	\N
LinJ.01.0800	LinJ.04.0810	\N	0.198045	\N	\N
LinJ.01.0800	LinJ.05.0140	\N	0.0558633	\N	\N
LinJ.01.0800	LinJ.05.0200	\N	0.164164	\N	\N
LinJ.01.0800	LinJ.05.0360	\N	0.16016	\N	\N
LinJ.01.0800	LinJ.05.0460	\N	0.163163	\N	\N
LinJ.01.0800	LinJ.05.0510	\N	0.174174	\N	\N
LinJ.01.0800	LinJ.05.0550	\N	\N	0.475173	0
LinJ.01.0800	LinJ.07.0550	\N	0.166166	\N	\N
LinJ.01.0800	LinJ.07.0560	\N	0.17017	\N	\N
LinJ.01.0800	LinJ.07.0660	\N	0.191191	\N	\N
LinJ.01.0800	LinJ.09.0070	\N	0.155155	\N	\N
LinJ.01.0800	LinJ.09.0640	\N	0.0800757	\N	\N
LinJ.01.0800	LinJ.09.0890	\N	0.246246	\N	\N
LinJ.01.0800	LinJ.09.1130	\N	0.211211	\N	\N
LinJ.01.0800	LinJ.10.0210	\N	0.308308	\N	\N
LinJ.01.0800	LinJ.11.0100	\N	0.176176	\N	\N
LinJ.01.0800	LinJ.11.0410	\N	0.22022	\N	\N
LinJ.01.0800	LinJ.11.0900	\N	0.208208	\N	\N
LinJ.01.0800	LinJ.11.0960	\N	0.186186	\N	\N
LinJ.01.0800	LinJ.12.0850	\N	0.226226	\N	\N
LinJ.01.0800	LinJ.13.0390	\N	0.050873	\N	\N
LinJ.01.0800	LinJ.13.0450	\N	0.156156	\N	\N
LinJ.01.0800	LinJ.13.1000	\N	0.249249	\N	\N
LinJ.01.0800	LinJ.14.0460	\N	0.16016	\N	\N
LinJ.01.0800	LinJ.14.1240	\N	0.163163	\N	\N
LinJ.01.0800	LinJ.15.0270	\N	0.168168	\N	\N
LinJ.01.0800	LinJ.15.1430	\N	0.283283	\N	\N
LinJ.01.0800	LinJ.15.1490	\N	0.216216	\N	\N
LinJ.01.0800	LinJ.16.0150	\N	0.194194	\N	\N
LinJ.01.0800	LinJ.16.0580	\N	0.174174	\N	\N
LinJ.01.0800	LinJ.16.1470	\N	0.165165	\N	\N
LinJ.01.0800	LinJ.17.1350	\N	0.281281	\N	\N
LinJ.01.0800	LinJ.18.0090	\N	0.184184	\N	\N
LinJ.01.0800	LinJ.18.0780	\N	0.21021	\N	\N
LinJ.01.0800	LinJ.18.0830	\N	0.18018	\N	\N
LinJ.01.0800	LinJ.19.0090	\N	0.205289	\N	\N
LinJ.01.0800	LinJ.19.1010	\N	0.192192	\N	\N
LinJ.01.0800	LinJ.20.0630	\N	0.17017	\N	\N
LinJ.01.0800	LinJ.20.1640	\N	0.366366	\N	\N
LinJ.01.0800	LinJ.21.0770	\N	0.266266	\N	\N
LinJ.01.0800	LinJ.21.1820	\N	0.122044	\N	\N
LinJ.01.0800	LinJ.21.2130	\N	0.36036	\N	\N
LinJ.01.0800	LinJ.21.2150	\N	0.164164	\N	\N
LinJ.01.0800	LinJ.22.0013	\N	0.24024	\N	\N
LinJ.01.0800	LinJ.22.1230	\N	0.176176	\N	\N
LinJ.01.0800	LinJ.23.0790	\N	0.16016	\N	\N
LinJ.01.0800	LinJ.23.1640	\N	0.0771168	\N	\N
LinJ.01.0800	LinJ.24.0040	\N	0.167167	\N	\N
LinJ.01.0800	LinJ.24.0770	\N	0.133401	\N	\N
LinJ.01.0800	LinJ.24.1590	\N	0.102963	\N	\N
LinJ.01.0800	LinJ.24.2350	\N	0.172172	\N	\N
LinJ.01.0800	LinJ.25.0120	\N	0.191191	\N	\N
LinJ.01.0800	LinJ.25.0190	\N	0.165165	\N	\N
LinJ.01.0800	LinJ.25.1740	\N	0.182182	\N	\N
LinJ.01.0800	LinJ.26.0020	\N	0.261261	\N	\N
LinJ.01.0800	LinJ.26.0150	\N	0.174174	\N	\N
LinJ.01.0800	LinJ.26.0940	\N	0.269269	\N	\N
LinJ.01.0800	LinJ.26.1230	\N	0.159159	\N	\N
LinJ.01.0800	LinJ.26.1360	\N	0.192192	\N	\N
LinJ.01.0800	LinJ.26.1920	\N	0.225225	\N	\N
LinJ.01.0800	LinJ.27.0930	\N	0.207207	\N	\N
LinJ.01.0800	LinJ.27.1520	\N	0.207207	\N	\N
LinJ.01.0800	LinJ.27.1610	\N	0.314314	\N	\N
LinJ.01.0800	LinJ.27.1900	\N	0.151151	\N	\N
LinJ.01.0800	LinJ.27.2260	\N	0.2002	\N	\N
LinJ.01.0800	LinJ.28.0420	\N	\N	0.694005	0
LinJ.01.0800	LinJ.28.1660	\N	0.0987172	\N	\N
LinJ.01.0800	LinJ.28.2000	\N	0.151151	\N	\N
LinJ.01.0800	LinJ.28.2220	\N	0.0592948	\N	\N
LinJ.01.0800	LinJ.28.2600	\N	0.156156	\N	\N
LinJ.01.0800	LinJ.28.2970	\N	0.193193	\N	\N
LinJ.01.0800	LinJ.29.1900	\N	0.187187	\N	\N
LinJ.01.0800	LinJ.29.2270	\N	0.236236	\N	\N
LinJ.01.0800	LinJ.30.0210	\N	0.159159	\N	\N
LinJ.01.0800	LinJ.30.0490	\N	0.251251	\N	\N
LinJ.01.0800	LinJ.30.0560	\N	0.168168	\N	\N
LinJ.01.0800	LinJ.30.1360	\N	0.229229	\N	\N
LinJ.01.0800	LinJ.30.1880	\N	0.151151	\N	\N
LinJ.01.0800	LinJ.30.3050	\N	0.245245	\N	\N
LinJ.01.0800	LinJ.30.3620	\N	0.204204	\N	\N
LinJ.01.0800	LinJ.31.0200	\N	0.272272	\N	\N
LinJ.01.0800	LinJ.32.0080	\N	0.211211	\N	\N
LinJ.01.0800	LinJ.32.0410	\N	0.148595	\N	\N
LinJ.01.0800	LinJ.32.0440	\N	0.167167	\N	\N
LinJ.01.0800	LinJ.32.0720	\N	0.197197	\N	\N
LinJ.01.0800	LinJ.32.2380	\N	0.159159	\N	\N
LinJ.01.0800	LinJ.32.3470	\N	0.15015	\N	\N
LinJ.01.0800	LinJ.32.4070	\N	0.0604199	\N	\N
LinJ.01.0800	LinJ.33.1150	\N	0.178178	\N	\N
LinJ.01.0800	LinJ.33.1430	\N	0.314314	\N	\N
LinJ.01.0800	LinJ.33.1790	\N	0.19019	\N	\N
LinJ.01.0800	LinJ.33.1800	\N	0.0854198	\N	\N
LinJ.01.0800	LinJ.33.1970	\N	0.186186	\N	\N
LinJ.01.0800	LinJ.33.2020	\N	0.257257	\N	\N
LinJ.01.0800	LinJ.34.0670	\N	0.193193	\N	\N
LinJ.01.0800	LinJ.34.1110	\N	0.209209	\N	\N
LinJ.01.0800	LinJ.34.2110	\N	0.167167	\N	\N
LinJ.01.0800	LinJ.34.2440	\N	0.215215	\N	\N
LinJ.01.0800	LinJ.34.3220	\N	0.153153	\N	\N
LinJ.01.0800	LinJ.34.3280	\N	0.22022	\N	\N
LinJ.01.0800	LinJ.34.4120	\N	0.214214	\N	\N
LinJ.01.0800	LinJ.35.0370	\N	0.104666	\N	\N
LinJ.01.0800	LinJ.35.0400	\N	0.181181	\N	\N
LinJ.01.0800	LinJ.35.0410	\N	0.183183	\N	\N
LinJ.01.0800	LinJ.35.1420	\N	0.175175	\N	\N
LinJ.01.0800	LinJ.35.1700	\N	0.178178	\N	\N
LinJ.01.0800	LinJ.35.1880	\N	0.15015	\N	\N
LinJ.01.0800	LinJ.35.1890	\N	0.204204	\N	\N
LinJ.01.0800	LinJ.35.2200	\N	0.195195	\N	\N
LinJ.01.0800	LinJ.35.3590	\N	0.22022	\N	\N
LinJ.01.0800	LinJ.35.3920	\N	0.227227	\N	\N
LinJ.01.0800	LinJ.35.5200	\N	0.188188	\N	\N
LinJ.01.0800	LinJ.36.0950	\N	0.198198	\N	\N
LinJ.01.0800	LinJ.36.1920	\N	0.157157	\N	\N
LinJ.01.0800	LinJ.36.3150	\N	0.151151	\N	\N
LinJ.01.0800	LinJ.36.3220	\N	0.207207	\N	\N
LinJ.01.0800	LinJ.36.4030	\N	0.172172	\N	\N
LinJ.01.0800	LinJ.36.4070	\N	0.223223	\N	\N
LinJ.01.0800	LinJ.36.4100	\N	0.218218	\N	\N
LinJ.01.0800	LinJ.36.4880	\N	0.275275	\N	\N
LinJ.01.0800	LinJ.36.5350	\N	0.199199	\N	\N
LinJ.01.0800	LinJ.36.6680	\N	0.238238	\N	\N
LinJ.02.0010	LinJ.02.0330	869	\N	\N	\N
LinJ.02.0010	LinJ.03.0960	802	\N	\N	\N
LinJ.02.0010	LinJ.06.0980	\N	0.247096	\N	\N
LinJ.02.0010	LinJ.08.0190	\N	0.233203	\N	\N
LinJ.02.0010	LinJ.09.0820	\N	0.154807	\N	\N
LinJ.02.0010	LinJ.14.1240	\N	0.194501	\N	\N
LinJ.02.0010	LinJ.21.1450	\N	0.214348	\N	\N
LinJ.02.0010	LinJ.22.1380	\N	0.20244	\N	\N
LinJ.02.0010	LinJ.34.2450	\N	0.166715	\N	\N
LinJ.02.0020	LinJ.02.0360	838	\N	\N	\N
LinJ.02.0020	LinJ.03.0960	712	\N	\N	\N
LinJ.02.0020	LinJ.04.0960	\N	\N	0.578786	0
LinJ.02.0020	LinJ.11.0270	828	\N	\N	\N
LinJ.02.0020	LinJ.12.0730	\N	0.11904	\N	\N
LinJ.02.0020	LinJ.12.0740	\N	0.0908375	\N	\N
LinJ.02.0020	LinJ.13.0960	828	\N	\N	\N
LinJ.02.0020	LinJ.14.0520	806	\N	\N	\N
LinJ.02.0020	LinJ.14.0760	\N	0.156919	\N	\N
LinJ.02.0020	LinJ.15.0050	828	\N	\N	\N
LinJ.02.0020	LinJ.17.0400	\N	0.0591569	\N	\N
LinJ.02.0020	LinJ.22.0590	828	\N	\N	\N
LinJ.02.0020	LinJ.22.0600	828	\N	\N	\N
LinJ.02.0020	LinJ.23.1560	743	\N	\N	\N
LinJ.02.0020	LinJ.24.2340	806	\N	\N	\N
LinJ.02.0020	LinJ.27.0580	828	\N	\N	\N
LinJ.02.0020	LinJ.27.1710	\N	\N	0.46042	-8.48
LinJ.02.0020	LinJ.29.1230	\N	\N	0.689935	0
LinJ.02.0020	LinJ.32.2540	828	\N	\N	\N
LinJ.02.0020	LinJ.33.0870	\N	0.0611212	\N	\N
LinJ.02.0020	LinJ.34.2710	\N	\N	0.601422	0
LinJ.02.0020	LinJ.35.0850	828	\N	\N	\N
LinJ.02.0020	LinJ.35.1190	828	\N	\N	\N
LinJ.02.0020	LinJ.35.5300	\N	0.0955572	\N	\N
LinJ.02.0090	LinJ.04.1210	827	\N	\N	\N
LinJ.02.0090	LinJ.09.0950	841	\N	\N	\N
LinJ.02.0090	LinJ.09.1130	926	\N	\N	\N
LinJ.02.0090	LinJ.09.1140	926	\N	\N	\N
LinJ.02.0090	LinJ.13.1530	816	\N	\N	\N
LinJ.02.0090	LinJ.16.1170	961	\N	\N	\N
LinJ.02.0090	LinJ.17.0090	743	\N	\N	\N
LinJ.02.0090	LinJ.17.0110	743	\N	\N	\N
LinJ.02.0090	LinJ.17.0180	743	\N	\N	\N
LinJ.02.0090	LinJ.21.1050	986	\N	\N	\N
LinJ.02.0090	LinJ.22.0350	961	\N	\N	\N
LinJ.02.0090	LinJ.25.1460	999	\N	\N	\N
LinJ.02.0090	LinJ.26.0410	877	\N	\N	\N
LinJ.02.0090	LinJ.30.1070	902	\N	\N	\N
LinJ.02.0090	LinJ.30.3440	783	\N	\N	\N
LinJ.02.0090	LinJ.32.1160	774	\N	\N	\N
LinJ.02.0090	LinJ.34.0330	877	\N	\N	\N
LinJ.02.0090	LinJ.36.3690	841	\N	\N	\N
LinJ.02.0090	LinJ.36.6600	762	\N	\N	\N
LinJ.02.0100	LinJ.03.0330	999	\N	\N	\N
LinJ.02.0100	LinJ.05.0550	854	\N	\N	\N
LinJ.02.0100	LinJ.07.1030	837	\N	\N	\N
LinJ.02.0100	LinJ.08.0670	999	\N	\N	\N
LinJ.02.0100	LinJ.09.1300	898	\N	\N	\N
LinJ.02.0100	LinJ.11.0050	845	\N	\N	\N
LinJ.02.0100	LinJ.11.0230	777	\N	\N	\N
LinJ.02.0100	LinJ.13.0170	879	\N	\N	\N
LinJ.02.0100	LinJ.14.0020	730	\N	\N	\N
LinJ.02.0100	LinJ.14.0140	879	\N	\N	\N
LinJ.02.0100	LinJ.15.0310	989	\N	\N	\N
LinJ.02.0100	LinJ.16.1000	854	\N	\N	\N
LinJ.02.0100	LinJ.17.0070	999	\N	\N	\N
LinJ.02.0100	LinJ.17.0330	928	\N	\N	\N
LinJ.02.0100	LinJ.17.0770	919	\N	\N	\N
LinJ.02.0100	LinJ.18.0650	837	\N	\N	\N
LinJ.02.0100	LinJ.21.1160	711	\N	\N	\N
LinJ.02.0100	LinJ.21.1170	711	\N	\N	\N
LinJ.02.0100	LinJ.22.0630	837	\N	\N	\N
LinJ.02.0100	LinJ.22.0990	837	\N	\N	\N
LinJ.02.0100	LinJ.22.1110	901	\N	\N	\N
LinJ.02.0100	LinJ.23.1530	928	\N	\N	\N
LinJ.02.0100	LinJ.23.1810	863	\N	\N	\N
LinJ.02.0100	LinJ.24.0620	845	\N	\N	\N
LinJ.02.0100	LinJ.24.1010	944	\N	\N	\N
LinJ.02.0100	LinJ.24.1590	965	\N	\N	\N
LinJ.02.0100	LinJ.26.2460	827	\N	\N	\N
LinJ.02.0100	LinJ.27.0260	902	\N	\N	\N
LinJ.02.0100	LinJ.27.1790	998	\N	\N	\N
LinJ.02.0100	LinJ.27.1970	901	\N	\N	\N
LinJ.02.0100	LinJ.27.2560	944	\N	\N	\N
LinJ.02.0100	LinJ.27.2570	854	\N	\N	\N
LinJ.02.0100	LinJ.28.0550	827	\N	\N	\N
LinJ.02.0100	LinJ.28.0560	949	\N	\N	\N
LinJ.02.0100	LinJ.28.0580	970	\N	\N	\N
LinJ.02.0100	LinJ.28.1940	995	\N	\N	\N
LinJ.02.0100	LinJ.28.2440	879	\N	\N	\N
LinJ.02.0100	LinJ.29.1140	996	\N	\N	\N
LinJ.02.0100	LinJ.29.1420	827	\N	\N	\N
LinJ.02.0100	LinJ.29.1910	993	\N	\N	\N
LinJ.02.0100	LinJ.29.2140	837	\N	\N	\N
LinJ.02.0100	LinJ.29.2260	854	\N	\N	\N
LinJ.02.0100	LinJ.29.2830	739	\N	\N	\N
LinJ.02.0100	LinJ.30.0340	971	\N	\N	\N
LinJ.02.0100	LinJ.30.1780	854	\N	\N	\N
LinJ.02.0100	LinJ.30.2300	965	\N	\N	\N
LinJ.02.0100	LinJ.30.2620	947	\N	\N	\N
LinJ.02.0100	LinJ.32.1520	999	\N	\N	\N
LinJ.02.0100	LinJ.33.1810	837	\N	\N	\N
LinJ.02.0100	LinJ.33.2620	777	\N	\N	\N
LinJ.02.0100	LinJ.33.2840	883	\N	\N	\N
LinJ.02.0100	LinJ.35.0480	837	\N	\N	\N
LinJ.02.0100	LinJ.35.3300	944	\N	\N	\N
LinJ.02.0100	LinJ.35.3500	740	\N	\N	\N
LinJ.02.0100	LinJ.35.3560	949	\N	\N	\N
LinJ.02.0100	LinJ.35.4110	837	\N	\N	\N
LinJ.02.0100	LinJ.35.4950	777	\N	\N	\N
LinJ.02.0100	LinJ.36.0600	854	\N	\N	\N
LinJ.02.0100	LinJ.36.0960	837	\N	\N	\N
LinJ.02.0100	LinJ.36.2920	712	\N	\N	\N
LinJ.02.0100	LinJ.36.4120	902	\N	\N	\N
LinJ.02.0100	LinJ.36.7020	944	\N	\N	\N
LinJ.02.0100	LinJ.36.7340	879	\N	\N	\N
LinJ.02.0110	LinJ.03.0500	974	\N	\N	\N
LinJ.02.0110	LinJ.05.0590	932	\N	\N	\N
LinJ.02.0110	LinJ.05.0610	964	\N	\N	\N
LinJ.02.0110	LinJ.08.0080	972	\N	\N	\N
LinJ.02.0110	LinJ.08.0930	936	\N	\N	\N
LinJ.02.0110	LinJ.09.0410	954	\N	\N	\N
LinJ.02.0110	LinJ.10.0830	973	\N	\N	\N
LinJ.02.0110	LinJ.13.0390	810	\N	\N	\N
LinJ.02.0110	LinJ.17.0850	999	\N	\N	\N
LinJ.02.0110	LinJ.18.0780	\N	0.24024	\N	\N
LinJ.02.0110	LinJ.19.0650	772	\N	\N	\N
LinJ.02.0110	LinJ.21.1360	973	\N	\N	\N
LinJ.02.0110	LinJ.22.0410	704	\N	\N	\N
LinJ.02.0110	LinJ.22.0880	943	\N	\N	\N
LinJ.02.0110	LinJ.25.1440	999	\N	\N	\N
LinJ.02.0110	LinJ.25.1930	954	\N	\N	\N
LinJ.02.0110	LinJ.26.1380	973	\N	\N	\N
LinJ.02.0110	LinJ.27.1890	995	\N	\N	\N
LinJ.02.0110	LinJ.27.2430	999	\N	\N	\N
LinJ.02.0110	LinJ.28.2780	999	0.22022	\N	\N
LinJ.02.0110	LinJ.29.0400	993	\N	\N	\N
LinJ.02.0110	LinJ.29.0910	815	\N	\N	\N
LinJ.02.0110	LinJ.29.1440	919	\N	\N	\N
LinJ.02.0110	LinJ.29.1470	919	\N	\N	\N
LinJ.02.0110	LinJ.30.0560	960	\N	\N	\N
LinJ.02.0110	LinJ.30.0590	999	\N	\N	\N
LinJ.02.0110	LinJ.30.1270	982	\N	\N	\N
LinJ.02.0110	LinJ.30.1820	999	\N	\N	\N
LinJ.02.0110	LinJ.30.2830	735	\N	\N	\N
LinJ.02.0110	LinJ.30.3620	\N	0.314314	\N	\N
LinJ.02.0110	LinJ.32.0180	994	\N	\N	\N
LinJ.02.0110	LinJ.32.1460	810	\N	\N	\N
LinJ.02.0110	LinJ.32.1940	735	\N	\N	\N
LinJ.02.0110	LinJ.32.2260	783	\N	\N	\N
LinJ.02.0110	LinJ.33.3340	996	\N	\N	\N
LinJ.02.0110	LinJ.34.2030	795	\N	\N	\N
LinJ.02.0110	LinJ.35.1210	795	\N	\N	\N
LinJ.02.0110	LinJ.35.2590	919	\N	\N	\N
LinJ.02.0110	LinJ.35.4000	996	0.322322	\N	\N
LinJ.02.0110	LinJ.35.4530	980	\N	\N	\N
LinJ.02.0110	LinJ.36.0190	967	\N	\N	\N
LinJ.02.0110	LinJ.36.0930	992	\N	\N	\N
LinJ.02.0110	LinJ.36.2130	735	\N	\N	\N
LinJ.02.0110	LinJ.36.2140	735	\N	\N	\N
LinJ.02.0110	LinJ.36.2970	772	\N	\N	\N
LinJ.02.0110	LinJ.36.3070	985	\N	\N	\N
LinJ.02.0110	LinJ.36.3190	985	0.18018	\N	\N
LinJ.02.0110	LinJ.36.5050	900	\N	\N	\N
LinJ.02.0110	LinJ.36.5660	874	\N	\N	\N
LinJ.02.0110	LinJ.36.5920	772	\N	\N	\N
LinJ.02.0110	LinJ.36.6600	786	\N	\N	\N
LinJ.02.0230	LinJ.02.0330	767	\N	\N	\N
LinJ.02.0230	LinJ.03.0960	\N	0.112972	\N	\N
LinJ.02.0230	LinJ.04.0330	756	\N	\N	\N
LinJ.02.0230	LinJ.05.0030	\N	0.211803	\N	\N
LinJ.02.0230	LinJ.06.0030	\N	0.128395	\N	\N
LinJ.02.0230	LinJ.07.0060	703	\N	\N	\N
LinJ.02.0230	LinJ.07.0610	\N	0.207332	\N	\N
LinJ.02.0230	LinJ.08.0030	764	\N	\N	\N
LinJ.02.0230	LinJ.08.1020	\N	0.118259	\N	\N
LinJ.02.0230	LinJ.09.1130	\N	0.168733	\N	\N
LinJ.02.0230	LinJ.10.0830	\N	0.140246	\N	\N
LinJ.02.0230	LinJ.10.0900	\N	0.118491	\N	\N
LinJ.02.0230	LinJ.10.0960	766	0.203725	\N	\N
LinJ.02.0230	LinJ.10.1250	\N	0.113999	\N	\N
LinJ.02.0230	LinJ.11.1160	\N	0.20416	\N	\N
LinJ.02.0230	LinJ.13.0220	\N	0.113102	\N	\N
LinJ.02.0230	LinJ.13.1350	\N	0.225195	\N	\N
LinJ.02.0230	LinJ.13.1530	\N	0.109555	\N	\N
LinJ.02.0230	LinJ.14.0010	\N	0.114514	\N	\N
LinJ.02.0230	LinJ.14.0820	769	\N	\N	\N
LinJ.02.0230	LinJ.15.1010	\N	0.132628	\N	\N
LinJ.02.0230	LinJ.16.0150	\N	0.0824657	\N	\N
LinJ.02.0230	LinJ.16.1450	756	\N	\N	\N
LinJ.02.0230	LinJ.16.1480	770	\N	\N	\N
LinJ.02.0230	LinJ.17.0080	976	0.220797	\N	\N
LinJ.02.0230	LinJ.17.0110	\N	0.26903	\N	\N
LinJ.02.0230	LinJ.17.0130	\N	0.221695	\N	\N
LinJ.02.0230	LinJ.17.0140	\N	0.220734	\N	\N
LinJ.02.0230	LinJ.17.0200	\N	0.216431	\N	\N
LinJ.02.0230	LinJ.17.0330	901	\N	\N	\N
LinJ.02.0230	LinJ.17.0890	\N	0.188566	\N	\N
LinJ.02.0230	LinJ.18.0890	740	\N	\N	\N
LinJ.02.0230	LinJ.18.1140	\N	0.180146	\N	\N
LinJ.02.0230	LinJ.19.0250	\N	0.178749	\N	\N
LinJ.02.0230	LinJ.19.0810	963	\N	\N	\N
LinJ.02.0230	LinJ.20.1600	721	\N	\N	\N
LinJ.02.0230	LinJ.20.1660	\N	0.112755	\N	\N
LinJ.02.0230	LinJ.21.0530	963	\N	\N	\N
LinJ.02.0230	LinJ.21.0870	\N	0.167683	\N	\N
LinJ.02.0230	LinJ.21.1530	764	\N	\N	\N
LinJ.02.0230	LinJ.22.0400	700	\N	\N	\N
LinJ.02.0230	LinJ.22.0640	\N	0.0846933	\N	\N
LinJ.02.0230	LinJ.24.2350	\N	0.0859907	\N	\N
LinJ.02.0230	LinJ.25.0760	\N	0.185476	\N	\N
LinJ.02.0230	LinJ.25.1460	\N	0.278106	\N	\N
LinJ.02.0230	LinJ.25.2050	\N	0.178557	\N	\N
LinJ.02.0230	LinJ.26.0260	\N	0.0875686	\N	\N
LinJ.02.0230	LinJ.26.0340	967	\N	\N	\N
LinJ.02.0230	LinJ.26.2210	948	\N	\N	\N
LinJ.02.0230	LinJ.26.2270	726	\N	\N	\N
LinJ.02.0230	LinJ.26.2380	966	\N	\N	\N
LinJ.02.0230	LinJ.27.0620	\N	0.140014	\N	\N
LinJ.02.0230	LinJ.27.2260	\N	0.230067	\N	\N
LinJ.02.0230	LinJ.27.2300	764	\N	\N	\N
LinJ.02.0230	LinJ.28.1600	766	\N	\N	\N
LinJ.02.0230	LinJ.28.3130	794	\N	\N	\N
LinJ.02.0230	LinJ.29.0230	\N	0.107501	\N	\N
LinJ.02.0230	LinJ.29.0950	\N	0.215636	\N	\N
LinJ.02.0230	LinJ.29.1330	\N	0.090917	\N	\N
LinJ.02.0230	LinJ.29.2270	978	0.524325	\N	\N
LinJ.02.0230	LinJ.29.2310	\N	0.253036	\N	\N
LinJ.02.0230	LinJ.30.1180	\N	0.259221	\N	\N
LinJ.02.0230	LinJ.30.1410	955	\N	\N	\N
LinJ.02.0230	LinJ.30.2380	\N	0.083391	\N	\N
LinJ.02.0230	LinJ.30.3030	\N	0.115399	\N	\N
LinJ.02.0230	LinJ.30.3440	\N	0.194284	\N	\N
LinJ.02.0230	LinJ.31.2350	756	\N	\N	\N
LinJ.02.0230	LinJ.31.2890	756	0.275706	\N	\N
LinJ.02.0230	LinJ.32.0070	954	\N	\N	\N
LinJ.02.0230	LinJ.32.0520	\N	0.109547	\N	\N
LinJ.02.0230	LinJ.32.0810	988	\N	\N	\N
LinJ.02.0230	LinJ.32.1930	790	\N	\N	\N
LinJ.02.0230	LinJ.32.2160	\N	0.130896	\N	\N
LinJ.02.0230	LinJ.32.3310	\N	0.121373	\N	\N
LinJ.02.0230	LinJ.32.4020	\N	0.235295	\N	\N
LinJ.02.0230	LinJ.33.1940	\N	0.111526	\N	\N
LinJ.02.0230	LinJ.33.2880	\N	0.168931	\N	\N
LinJ.02.0230	LinJ.33.3360	857	\N	\N	\N
LinJ.02.0230	LinJ.34.0510	\N	0.199268	\N	\N
LinJ.02.0230	LinJ.34.2340	\N	0.125263	\N	\N
LinJ.02.0230	LinJ.34.2490	967	\N	\N	\N
LinJ.02.0230	LinJ.34.2700	\N	0.126479	\N	\N
LinJ.02.0230	LinJ.34.4090	\N	0.218626	\N	\N
LinJ.02.0230	LinJ.35.0130	\N	0.222737	\N	\N
LinJ.02.0230	LinJ.35.1430	\N	0.170398	\N	\N
LinJ.02.0230	LinJ.35.2150	947	\N	\N	\N
LinJ.02.0230	LinJ.35.2380	\N	0.193988	\N	\N
LinJ.02.0230	LinJ.35.5180	\N	0.110173	\N	\N
LinJ.02.0230	LinJ.36.0210	\N	0.285218	\N	\N
LinJ.02.0230	LinJ.36.0620	\N	0.20658	\N	\N
LinJ.02.0230	LinJ.36.0880	756	\N	\N	\N
LinJ.02.0230	LinJ.36.1490	\N	0.139971	\N	\N
LinJ.02.0230	LinJ.36.3140	\N	0.120594	\N	\N
LinJ.02.0230	LinJ.36.4220	783	\N	\N	\N
LinJ.02.0230	LinJ.36.6470	815	\N	\N	\N
LinJ.02.0230	LinJ.36.6510	\N	0.170686	\N	\N
LinJ.02.0230	LinJ.36.6710	\N	0.139628	\N	\N
LinJ.02.0270	LinJ.11.0040	\N	0.0784842	\N	\N
LinJ.02.0270	LinJ.11.1240	\N	0.0418119	\N	\N
LinJ.02.0270	LinJ.21.1580	\N	0.0554328	\N	\N
LinJ.02.0270	LinJ.23.0430	\N	0.040588	\N	\N
LinJ.02.0270	LinJ.25.0540	\N	0.0859817	\N	\N
LinJ.02.0270	LinJ.26.2700	\N	0.0387212	\N	\N
LinJ.02.0270	LinJ.29.1780	\N	0.0634159	\N	\N
LinJ.02.0270	LinJ.31.1300	\N	0.0688924	\N	\N
LinJ.02.0270	LinJ.32.3280	\N	0.0848093	\N	\N
LinJ.02.0270	LinJ.33.0420	\N	0.0808749	\N	\N
LinJ.02.0270	LinJ.35.3560	\N	0.0518211	\N	\N
LinJ.02.0290	LinJ.02.0340	999	\N	\N	\N
LinJ.02.0290	LinJ.02.0350	917	\N	\N	\N
LinJ.02.0290	LinJ.03.0960	797	\N	\N	\N
LinJ.02.0290	LinJ.14.0010	996	0.585636	\N	\N
LinJ.02.0290	LinJ.16.0560	732	\N	\N	\N
LinJ.02.0290	LinJ.22.1430	995	\N	\N	\N
LinJ.02.0290	LinJ.27.0260	826	\N	\N	\N
LinJ.02.0290	LinJ.28.0310	972	\N	\N	\N
LinJ.02.0290	LinJ.28.0470	972	\N	\N	\N
LinJ.02.0290	LinJ.32.3660	917	\N	\N	\N
LinJ.02.0290	LinJ.34.4330	969	\N	\N	\N
LinJ.02.0290	LinJ.36.3150	802	\N	\N	\N
LinJ.02.0290	LinJ.36.3170	\N	0.473473	\N	\N
LinJ.02.0330	LinJ.02.0340	813	\N	\N	\N
LinJ.02.0330	LinJ.02.0560	871	\N	\N	\N
LinJ.02.0330	LinJ.03.0960	882	\N	\N	\N
LinJ.02.0330	LinJ.04.1230	775	0.165165	\N	\N
LinJ.02.0330	LinJ.05.0410	742	\N	\N	\N
LinJ.02.0330	LinJ.10.0210	\N	0.158158	\N	\N
LinJ.02.0330	LinJ.15.1310	972	0.157157	\N	\N
LinJ.02.0330	LinJ.16.1000	874	\N	\N	\N
LinJ.02.0330	LinJ.17.1350	\N	0.208208	\N	\N
LinJ.02.0330	LinJ.18.0830	\N	0.181181	\N	\N
LinJ.02.0330	LinJ.18.0940	786	\N	\N	\N
LinJ.02.0330	LinJ.19.0440	915	\N	\N	\N
LinJ.02.0330	LinJ.19.1200	\N	0.211211	\N	\N
LinJ.02.0330	LinJ.21.0040	867	\N	\N	\N
LinJ.02.0330	LinJ.21.2130	\N	0.217217	\N	\N
LinJ.02.0330	LinJ.23.0790	\N	0.166166	\N	\N
LinJ.02.0330	LinJ.24.0130	911	\N	\N	\N
LinJ.02.0330	LinJ.24.1680	867	\N	\N	\N
LinJ.02.0330	LinJ.25.0450	869	\N	\N	\N
LinJ.02.0330	LinJ.28.2000	\N	0.182182	\N	\N
LinJ.02.0330	LinJ.28.2450	972	\N	\N	\N
LinJ.02.0330	LinJ.29.0020	904	\N	\N	\N
LinJ.02.0330	LinJ.29.0250	\N	0.222222	\N	\N
LinJ.02.0330	LinJ.29.0790	879	\N	\N	\N
LinJ.02.0330	LinJ.29.2660	901	\N	\N	\N
LinJ.02.0330	LinJ.30.0210	\N	0.209209	\N	\N
LinJ.02.0330	LinJ.30.0490	\N	0.194194	\N	\N
LinJ.02.0330	LinJ.30.1360	\N	0.156156	\N	\N
LinJ.02.0330	LinJ.30.2850	\N	\N	0.475173	0
LinJ.02.0330	LinJ.30.3050	\N	0.212212	\N	\N
LinJ.02.0330	LinJ.30.3530	756	\N	\N	\N
LinJ.02.0330	LinJ.31.1770	915	\N	\N	\N
LinJ.02.0330	LinJ.32.0720	\N	0.183183	\N	\N
LinJ.02.0330	LinJ.33.0350	767	\N	\N	\N
LinJ.02.0330	LinJ.33.0360	767	\N	\N	\N
LinJ.02.0330	LinJ.33.2520	767	\N	\N	\N
LinJ.02.0330	LinJ.34.1530	847	\N	\N	\N
LinJ.02.0330	LinJ.34.1900	890	\N	\N	\N
LinJ.02.0330	LinJ.35.1020	755	\N	\N	\N
LinJ.02.0330	LinJ.35.1700	\N	0.173173	\N	\N
LinJ.02.0330	LinJ.35.3590	\N	0.209209	\N	\N
LinJ.02.0330	LinJ.35.3920	\N	0.2002	\N	\N
LinJ.02.0330	LinJ.35.4700	926	\N	\N	\N
LinJ.02.0330	LinJ.36.0920	\N	0.193193	\N	\N
LinJ.02.0330	LinJ.36.4170	728	\N	\N	\N
LinJ.02.0330	LinJ.36.5320	979	0.623624	\N	\N
LinJ.02.0340	LinJ.02.0360	971	\N	\N	\N
LinJ.02.0340	LinJ.03.0520	999	0.727728	\N	\N
LinJ.02.0340	LinJ.03.0960	999	\N	\N	\N
LinJ.02.0340	LinJ.04.1250	\N	0.236236	\N	\N
LinJ.02.0340	LinJ.06.0140	999	0.78979	\N	\N
LinJ.02.0340	LinJ.07.0660	\N	0.565566	\N	\N
LinJ.02.0340	LinJ.07.1300	999	0.91992	\N	\N
LinJ.02.0340	LinJ.09.0950	970	\N	\N	\N
LinJ.02.0340	LinJ.09.1020	\N	0.23023	\N	\N
LinJ.02.0340	LinJ.11.0240	999	0.696697	\N	\N
LinJ.02.0340	LinJ.11.0350	\N	0.389389	\N	\N
LinJ.02.0340	LinJ.11.1200	\N	0.567568	\N	\N
LinJ.02.0340	LinJ.12.0003	\N	0.721722	\N	\N
LinJ.02.0340	LinJ.12.0190	\N	0.760761	\N	\N
LinJ.02.0340	LinJ.13.0990	999	0.771772	\N	\N
LinJ.02.0340	LinJ.14.0310	999	0.597598	\N	\N
LinJ.02.0340	LinJ.14.0460	\N	0.577578	\N	\N
LinJ.02.0340	LinJ.15.0270	\N	0.402402	\N	\N
LinJ.02.0340	LinJ.15.1050	\N	0.277277	\N	\N
LinJ.02.0340	LinJ.15.1070	\N	0.344344	\N	\N
LinJ.02.0340	LinJ.16.0300	989	0.601602	\N	\N
LinJ.02.0340	LinJ.16.0850	795	\N	\N	\N
LinJ.02.0340	LinJ.16.1710	\N	0.292292	\N	\N
LinJ.02.0340	LinJ.18.0690	\N	0.298298	\N	\N
LinJ.02.0340	LinJ.18.0700	\N	0.289289	\N	\N
LinJ.02.0340	LinJ.19.1100	999	0.50951	\N	\N
LinJ.02.0340	LinJ.20.0720	\N	0.311311	\N	\N
LinJ.02.0340	LinJ.20.0820	901	\N	\N	\N
LinJ.02.0340	LinJ.21.0840	999	0.854855	\N	\N
LinJ.02.0340	LinJ.21.1330	\N	0.304304	\N	\N
LinJ.02.0340	LinJ.21.1820	\N	0.171171	\N	\N
LinJ.02.0340	LinJ.21.2070	999	0.710711	\N	\N
LinJ.02.0340	LinJ.21.2200	999	0.728729	\N	\N
LinJ.02.0340	LinJ.22.0330	\N	0.186186	\N	\N
LinJ.02.0340	LinJ.22.0440	999	0.6997	\N	\N
LinJ.02.0340	LinJ.22.0490	999	0.733734	\N	\N
LinJ.02.0340	LinJ.22.0540	\N	0.176176	\N	\N
LinJ.02.0340	LinJ.23.1460	\N	0.344344	\N	\N
LinJ.02.0340	LinJ.24.0420	990	\N	\N	\N
LinJ.02.0340	LinJ.24.0470	\N	0.232232	\N	\N
LinJ.02.0340	LinJ.24.1790	\N	0.495495	\N	\N
LinJ.02.0340	LinJ.25.0020	\N	0.282282	\N	\N
LinJ.02.0340	LinJ.25.0190	\N	0.494494	\N	\N
LinJ.02.0340	LinJ.25.1740	\N	0.564565	\N	\N
LinJ.02.0340	LinJ.25.2310	\N	0.157157	\N	\N
LinJ.02.0340	LinJ.26.1220	\N	0.364364	\N	\N
LinJ.02.0340	LinJ.26.1530	\N	0.471471	\N	\N
LinJ.02.0340	LinJ.27.0040	\N	0.192192	\N	\N
LinJ.02.0340	LinJ.27.0190	999	0.563564	\N	\N
LinJ.02.0340	LinJ.27.0920	\N	0.174174	\N	\N
LinJ.02.0340	LinJ.27.0940	901	\N	\N	\N
LinJ.02.0340	LinJ.27.1150	\N	0.376376	\N	\N
LinJ.02.0340	LinJ.27.1370	999	0.85986	\N	\N
LinJ.02.0340	LinJ.27.1610	\N	0.18018	\N	\N
LinJ.02.0340	LinJ.27.2350	\N	0.165165	\N	\N
LinJ.02.0340	LinJ.27.2430	\N	0.256256	\N	\N
LinJ.02.0340	LinJ.28.0110	999	0.46046	\N	\N
LinJ.02.0340	LinJ.28.1310	\N	0.36036	\N	\N
LinJ.02.0340	LinJ.28.1660	\N	0.167167	\N	\N
LinJ.02.0340	LinJ.28.1850	999	0.8999	\N	\N
LinJ.02.0340	LinJ.28.2600	\N	0.447447	\N	\N
LinJ.02.0340	LinJ.28.2970	\N	0.275275	\N	\N
LinJ.02.0340	LinJ.28.3000	\N	0.384384	\N	\N
LinJ.02.0340	LinJ.28.3040	\N	0.276276	\N	\N
LinJ.02.0340	LinJ.29.0120	999	0.922923	\N	\N
LinJ.02.0340	LinJ.29.2270	\N	0.62963	\N	\N
LinJ.02.0340	LinJ.30.0130	\N	0.191191	\N	\N
LinJ.02.0340	LinJ.30.0470	\N	0.425425	\N	\N
LinJ.02.0340	LinJ.30.0560	\N	0.495495	\N	\N
LinJ.02.0340	LinJ.30.0740	787	\N	\N	\N
LinJ.02.0340	LinJ.30.1180	\N	0.199199	\N	\N
LinJ.02.0340	LinJ.30.2470	\N	0.295295	\N	\N
LinJ.02.0340	LinJ.30.2480	\N	0.309309	\N	\N
LinJ.02.0340	LinJ.30.2530	\N	0.308308	\N	\N
LinJ.02.0340	LinJ.30.2540	\N	0.309309	\N	\N
LinJ.02.0340	LinJ.30.3350	904	0.438438	\N	\N
LinJ.02.0340	LinJ.30.3430	\N	0.526527	\N	\N
LinJ.02.0340	LinJ.31.0150	999	\N	\N	\N
LinJ.02.0340	LinJ.31.1930	813	\N	\N	\N
LinJ.02.0340	LinJ.31.2830	\N	0.4004	\N	\N
LinJ.02.0340	LinJ.32.0080	\N	0.236236	\N	\N
LinJ.02.0340	LinJ.32.0400	999	0.92993	\N	\N
LinJ.02.0340	LinJ.32.1060	\N	0.34034	\N	\N
LinJ.02.0340	LinJ.32.1260	999	0.883884	\N	\N
LinJ.02.0340	LinJ.32.2960	999	0.920921	\N	\N
LinJ.02.0340	LinJ.32.3120	\N	0.22022	\N	\N
LinJ.02.0340	LinJ.32.3470	\N	0.328328	\N	\N
LinJ.02.0340	LinJ.34.0510	\N	0.406406	\N	\N
LinJ.02.0340	LinJ.34.0670	999	0.976977	\N	\N
LinJ.02.0340	LinJ.34.2440	\N	0.442442	\N	\N
LinJ.02.0340	LinJ.34.3280	\N	0.436436	\N	\N
LinJ.02.0340	LinJ.34.4280	994	\N	\N	\N
LinJ.02.0340	LinJ.34.4390	994	0.847848	\N	\N
LinJ.02.0340	LinJ.35.0070	\N	0.215215	\N	\N
LinJ.02.0340	LinJ.35.0370	\N	0.223223	\N	\N
LinJ.02.0340	LinJ.35.1390	\N	0.237237	\N	\N
LinJ.02.0340	LinJ.35.1760	993	\N	\N	\N
LinJ.02.0340	LinJ.35.2710	998	\N	\N	\N
LinJ.02.0340	LinJ.35.3880	999	0.834835	\N	\N
LinJ.02.0340	LinJ.35.3900	\N	0.333333	\N	\N
LinJ.02.0340	LinJ.35.4000	\N	0.16016	\N	\N
LinJ.02.0340	LinJ.35.4200	\N	0.21021	\N	\N
LinJ.02.0340	LinJ.35.4910	999	0.604605	\N	\N
LinJ.02.0340	LinJ.35.5360	\N	0.193212	\N	\N
LinJ.02.0340	LinJ.36.0210	\N	0.233233	\N	\N
LinJ.02.0340	LinJ.36.0340	999	0.876877	\N	\N
LinJ.02.0340	LinJ.36.0490	\N	0.209209	\N	\N
LinJ.02.0340	LinJ.36.1420	\N	0.46046	\N	\N
LinJ.02.0340	LinJ.36.1670	999	0.68969	\N	\N
LinJ.02.0340	LinJ.36.1730	994	0.697698	\N	\N
LinJ.02.0340	LinJ.36.2360	\N	0.356356	\N	\N
LinJ.02.0340	LinJ.36.3360	\N	0.379379	\N	\N
LinJ.02.0340	LinJ.36.3690	929	\N	\N	\N
LinJ.02.0340	LinJ.36.4030	\N	0.188188	\N	\N
LinJ.02.0340	LinJ.36.4570	999	0.776777	\N	\N
LinJ.02.0340	LinJ.36.5350	\N	0.282282	\N	\N
LinJ.02.0340	LinJ.36.5870	\N	0.197197	\N	\N
LinJ.02.0340	LinJ.36.6530	\N	0.189189	\N	\N
LinJ.02.0340	LinJ.36.6780	\N	0.211211	\N	\N
LinJ.02.0340	LinJ.36.7240	\N	0.332332	\N	\N
LinJ.02.0340	LinJ.36.7280	\N	0.212212	\N	\N
LinJ.02.0350	LinJ.02.0630	961	\N	\N	\N
LinJ.02.0350	LinJ.03.0960	\N	0.159159	\N	\N
LinJ.02.0350	LinJ.04.0570	\N	0.208208	\N	\N
LinJ.02.0350	LinJ.04.0810	\N	0.220678	\N	\N
LinJ.02.0350	LinJ.05.0200	\N	0.334334	\N	\N
LinJ.02.0350	LinJ.05.0280	\N	0.290703	\N	\N
LinJ.02.0350	LinJ.05.0460	\N	0.434434	\N	\N
LinJ.02.0350	LinJ.05.0830	\N	0.22022	\N	\N
LinJ.02.0350	LinJ.08.1040	\N	0.151151	\N	\N
LinJ.02.0350	LinJ.09.0880	737	\N	\N	\N
LinJ.02.0350	LinJ.09.0890	\N	0.464464	\N	\N
LinJ.02.0350	LinJ.10.0210	\N	0.287287	\N	\N
LinJ.02.0350	LinJ.11.0410	\N	0.42042	\N	\N
LinJ.02.0350	LinJ.11.0900	\N	0.388388	\N	\N
LinJ.02.0350	LinJ.12.0850	\N	0.588589	\N	\N
LinJ.02.0350	LinJ.13.0260	\N	0.279279	\N	\N
LinJ.02.0350	LinJ.13.0830	792	\N	\N	\N
LinJ.02.0350	LinJ.14.0010	\N	0.227227	\N	\N
LinJ.02.0350	LinJ.14.0460	\N	0.165165	\N	\N
LinJ.02.0350	LinJ.15.1430	771	0.276276	\N	\N
LinJ.02.0350	LinJ.16.0250	\N	0.167167	\N	\N
LinJ.02.0350	LinJ.16.1470	\N	0.333333	\N	\N
LinJ.02.0350	LinJ.17.0400	\N	0.156156	\N	\N
LinJ.02.0350	LinJ.17.1230	793	\N	\N	\N
LinJ.02.0350	LinJ.17.1350	\N	0.358358	\N	\N
LinJ.02.0350	LinJ.17.1480	\N	0.22022	\N	\N
LinJ.02.0350	LinJ.18.0620	737	\N	\N	\N
LinJ.02.0350	LinJ.18.0780	\N	0.44044	\N	\N
LinJ.02.0350	LinJ.18.0830	\N	0.371371	\N	\N
LinJ.02.0350	LinJ.18.1120	793	\N	\N	\N
LinJ.02.0350	LinJ.18.1600	\N	0.182182	\N	\N
LinJ.02.0350	LinJ.19.0090	\N	0.235986	\N	\N
LinJ.02.0350	LinJ.19.0310	\N	0.163163	\N	\N
LinJ.02.0350	LinJ.19.0660	\N	0.167167	\N	\N
LinJ.02.0350	LinJ.19.1200	\N	0.328328	\N	\N
LinJ.02.0350	LinJ.19.1470	737	\N	\N	\N
LinJ.02.0350	LinJ.19.1620	737	\N	\N	\N
LinJ.02.0350	LinJ.20.0490	\N	0.227227	\N	\N
LinJ.02.0350	LinJ.20.0630	\N	0.246246	\N	\N
LinJ.02.0350	LinJ.20.1640	\N	0.512513	\N	\N
LinJ.02.0350	LinJ.21.0770	\N	0.425425	\N	\N
LinJ.02.0350	LinJ.21.2130	\N	0.374374	\N	\N
LinJ.02.0350	LinJ.22.0013	\N	0.249249	\N	\N
LinJ.02.0350	LinJ.22.0540	\N	0.188188	\N	\N
LinJ.02.0350	LinJ.22.1230	\N	0.347347	\N	\N
LinJ.02.0350	LinJ.22.1430	\N	0.182182	\N	\N
LinJ.02.0350	LinJ.23.0570	\N	0.183183	\N	\N
LinJ.02.0350	LinJ.23.1610	\N	0.184184	\N	\N
LinJ.02.0350	LinJ.24.1550	\N	0.238238	\N	\N
LinJ.02.0350	LinJ.24.2350	\N	0.325325	\N	\N
LinJ.02.0350	LinJ.25.1430	\N	0.303303	\N	\N
LinJ.02.0350	LinJ.26.0020	\N	0.428428	\N	\N
LinJ.02.0350	LinJ.26.0120	\N	0.159159	\N	\N
LinJ.02.0350	LinJ.26.0940	\N	0.445445	\N	\N
LinJ.02.0350	LinJ.26.1230	\N	0.289289	\N	\N
LinJ.02.0350	LinJ.26.1360	\N	0.156156	\N	\N
LinJ.02.0350	LinJ.26.1920	\N	0.376376	\N	\N
LinJ.02.0350	LinJ.27.0460	\N	0.262262	\N	\N
LinJ.02.0350	LinJ.27.0620	\N	0.0801018	\N	\N
LinJ.02.0350	LinJ.27.1610	\N	0.368368	\N	\N
LinJ.02.0350	LinJ.27.1900	\N	0.263263	\N	\N
LinJ.02.0350	LinJ.27.2170	\N	0.195195	\N	\N
LinJ.02.0350	LinJ.28.0770	862	\N	\N	\N
LinJ.02.0350	LinJ.28.2000	\N	0.26026	\N	\N
LinJ.02.0350	LinJ.28.2570	\N	0.334334	\N	\N
LinJ.02.0350	LinJ.29.0060	\N	0.193193	\N	\N
LinJ.02.0350	LinJ.29.0250	\N	0.153153	\N	\N
LinJ.02.0350	LinJ.29.1900	\N	0.385385	\N	\N
LinJ.02.0350	LinJ.29.2650	793	\N	\N	\N
LinJ.02.0350	LinJ.30.0210	\N	0.254254	\N	\N
LinJ.02.0350	LinJ.30.0490	\N	0.34034	\N	\N
LinJ.02.0350	LinJ.30.0640	\N	0.365365	\N	\N
LinJ.02.0350	LinJ.30.0760	\N	0.154154	\N	\N
LinJ.02.0350	LinJ.30.1360	\N	0.500501	\N	\N
LinJ.02.0350	LinJ.30.1420	\N	0.202202	\N	\N
LinJ.02.0350	LinJ.30.1570	\N	0.203203	\N	\N
LinJ.02.0350	LinJ.30.1880	\N	0.304304	\N	\N
LinJ.02.0350	LinJ.30.3050	\N	0.428428	\N	\N
LinJ.02.0350	LinJ.31.0200	\N	0.384384	\N	\N
LinJ.02.0350	LinJ.31.0730	737	\N	\N	\N
LinJ.02.0350	LinJ.31.1640	\N	0.185185	\N	\N
LinJ.02.0350	LinJ.32.0080	\N	0.238238	\N	\N
LinJ.02.0350	LinJ.32.0720	\N	0.443443	\N	\N
LinJ.02.0350	LinJ.32.1110	\N	0.172172	\N	\N
LinJ.02.0350	LinJ.32.1570	737	\N	\N	\N
LinJ.02.0350	LinJ.32.2580	793	\N	\N	\N
LinJ.02.0350	LinJ.33.0370	\N	0.171598	\N	\N
LinJ.02.0350	LinJ.33.1430	917	0.491491	\N	\N
LinJ.02.0350	LinJ.33.1970	\N	0.42042	\N	\N
LinJ.02.0350	LinJ.33.2020	\N	0.341341	\N	\N
LinJ.02.0350	LinJ.33.2040	\N	0.18018	\N	\N
LinJ.02.0350	LinJ.34.0370	\N	0.228228	\N	\N
LinJ.02.0350	LinJ.34.0940	\N	0.272272	\N	\N
LinJ.02.0350	LinJ.34.1110	\N	0.429429	\N	\N
LinJ.02.0350	LinJ.34.1130	737	\N	\N	\N
LinJ.02.0350	LinJ.34.1220	\N	0.184184	\N	\N
LinJ.02.0350	LinJ.34.1440	737	\N	\N	\N
LinJ.02.0350	LinJ.34.1800	717	\N	\N	\N
LinJ.02.0350	LinJ.34.2440	\N	0.156156	\N	\N
LinJ.02.0350	LinJ.34.3280	\N	0.168168	\N	\N
LinJ.02.0350	LinJ.34.4120	\N	0.401401	\N	\N
LinJ.02.0350	LinJ.34.4330	\N	0.208208	\N	\N
LinJ.02.0350	LinJ.34.4390	\N	0.158158	\N	\N
LinJ.02.0350	LinJ.35.0320	\N	0.163163	\N	\N
LinJ.02.0350	LinJ.35.0370	\N	0.163163	\N	\N
LinJ.02.0350	LinJ.35.1210	\N	0.16016	\N	\N
LinJ.02.0350	LinJ.35.1410	\N	0.155155	\N	\N
LinJ.02.0350	LinJ.35.1700	\N	0.328328	\N	\N
LinJ.02.0350	LinJ.35.1810	700	\N	\N	\N
LinJ.02.0350	LinJ.35.2200	\N	0.423423	\N	\N
LinJ.02.0350	LinJ.35.3410	906	\N	\N	\N
LinJ.02.0350	LinJ.35.3590	\N	0.393393	\N	\N
LinJ.02.0350	LinJ.35.3920	\N	0.359359	\N	\N
LinJ.02.0350	LinJ.35.5200	745	0.550551	\N	\N
LinJ.02.0350	LinJ.35.5280	\N	0.19019	\N	\N
LinJ.02.0350	LinJ.35.5360	\N	0.087917	\N	\N
LinJ.02.0350	LinJ.36.0950	\N	0.204204	\N	\N
LinJ.02.0350	LinJ.36.1920	\N	0.199199	\N	\N
LinJ.02.0350	LinJ.36.1930	\N	0.177177	\N	\N
LinJ.02.0350	LinJ.36.2300	793	0.371371	\N	\N
LinJ.02.0350	LinJ.36.2380	\N	0.21021	\N	\N
LinJ.02.0350	LinJ.36.2740	\N	0.172172	\N	\N
LinJ.02.0350	LinJ.36.2850	737	\N	\N	\N
LinJ.02.0350	LinJ.36.3150	\N	0.244244	\N	\N
LinJ.02.0350	LinJ.36.3170	\N	0.319319	\N	\N
LinJ.02.0350	LinJ.36.3220	\N	0.241241	\N	\N
LinJ.02.0350	LinJ.36.4070	\N	0.198198	\N	\N
LinJ.02.0350	LinJ.36.4880	\N	0.462462	\N	\N
LinJ.02.0350	LinJ.36.5630	\N	0.177177	\N	\N
LinJ.02.0350	LinJ.36.5640	737	\N	\N	\N
LinJ.02.0350	LinJ.36.6680	\N	0.49049	\N	\N
LinJ.02.0360	LinJ.02.0540	949	\N	\N	\N
LinJ.02.0360	LinJ.02.0560	813	\N	\N	\N
LinJ.02.0360	LinJ.03.0890	902	\N	\N	\N
LinJ.02.0360	LinJ.04.0380	999	\N	\N	\N
LinJ.02.0360	LinJ.04.0680	738	0.212108	\N	\N
LinJ.02.0360	LinJ.07.0060	\N	\N	0.714972	0
LinJ.02.0360	LinJ.07.0440	\N	0.144321	\N	\N
LinJ.02.0360	LinJ.08.0230	999	\N	\N	\N
LinJ.02.0360	LinJ.08.0480	999	0.65134	\N	\N
LinJ.02.0360	LinJ.08.1130	715	\N	\N	\N
LinJ.02.0360	LinJ.09.0640	979	\N	\N	\N
LinJ.02.0360	LinJ.09.0720	\N	\N	0.530938	0
LinJ.02.0360	LinJ.09.0950	967	\N	\N	\N
LinJ.02.0360	LinJ.11.1200	970	\N	0.832745	0
LinJ.02.0360	LinJ.13.1320	837	0.319116	\N	\N
LinJ.02.0360	LinJ.13.1530	962	\N	\N	\N
LinJ.02.0360	LinJ.14.1400	804	\N	\N	\N
LinJ.02.0360	LinJ.15.1500	997	0.334334	\N	\N
LinJ.02.0360	LinJ.16.1250	838	\N	\N	\N
LinJ.02.0360	LinJ.16.1270	958	\N	\N	\N
LinJ.02.0360	LinJ.21.0040	962	0.17919	\N	\N
LinJ.02.0360	LinJ.21.0300	\N	\N	0.82625	0
LinJ.02.0360	LinJ.21.0310	\N	\N	0.832745	0
LinJ.02.0360	LinJ.22.0480	\N	0.157817	\N	\N
LinJ.02.0360	LinJ.22.1300	838	\N	\N	\N
LinJ.02.0360	LinJ.23.0060	838	\N	\N	\N
LinJ.02.0360	LinJ.23.1280	842	\N	\N	\N
LinJ.02.0360	LinJ.24.1590	979	\N	\N	\N
LinJ.02.0360	LinJ.24.1680	962	\N	\N	\N
LinJ.02.0360	LinJ.24.2220	\N	0.192755	0.684104	0
LinJ.02.0360	LinJ.24.2380	958	\N	\N	\N
LinJ.02.0360	LinJ.25.0940	838	\N	\N	\N
LinJ.02.0360	LinJ.26.2070	739	\N	\N	\N
[truncated: 79,978 more rows]
