# Supplementary material for: Systematic in silico Evaluation of Leishmania spp. Proteomes for Drug Discovery
Source: Front Chem. 2021 Apr 27;9:607139. doi: 10.3389/fchem.2021.607139 (PMC8111926; doi:10.3389/fchem.2021.607139)
Supplement: Supplementary file 9 [file Data_Sheet_1.xlsx]

## Sheet: supplementary_material_0
Entry	Entry name	Organism	PubMed ID	URL to retrieve the protein sequence and citation
A0QVH7	DXR_MYCS2	Mycolicibacterium smegmatis (strain ATCC 700084 / mc(2)155) (Mycobacterium smegmatis)	17295914; 18955433	https://www.uniprot.org/uniprot/?query=A0QVH7&columns=id,citation,sequence&format=tab
A0R666	ETHR_MYCS2	Mycolicibacterium smegmatis (strain ATCC 700084 / mc(2)155) (Mycobacterium smegmatis)	17295914; 18955433; 10869356	https://www.uniprot.org/uniprot/?query=A0R666&columns=id,citation,sequence&format=tab
A0SYQ0	PTGES_CANLF	Canis lupus familiaris (Dog) (Canis familiaris)		https://www.uniprot.org/uniprot/?query=A0SYQ0&columns=id,citation,sequence&format=tab
A3RGC1	VDR_PIG	Sus scrofa (Pig)		https://www.uniprot.org/uniprot/?query=A3RGC1&columns=id,citation,sequence&format=tab
A5A4K8	A5A4K8_RABIT	Oryctolagus cuniculus (Rabbit)	21993624;	https://www.uniprot.org/uniprot/?query=A5A4K8&columns=id,citation,sequence&format=tab
A7MBE0	S22A1_BOVIN	Bos taurus (Bovine)		https://www.uniprot.org/uniprot/?query=A7MBE0&columns=id,citation,sequence&format=tab
A8MPY1	GBRR3_HUMAN	Homo sapiens (Human)	16641997; 10542332	https://www.uniprot.org/uniprot/?query=A8MPY1&columns=id,citation,sequence&format=tab
A9JQL9	CRTM_STAAU	Staphylococcus aureus	18276850	https://www.uniprot.org/uniprot/?query=A9JQL9&columns=id,citation,sequence&format=tab
B2RXH2	KDM4E_HUMAN	Homo sapiens (Human)	16554811; 15489334; 21914792	https://www.uniprot.org/uniprot/?query=B2RXH2&columns=id,citation,sequence&format=tab
C3L5T6	NADD_BACAC	Bacillus anthracis (strain CDC 684 / NRRL 3495)		https://www.uniprot.org/uniprot/?query=C3L5T6&columns=id,citation,sequence&format=tab
D0VWV4	C560_PIG	Sus scrofa (Pig)	17480203; 15989954	https://www.uniprot.org/uniprot/?query=D0VWV4&columns=id,citation,sequence&format=tab
H9TB17	AOXA_CAVPO	Cavia porcellus (Guinea pig)	23263164; 21993624; 7786031; 9224775	https://www.uniprot.org/uniprot/?query=H9TB17&columns=id,citation,sequence&format=tab
O00141	SGK1_HUMAN	Homo sapiens (Human)	9114008; 9722955; 18753299; 14702039; 14574404; 15489334; 10548550; 10191262; 10884438; 11254654; 11096081; 11410590; 11154281; 11696533; 12590200; 12397388; 14623317; 12650886; 12761204; 12911626; 12631736; 12634932; 15044175; 14706641; 15319523; 15234985; 15040001; 15496163; 15888551; 15845389; 15737648; 16036218; 15733869; 15576372; 16443776; 16982696; 17202226; 17382906; 18005662; 18304449; 1…	https://www.uniprot.org/uniprot/?query=O00141&columns=id,citation,sequence&format=tab
O00206	TLR4_HUMAN	Homo sapiens (Human)	9237759; 9435236; 11104518; 10835634; 18810425; 19924287; 14702039; 15164053; 15489334; 15340161; 11081518; 11274165; 11706042; 14519765; 15356101; 15809303; 16622205; 17478729; 20865800; 20037584; 20711192; 21602844; 23880187; 23569230; 25736436; 27022195; 17803912; 19252480; 22363519; 11514453; 15829498; 25787250	https://www.uniprot.org/uniprot/?query=O00206&columns=id,citation,sequence&format=tab
O00222	GRM8_HUMAN	Homo sapiens (Human)	9299241; 9473604; 10216218; 12853948; 15489334	https://www.uniprot.org/uniprot/?query=O00222&columns=id,citation,sequence&format=tab
O00238	BMR1B_HUMAN	Homo sapiens (Human)	9178898; 10051328; 14702039; 15815621; 15489334; 24098149; 14523231; 15805157; 16957682; 17344846; 24129431; 25758993; 26105076	https://www.uniprot.org/uniprot/?query=O00238&columns=id,citation,sequence&format=tab
O00255	MEN1_HUMAN	Homo sapiens (Human)	9103196; 16554811; 17555499; 15489334; 9989505; 11526476; 11274402; 12874027; 12837246; 15374998; 14992727; 15199122; 17500065; 17525332; 18669648; 20068231; 23186163; 25305204; 24275569; 22936661; 22327296; 9215689; 9215690; 9241276; 9463336; 9683585; 9792884; 9843042; 9820618; 9671267; 10660339; 9506756; 9709921; 9709976; 9709985; 9740255; 9747036; 9832038; 10617276; 10229909; 10576763; 1064789…	https://www.uniprot.org/uniprot/?query=O00255&columns=id,citation,sequence&format=tab
O00311	CDC7_HUMAN	Homo sapiens (Human)	9250678; 9573348; 9405610; 16710414; 15489334; 10373557; 12065429; 15668232; 17062569; 19413330; 19369195; 23186163; 28112733; 17344846	https://www.uniprot.org/uniprot/?query=O00311&columns=id,citation,sequence&format=tab
O00329	PK3CD_HUMAN	Homo sapiens (Human)	9113989; 9235916; 22020336; 16710414; 15489334; 10064595; 19369195; 20081091; 17290298; 20940048; 23186163; 24136356	https://www.uniprot.org/uniprot/?query=O00329&columns=id,citation,sequence&format=tab
O00337	S28A1_HUMAN	Homo sapiens (Human)	9124315; 14702039; 16572171; 15489334; 10455109; 21998139; 24275569; 30658162; 30847922	https://www.uniprot.org/uniprot/?query=O00337&columns=id,citation,sequence&format=tab
O00408	PDE2A_HUMAN	Homo sapiens (Human)	9210593; 14702039; 16554811; 19632989; 19369195; 20213681; 24705027; 28463107; 15938621; 19828435; 23899287	https://www.uniprot.org/uniprot/?query=O00408&columns=id,citation,sequence&format=tab
O00418	EF2K_HUMAN	Homo sapiens (Human)	9144159; 15616553; 15489334; 11015200; 11500363; 11500364; 15144186; 14709557; 17081983; 16964243; 18337751; 18669648; 19413330; 19690332; 20068231; 21269460; 21112387; 21406692; 22216903; 22223895; 23186163; 24275569; 17344846	https://www.uniprot.org/uniprot/?query=O00418&columns=id,citation,sequence&format=tab
O00443	P3C2A_HUMAN	Homo sapiens (Human)	9337861; 14702039; 16554811; 15489334; 10766823; 10805725; 11606566; 11239472; 14563213; 12719431; 16215232; 18691976; 18669648; 19413330; 19369195; 19690332; 21081650; 20068231; 21269460; 21127054; 17371240; 21406692; 23186163; 24275569; 31034465; 17038310;	https://www.uniprot.org/uniprot/?query=O00443&columns=id,citation,sequence&format=tab
O00444	PLK4_HUMAN	Homo sapiens (Human)	11489907; 14702039; 15489334; 8260651; 1311287; 16326102; 16244668; 15967108; 17681131; 18239451; 18691976; 18669648; 19164942; 19454482; 19369195; 21059844; 20852615; 22020124; 21725316; 23186163; 25344692; 27246242; 17344846; 27796307	https://www.uniprot.org/uniprot/?query=O00444&columns=id,citation,sequence&format=tab
O00482	NR5A2_HUMAN	Homo sapiens (Human)	9786908; 10359768; 11595170; 14702039; 16710414; 15489334; 9858833; 20159957; 15707893; 16289203; 15723037; 15897460	https://www.uniprot.org/uniprot/?query=O00482&columns=id,citation,sequence&format=tab
O00487	PSDE_HUMAN	Homo sapiens (Human)	9374539; 14702039; 15489334; 1317798; 17323924; 17693683; 19214193; 19349277; 19690332; 21269460; 22909820; 23186163; 24275569; 27428775; 27342858	https://www.uniprot.org/uniprot/?query=O00487&columns=id,citation,sequence&format=tab
O00506	STK25_HUMAN	Homo sapiens (Human)	8887545; 9160885; 14702039; 15815621; 15489334; 15037601; 18782753; 21269460	https://www.uniprot.org/uniprot/?query=O00506&columns=id,citation,sequence&format=tab
O00519	FAAH1_HUMAN	Homo sapiens (Human)	9122178; 9878243; 16710414; 15489334; 12665801; 17015445; 21049984; 19926788; 24275569; 12060782; 15254019; 16972078; 16959974; 23556448	https://www.uniprot.org/uniprot/?query=O00519&columns=id,citation,sequence&format=tab
O00555	CAC1A_HUMAN	Homo sapiens (Human)	10049321; 8898206; 8988170; 10753886; 15057824; 7823133; 1335101; 8525433; 11865310; 18400181; 9345107; 9302278; 10987655; 10408532; 10408533; 11409427; 11176968; 11439943; 11723274; 12420090; 15293273; 15032980; 15173248; 14718690; 16866717; 16325861; 18400034; 18602318; 19232643; 19429006; 20682717; 20129625; 21696515; 24836863; 26716990; 27476654; 27250579; 29053796; 28900389; 28742085	https://www.uniprot.org/uniprot/?query=O00555&columns=id,citation,sequence&format=tab
O00571	DDX3X_HUMAN	Homo sapiens (Human)	10329544; 9381176; 14702039; 15772651; 15489334; 10859333; 14654843; 15507209; 15294876; 15592455; 16818630; 16301996; 17357160; 17095540; 18846110; 18583960; 18636090; 18632687; 18596238; 18628297; 17667941; 18264132; 18669648; 19029303; 19608861; 20127681; 20375222; 20837705; 21170385; 20657822; 20068231; 21269460; 21589879; 21730191; 21406692; 21883093; 22034099; 22223895; 22323517; 22872150; …	https://www.uniprot.org/uniprot/?query=O00571&columns=id,citation,sequence&format=tab
O00748	EST2_HUMAN	Homo sapiens (Human)	9144407; 9169443; 14702039; 17974005; 15616553; 15489334; 19159218; 21049984; 22446793; 28677105; 21269460; 24275569; 12721789; 15618752	https://www.uniprot.org/uniprot/?query=O00748&columns=id,citation,sequence&format=tab
O00750	P3C2B_HUMAN	Homo sapiens (Human)	9144573; 9830063; 16710414; 10805725; 11533253; 14563213; 18669648	https://www.uniprot.org/uniprot/?query=O00750&columns=id,citation,sequence&format=tab
O00754	MA2B1_HUMAN	Homo sapiens (Human)	8166692; 9158146; 9192839; 15057824; 15489334; 8910458; 7832746; 12754519; 19159218; 21269460; 24275569; 25944712; 9758606; 9915946; 12718372; 15712269; 22161967	https://www.uniprot.org/uniprot/?query=O00754&columns=id,citation,sequence&format=tab
O00763	ACACB_HUMAN	Homo sapiens (Human)	9099716; 16854592; 16541075; 8670171; 10677481; 12488245; 18669648; 19236960; 19190759; 20457939; 20952656; 24275569; 17876819; 18247344; 19390150; 19900410; 26976583; 18772397	https://www.uniprot.org/uniprot/?query=O00763&columns=id,citation,sequence&format=tab
O00767	ACOD_HUMAN	Homo sapiens (Human)	10229681; 14702039; 15164054; 15489334; 11415448; 19892738; 7909540; 15907797; 15610069; 18691976; 18669648; 18765284; 21269460; 21406692; 23186163; 26098317	https://www.uniprot.org/uniprot/?query=O00767&columns=id,citation,sequence&format=tab
O02604	DRTS_PLAVI	Plasmodium vivax	9573357; 16135570	https://www.uniprot.org/uniprot/?query=O02604&columns=id,citation,sequence&format=tab
O02667	AA3R_RABIT	Oryctolagus cuniculus (Rabbit)	8996189	https://www.uniprot.org/uniprot/?query=O02667&columns=id,citation,sequence&format=tab
O02747	AHR_RABIT	Oryctolagus cuniculus (Rabbit)	9022676	https://www.uniprot.org/uniprot/?query=O02747&columns=id,citation,sequence&format=tab
O02781	MTR1A_PIG	Sus scrofa (Pig)	9107687	https://www.uniprot.org/uniprot/?query=O02781&columns=id,citation,sequence&format=tab
O02824	ADA1A_RABIT	Oryctolagus cuniculus (Rabbit)	9180361	https://www.uniprot.org/uniprot/?query=O02824&columns=id,citation,sequence&format=tab
O08530	S1PR1_MOUSE	Mus musculus (Mouse)	9226368; 9931453; 16141072; 15489334; 11032855; 11726541; 11230698; 12869509; 14732704; 16314531; 14737169; 17242355; 19286607; 19204730; 21183079; 21668976; 22951644; 23806337	https://www.uniprot.org/uniprot/?query=O08530&columns=id,citation,sequence&format=tab
O08532	CA2D1_MOUSE	Mus musculus (Mouse)	8955374; 16452087; 19656770; 19349973; 21183079	https://www.uniprot.org/uniprot/?query=O08532&columns=id,citation,sequence&format=tab
O08537	ESR2_MOUSE	Mus musculus (Mouse)	16141072; 19468303; 15489334; 9058381; 9280064; 11878304; 9192892; 9607809; 9685228; 10230404; 10995228; 10788465; 11704680	https://www.uniprot.org/uniprot/?query=O08537&columns=id,citation,sequence&format=tab
O08562	SCN9A_RAT	Rattus norvegicus (Rat)	9037087; 9169448; 24497506	https://www.uniprot.org/uniprot/?query=O08562&columns=id,citation,sequence&format=tab
O08565	CXCR4_RAT	Rattus norvegicus (Rat)	15057822; 15489334	https://www.uniprot.org/uniprot/?query=O08565&columns=id,citation,sequence&format=tab
O08590	AOC3_RAT	Rattus norvegicus (Rat)	15744061; 15489334; 9083076; 8520629	https://www.uniprot.org/uniprot/?query=O08590&columns=id,citation,sequence&format=tab
O08703	KCNH2_CAVPO	Cavia porcellus (Guinea pig)	9012748	https://www.uniprot.org/uniprot/?query=O08703&columns=id,citation,sequence&format=tab
O08725	GHSR_RAT	Rattus norvegicus (Rat)	9092793; 9437732; 10604470	https://www.uniprot.org/uniprot/?query=O08725&columns=id,citation,sequence&format=tab
O08726	GALR2_RAT	Rattus norvegicus (Rat)	9108306; 9305929; 9281594; 9427506; 9473722	https://www.uniprot.org/uniprot/?query=O08726&columns=id,citation,sequence&format=tab
O08775	VGFR2_RAT	Rattus norvegicus (Rat)	10878616; 22673903	https://www.uniprot.org/uniprot/?query=O08775&columns=id,citation,sequence&format=tab
O08790	FPRS1_MOUSE	Mus musculus (Mouse)	9151906; 9722950; 19387439; 19497865	https://www.uniprot.org/uniprot/?query=O08790&columns=id,citation,sequence&format=tab
O08892	5HT1B_CAVPO	Cavia porcellus (Guinea pig)	9225276	https://www.uniprot.org/uniprot/?query=O08892&columns=id,citation,sequence&format=tab
O08914	FAAH1_MOUSE	Mus musculus (Mouse)	9122178; 9878243; 16141072; 15489334; 15533037; 21183079	https://www.uniprot.org/uniprot/?query=O08914&columns=id,citation,sequence&format=tab
O08966	S22A1_MOUSE	Mus musculus (Mouse)	8854860; 10216142; 12176030; 15489334; 15458920; 16381671; 21183079	https://www.uniprot.org/uniprot/?query=O08966&columns=id,citation,sequence&format=tab
O09106	HDAC1_MOUSE	Mus musculus (Mouse)	9271381; 9702189; 10615135; 10984530; 11022042; 11533236; 12198165; 11909966; 11788710; 12398767; 12616525; 14645126; 15140878; 15226430; 15542849; 15060175; 16085498; 16107708; 16166625; 15711539; 16805913; 16537907; 16611996; 17707228; 18849567; 19144721; 20478393; 20124407; 20675388; 20154723; 22242125; 21177534; 21454521; 21960634; 24227653; 24413057; 24736997; 28554894	https://www.uniprot.org/uniprot/?query=O09106&columns=id,citation,sequence&format=tab
O09114	PTGDS_MOUSE	Mus musculus (Mouse)	8922532; 9892701; 16141072; 15489334; 10781097; 11751991; 12077186; 11105911; 10899920; 21183079; 23624557; 17715133; 19546224; 19833210	https://www.uniprot.org/uniprot/?query=O09114&columns=id,citation,sequence&format=tab
O09175	AMPB_RAT	Rattus norvegicus (Rat)	9096329; 8940051; 10467730	https://www.uniprot.org/uniprot/?query=O09175&columns=id,citation,sequence&format=tab
O14578	CTRO_HUMAN	Homo sapiens (Human)	15983625; 10231032; 16541075; 16431929; 16236794; 17488780; 18669648; 19413330; 19690332; 19608861; 20068231; 21269460; 21457715; 21406692; 22814378; 23186163; 27453578; 27453579; 27503289; 27519304; 17344846	https://www.uniprot.org/uniprot/?query=O14578&columns=id,citation,sequence&format=tab
O14649	KCNK3_HUMAN	Homo sapiens (Human)	9312005; 10748056; 15815621; 10321245; 11680614; 23169818; 23883380	https://www.uniprot.org/uniprot/?query=O14649&columns=id,citation,sequence&format=tab
O14672	ADA10_HUMAN	Homo sapiens (Human)	9305925; 8694785; 16572171; 14702039; 9016778; 12475894; 11477090; 11511685; 11786905; 16239146; 16263699; 17557115; 19114711; 19159218; 19349973; 20164177; 20592283; 20624979; 21269460; 21288900; 23676497; 23186163; 24275569; 24990881; 26091039; 25944712; 26686862; 26876177; 26668317; 30463011; 29430990; 30312582; 19608551; 21618342; 23666529; 24055016; 29224781	https://www.uniprot.org/uniprot/?query=O14672&columns=id,citation,sequence&format=tab
O14684	PTGES_HUMAN	Homo sapiens (Human)	9305847; 10377395; 10760517; 14702039; 15164053; 15489334; 12460774; 21269460; 12672824; 18682561; 23431194	https://www.uniprot.org/uniprot/?query=O14684&columns=id,citation,sequence&format=tab
O14727	APAF_HUMAN	Homo sapiens (Human)	9267021; 10441496; 10364241; 10393175; 12804598; 9455477; 12168954; 15489334; 9651578; 11389439; 15262985; 17244527; 21371431; 25716227; 31498791; 10543941; 10578182	https://www.uniprot.org/uniprot/?query=O14727&columns=id,citation,sequence&format=tab
O14730	RIOK3_HUMAN	Homo sapiens (Human)	9602165; 16177791; 15489334; 18669648; 19557502; 21269460; 22072790; 22418843; 23186163; 24807708; 25865883; 17344846	https://www.uniprot.org/uniprot/?query=O14730&columns=id,citation,sequence&format=tab
O14733	MP2K7_HUMAN	Homo sapiens (Human)	9372971; 9312068; 9535930; 16442502; 14702039; 15489334; 9207092; 10490659; 11104681; 12189133; 15866172; 18286207; 17496909; 19413330; 20801953; 21278800; 21333379; 22814378; 23186163; 28111074; 17344846	https://www.uniprot.org/uniprot/?query=O14733&columns=id,citation,sequence&format=tab
O14746	TERT_HUMAN	Homo sapiens (Human)	9288757; 9252327; 10333526; 12869302; 14654914; 15372022; 8676067; 9389643; 9443919; 11029039; 11274138; 12808100; 15044100; 14963003; 15138842; 15371412; 15082768; 15805468; 15857955; 17026956; 17548608; 18082603; 17296728; 17264120; 18829466; 19188162; 19567472; 19571879; 19777057; 19179534; 20351177; 21846770; 22226966; 22366458; 23362280; 23612978; 23348503; 16323248; 29695869; 15885610; 1581…	https://www.uniprot.org/uniprot/?query=O14746&columns=id,citation,sequence&format=tab
O14757	CHK1_HUMAN	Homo sapiens (Human)	9278511; 9382850; 10717241; 22184239; 14702039; 19054851; 16554811; 15489334; 10673501; 10859164; 11535615; 11390642; 11821419; 12446774; 11836499; 12399544; 12676583; 12660173; 14681206; 12588868; 12676925; 12676962; 12759351; 12766152; 14559997; 12955071; 14657349; 14988723; 14681223; 15311285; 15707391; 15710331; 15870257; 15659650; 15798197; 15665856; 15650047; 16511572; 16963448; 17380128; 1…	https://www.uniprot.org/uniprot/?query=O14757&columns=id,citation,sequence&format=tab
O14763	TR10B_HUMAN	Homo sapiens (Human)	9285725; 9311998; 9373179; 9430227; 9325248; 9326928; 9242610; 9242611; 10072170; 12975309; 17974005; 16421571; 15489334; 14759258; 15322075; 18846110; 23498957; 10549288; 10542098; 23555243	https://www.uniprot.org/uniprot/?query=O14763&columns=id,citation,sequence&format=tab
O14786	NRP1_HUMAN	Homo sapiens (Human)	9288753; 9529250; 10688880; 17974005; 15164054; 15489334; 10520995; 10748121; 16335952; 16763549; 19159218; 24275569; 26503042; 26789244; 30623799; 12517344; 17989695	https://www.uniprot.org/uniprot/?query=O14786&columns=id,citation,sequence&format=tab
O14842	FFAR1_HUMAN	Homo sapiens (Human)	9344866; 15489334; 12496284; 16289108; 17699519; 19068482; 21570468; 23809162; 24130766; 24742677; 25043059; 29695780	https://www.uniprot.org/uniprot/?query=O14842&columns=id,citation,sequence&format=tab
O14920	IKKB_HUMAN	Homo sapiens (Human)	9346484; 9346485; 9813230; 9763654; 14702039; 16421571; 15489334; 17116858; 9819420; 9751059; 10356400; 10022904; 10195894; 10848580; 10783893; 11297557; 12133833; 11971985; 12612076; 15084260; 14739303; 15456791; 15173580; 15184672; 15951441; 16207722; 16267042; 16177806; 17114296; 16728640; 16497931; 17287217; 17684021; 17213322; 10712233; 18626576; 18691976; 18669648; 19413330; 19716809; 18930…	https://www.uniprot.org/uniprot/?query=O14920&columns=id,citation,sequence&format=tab
O14936	CSKP_HUMAN	Homo sapiens (Human)	9660868; 15772651; 15489334; 11003712; 19012874; 23186163; 24275569; 9546224; 18423203; 17344846; 19165920; 19200522; 19377476; 23662938	https://www.uniprot.org/uniprot/?query=O14936&columns=id,citation,sequence&format=tab
O14939	PLD2_HUMAN	Homo sapiens (Human)	9761774; 9582313; 16625196; 15489334; 11032811; 23186163; 16959974	https://www.uniprot.org/uniprot/?query=O14939&columns=id,citation,sequence&format=tab
O14965	AURKA_HUMAN	Homo sapiens (Human)	9153231; 9514916; 9771714; 11780052; 15489334; 9606188; 10851084; 11039908; 11551964; 12576638; 12390251; 11790771; 13678582; 14523000; 14603251; 15147269; 14990569; 15128871; 14702041; 15966895; 16246726; 15987997; 16890155; 18056443; 17604723; 17488622; 17229885; 17726514; 17360485; 18691976; 18615013; 19812038; 19351716; 19668197; 19357306; 20643351; 20596670; 20460379; 21269460; 21225229; 146…	https://www.uniprot.org/uniprot/?query=O14965&columns=id,citation,sequence&format=tab
O14976	GAK_HUMAN	Homo sapiens (Human)	9299234; 15489334; 10625686; 18691976; 18669648; 19413330; 19369195; 19690332; 21269460; 21406692; 23186163; 24275569; 17344846	https://www.uniprot.org/uniprot/?query=O14976&columns=id,citation,sequence&format=tab
O14980	XPO1_HUMAN	Homo sapiens (Human)	9049309; 9368044; 14702039; 17974005; 15815621; 15489334; 9323133; 9311922; 9837918; 10209022; 10400785; 10430904; 10358091; 11571268; 11119609; 11425870; 11932251; 12134013; 12724356; 12808100; 14612415; 15507209; 15574332; 15632073; 16103875; 16302269; 16964243; 18316374; 18691976; 18669648; 19608861; 20826784; 20147401; 20921223; 20068231; 21269460; 22022502; 21637748; 22500989; 22084111; 2227…	https://www.uniprot.org/uniprot/?query=O14980&columns=id,citation,sequence&format=tab
O15054	KDM6B_HUMAN	Homo sapiens (Human)	9205841; 12168954; 16625196; 15489334; 17193924; 17825402; 17851529; 17713478; 18003914; 23186163; 28262558; 28112733; 31124279	https://www.uniprot.org/uniprot/?query=O15054&columns=id,citation,sequence&format=tab
O15055	PER2_HUMAN	Homo sapiens (Human)	11165242; 9205841; 15815621; 9427249; 14750904; 22274616; 24202686; 23303907; 23916625; 30530698; 11232563; 16959974	https://www.uniprot.org/uniprot/?query=O15055&columns=id,citation,sequence&format=tab
O15075	DCLK1_HUMAN	Homo sapiens (Human)	9747029; 10036192; 9205841; 14702039; 15057823; 15489334; 10051403; 16548883; 21406692; 17344846	https://www.uniprot.org/uniprot/?query=O15075&columns=id,citation,sequence&format=tab
O15111	IKKA_HUMAN	Homo sapiens (Human)	9244310; 9252186; 9346484; 9813230; 15164054; 8777433; 17116858; 9751059; 9520446; 10485710; 10195894; 9819420; 10712233; 11971985; 12612076; 12789342; 15084260; 15456791; 15173580; 16177806; 17540171; 17434128; 18626576; 19088076; 19150425; 20434986; 20855622; 20961246; 20501937; 21269460; 21765415; 23091055; 23776175; 26334375; 27426725; 30341167; 17344846; 18462684	https://www.uniprot.org/uniprot/?query=O15111&columns=id,citation,sequence&format=tab
O15120	PLCB_HUMAN	Homo sapiens (Human)	9242711; 9291118; 9212163; 15164053; 15489334; 15028826; 15629135; 19075029; 21269460; 21873652; 11967537	https://www.uniprot.org/uniprot/?query=O15120&columns=id,citation,sequence&format=tab
O15146	MUSK_HUMAN	Homo sapiens (Human)	7546737; 15164053; 15489334; 20603078; 20596523; 25029443; 15496425; 17344846; 19949040; 20371544; 23326516; 25537362; 24183479; 25612909	https://www.uniprot.org/uniprot/?query=O15146&columns=id,citation,sequence&format=tab
O15151	MDM4_HUMAN	Homo sapiens (Human)	9226370; 16266988; 16710414; 15489334; 12761890; 10608892; 16163388; 16511572; 19838211; 11840567; 23186163;	https://www.uniprot.org/uniprot/?query=O15151&columns=id,citation,sequence&format=tab
O15164	TIF1A_HUMAN	Homo sapiens (Human)	9115274; 10022127; 14702039; 12690205; 15489334; 10935545; 10439047; 17081983; 16322096; 18669648; 19413330; 19909775; 19556538; 19690332; 20068231; 21269460; 21406692; 22629402; 22814378; 23186163; 24275569; 25218447; 25114211; 25772364; 25755297; 28112733; 21164480; 17344846	https://www.uniprot.org/uniprot/?query=O15164&columns=id,citation,sequence&format=tab
O15197	EPHB6_HUMAN	Homo sapiens (Human)	9207182; 12853948; 12690205; 15489334; 18425388; 15340161; 11713248; 12517763; 15955811; 18754880; 19234485; 16959974; 17344846	https://www.uniprot.org/uniprot/?query=O15197&columns=id,citation,sequence&format=tab
O15229	KMO_HUMAN	Homo sapiens (Human)	9237672; 10672018; 16710414; 12402501; 23575632; 26752518; 28604669; 29208702; 29429898	https://www.uniprot.org/uniprot/?query=O15229&columns=id,citation,sequence&format=tab
O15244	S22A2_HUMAN	Homo sapiens (Human)	9260930; 12089365; 14702039; 14574404; 15489334; 10942111; 9687576; 11758759; 11912245; 12538837; 15496291; 16314463; 16272756; 16006492; 15783073; 16394027; 16951202; 17072098; 16914559; 17582384; 17393420; 12142729; 17111267	https://www.uniprot.org/uniprot/?query=O15244&columns=id,citation,sequence&format=tab
O15245	S22A1_HUMAN	Homo sapiens (Human)	9260930; 9187257; 11388889; 14702039; 14574404; 15489334; 9655880; 11408531; 15389554; 16263091; 16272756; 16436500; 16581093; 17635184; 24275569; 12439218; 12719534; 14697261; 15499200	https://www.uniprot.org/uniprot/?query=O15245&columns=id,citation,sequence&format=tab
O15264	MK13_HUMAN	Homo sapiens (Human)	9218798; 9374491; 9295308; 9207191; 10066767; 10727080; 14574404; 15489334; 9731215; 10201954; 11378392; 11500363; 11943212; 15632108; 17256148; 18006338; 18088087; 18367666; 19369195; 20478268; 20090411; 20626350; 21269460; 17344846	https://www.uniprot.org/uniprot/?query=O15264&columns=id,citation,sequence&format=tab
O15294	OGT1_HUMAN	Homo sapiens (Human)	9083068; 11773972; 17974005; 15489334; 12150998; 12670868; 18669648; 19413330; 19451179; 19073609; 19377461; 24336203; 20018852; 20018868; 20200153; 20824293; 21269460; 22121020; 21285374; 22814378; 22923583; 23353889; 23629655; 23186163; 23222540; 24995978; 24474760; 26678539; 28742148; 30699359; 15361863; 21240259; 23103939; 26273451; 28302723; 28584052	https://www.uniprot.org/uniprot/?query=O15294&columns=id,citation,sequence&format=tab
O15297	PPM1D_HUMAN	Homo sapiens (Human)	9177166; 16625196; 15489334; 15870257; 16311512; 19690332; 21283629; 23186163; 23242139; 28343630	https://www.uniprot.org/uniprot/?query=O15297&columns=id,citation,sequence&format=tab
O15303	GRM6_HUMAN	Homo sapiens (Human)	9215706; 15372022; 23452348; 15781871; 16959974; 17405131; 23714322	https://www.uniprot.org/uniprot/?query=O15303&columns=id,citation,sequence&format=tab
O15305	PMM2_HUMAN	Homo sapiens (Human)	9140401; 9425221; 14702039; 15616553; 15489334; 16540464; 21269460; 22223895; 22814378; 24275569; 17850744; 10527672; 9497260; 9781039; 10066032; 10602363; 10571956; 11058895; 11058896; 10801058; 11350185; 12357336; 15844218; 17307006	https://www.uniprot.org/uniprot/?query=O15305&columns=id,citation,sequence&format=tab
O15357	SHIP2_HUMAN	Homo sapiens (Human)	8530088; 9367831; 16554811; 15489334; 9660833; 10194451; 11016922; 11349134; 11739414; 11158326; 11687594; 12235291; 12504111; 12676785; 12690104; 15592455; 17081983; 16824732; 16302969; 15668240; 15735664; 17314030; 17135240; 17219406; 12086927; 15220217; 15687335; 17557929; 18691976; 18669648; 20068231; 21269460; 20933011; 21624956; 23273569; 23186163	https://www.uniprot.org/uniprot/?query=O15357&columns=id,citation,sequence&format=tab
O15379	HDAC3_HUMAN	Homo sapiens (Human)	9464271; 9346952; 9501169; 10051405; 15489334; 11006275; 10669754; 10655483; 10860984; 11466315; 11533236; 11861901; 12032081; 10809664; 10944117; 10898795; 11931768; 12628926; 14633989; 14525983; 15297880; 15927959; 16569215; 17081983; 18417529; 18279852; 19409814; 19690332; 21030595; 21269460; 21914818; 21444723; 23911289; 23186163; 25190803; 28167758	https://www.uniprot.org/uniprot/?query=O15379&columns=id,citation,sequence&format=tab
O15382	BCAT2_HUMAN	Homo sapiens (Human)	9165094; 11170829; 14702039; 15489334; 8702755; 19608861; 21269460; 25944712; 11264579; 12269802; 16141215; 17050531	https://www.uniprot.org/uniprot/?query=O15382&columns=id,citation,sequence&format=tab
O15392	BIRC5_HUMAN	Homo sapiens (Human)	9256286; 10626797; 11084331; 14741722; 16329164; 14702039; 16625196; 15489334; 9859993; 11069302; 12773388; 14610074; 15249581; 15665297; 16344111; 16322459; 16762323; 16239925; 16427043; 16764853; 16291752; 16436504; 18329369; 17993464; 18691976; 18591255; 21364656; 20826784; 20627126; 20929775; 21252625; 21225229; 21536684; 24866247; 24793696; 25778398; 27332895; 28218735; 10949039; 10876248; 1…	https://www.uniprot.org/uniprot/?query=O15392&columns=id,citation,sequence&format=tab
O15399	NMDE4_HUMAN	Homo sapiens (Human)	9489750; 15057824; 27616483; 26875626; 28126851; 28095420; 16959974; 22833210	https://www.uniprot.org/uniprot/?query=O15399&columns=id,citation,sequence&format=tab
O15427	MOT4_HUMAN	Homo sapiens (Human)	9425115; 14702039; 15489334; 17081983; 18691976; 18669648; 20068231; 21269460; 23186163; 25944712	https://www.uniprot.org/uniprot/?query=O15427&columns=id,citation,sequence&format=tab
O15438	MRP3_HUMAN	Homo sapiens (Human)	9813153; 9738950; 9827529; 9889399; 10094960; 16625196; 15489334; 9270026; 14759258; 18669648; 23186163; 24275569	https://www.uniprot.org/uniprot/?query=O15438&columns=id,citation,sequence&format=tab
O15439	MRP4_HUMAN	Homo sapiens (Human)	9661885; 12105214; 14702039; 15057823; 15489334; 9270026; 17081983; 18669648; 19690332; 20068231; 21269460; 22411990; 23186163; 18300232; 20547088	https://www.uniprot.org/uniprot/?query=O15439&columns=id,citation,sequence&format=tab
O15440	MRP5_HUMAN	Homo sapiens (Human)	9827529; 10438534; 10721709; 10840050; 17521428; 16641997; 15489334; 9325169; 9270026; 18669648; 20068231; 23186163; 24836561	https://www.uniprot.org/uniprot/?query=O15440&columns=id,citation,sequence&format=tab
O15492	RGS16_HUMAN	Homo sapiens (Human)	9223279; 9469939; 14702039; 16710414; 15489334; 11602604; 18434541	https://www.uniprot.org/uniprot/?query=O15492&columns=id,citation,sequence&format=tab
O15496	PA2GX_HUMAN	Homo sapiens (Human)	9188469; 15616553; 15489334; 11694541; 12021277; 12359733; 16962371; 16146426; 21266581; 12161451	https://www.uniprot.org/uniprot/?query=O15496&columns=id,citation,sequence&format=tab
O15527	OGG1_HUMAN	Homo sapiens (Human)	9187114; 9207108; 9223306; 9223305; 9197244; 9190902; 9348312; 9321410; 10449904; 10233168; 14702039; 16641997; 15489334; 10775435; 17148573; 10706276; 11902834; 12578369; 12592398; 15610848; 17114185; 9765618; 9662341; 10497264; 10908322; 12509224	https://www.uniprot.org/uniprot/?query=O15527&columns=id,citation,sequence&format=tab
O15528	CP27B_HUMAN	Homo sapiens (Human)	9428799; 9344864; 9415400; 12496369; 14702039; 15489334; 10518789; 22862690; 9486994; 9837822; 10320521; 10566658; 12050193	https://www.uniprot.org/uniprot/?query=O15528&columns=id,citation,sequence&format=tab
O15530	PDPK1_HUMAN	Homo sapiens (Human)	9094314; 9368760; 9445477; 15616553; 15489334; 9637919; 9768361; 9707564; 9445476; 10455013; 10364160; 10480933; 10995762; 11481331; 12177059; 12167717; 14585963; 14604990; 15210700; 10226025; 15209375; 16207722; 16251192; 15743829; 16314505; 16780920; 17327236; 17371830; 18835241; 18616680; 18802401; 18024423; 19591923; 19276999; 19690332; 22544756; 22347420; 24275569; 12169624; 15741170; 157720…	https://www.uniprot.org/uniprot/?query=O15530&columns=id,citation,sequence&format=tab
O15550	KDM6A_HUMAN	Homo sapiens (Human)	9381176; 15772651; 15489334; 17500065; 17851529; 17713478; 18003914; 17761849; 19413330; 19690332; 22197486; 23186163; 22002947; 16959974; 21828135	https://www.uniprot.org/uniprot/?query=O15550&columns=id,citation,sequence&format=tab
O15552	FFAR2_HUMAN	Homo sapiens (Human)	9344866; 15057824; 15489334; 12684041; 12496283; 12711604; 18801738; 20837008; 21037097; 21216233; 23066016; 23589301	https://www.uniprot.org/uniprot/?query=O15552&columns=id,citation,sequence&format=tab
O15554	KCNN4_HUMAN	Homo sapiens (Human)	9380751; 9326665; 9407042; 9693050; 10961988; 15489334; 10026195; 11425865; 15831468; 17157250; 18796614; 22814378; 24591580; 26178367; 26148990; 26198474	https://www.uniprot.org/uniprot/?query=O15554&columns=id,citation,sequence&format=tab
O15648	PFKA_TRYBB	Trypanosoma brucei brucei	9461292; 2940090; 17207816; 18598704; 19084537	https://www.uniprot.org/uniprot/?query=O15648&columns=id,citation,sequence&format=tab
O15770	GSHR_PLAF7	Plasmodium falciparum (isolate 3D7)	12368864	https://www.uniprot.org/uniprot/?query=O15770&columns=id,citation,sequence&format=tab
O18531	ECR_LUCCU	Lucilia cuprina (Green bottle fly) (Australian sheep blowfly)	9304790;	https://www.uniprot.org/uniprot/?query=O18531&columns=id,citation,sequence&format=tab
O19045	FA10_RABIT	Oryctolagus cuniculus (Rabbit)	9101642	https://www.uniprot.org/uniprot/?query=O19045&columns=id,citation,sequence&format=tab
O24164	PPOM_TOBAC	Nicotiana tabacum (Common tobacco)	9238074; 9808719; 15057273	https://www.uniprot.org/uniprot/?query=O24164&columns=id,citation,sequence&format=tab
O24855	CYNT_HELPY	Helicobacter pylori (strain ATCC 700392 / 26695) (Campylobacter pylori)	9252185	https://www.uniprot.org/uniprot/?query=O24855&columns=id,citation,sequence&format=tab
O25801	DHAS_HELPY	Helicobacter pylori (strain ATCC 700392 / 26695) (Campylobacter pylori)	9252185	https://www.uniprot.org/uniprot/?query=O25801&columns=id,citation,sequence&format=tab
O25928	FABZ_HELPY	Helicobacter pylori (strain ATCC 700392 / 26695) (Campylobacter pylori)	9252185	https://www.uniprot.org/uniprot/?query=O25928&columns=id,citation,sequence&format=tab
O35078	OXDA_RAT	Rattus norvegicus (Rat)	9473656; 15489334	https://www.uniprot.org/uniprot/?query=O35078&columns=id,citation,sequence&format=tab
O35084	CP27B_MOUSE	Mus musculus (Mouse)	9295274; 11149489; 10092858; 15972816	https://www.uniprot.org/uniprot/?query=O35084&columns=id,citation,sequence&format=tab
O35430	APBA1_RAT	Rattus norvegicus (Rat)	9395480; 9753324; 20531236; 22673903; 22355143	https://www.uniprot.org/uniprot/?query=O35430&columns=id,citation,sequence&format=tab
O35433	TRPV1_RAT	Rattus norvegicus (Rat)	9349813; 10644739; 11578842; 11549313; 10931826; 11140687; 11683872; 11418861; 11884385; 12095983; 12194871; 12808128; 14523239; 12764195; 15084474; 12228246; 14630912; 14996838; 15173182; 15471852; 15190102; 15857679; 20510930; 21076423; 17582331; 23109716; 24305160; 24305161; 27281200	https://www.uniprot.org/uniprot/?query=O35433&columns=id,citation,sequence&format=tab
O35435	PYRD_MOUSE	Mus musculus (Mouse)	15489334; 21183079	https://www.uniprot.org/uniprot/?query=O35435&columns=id,citation,sequence&format=tab
O35491	CLK2_MOUSE	Mus musculus (Mouse)	9307018; 19468303; 9852100; 15010457; 21183079; 20074525; 21329884	https://www.uniprot.org/uniprot/?query=O35491&columns=id,citation,sequence&format=tab
O35493	CLK4_MOUSE	Mus musculus (Mouse)	9307018; 16141072; 15489334; 9339371; 11461155; 12169693; 15010457; 17242355; 21183079	https://www.uniprot.org/uniprot/?query=O35493&columns=id,citation,sequence&format=tab
O35505	CAC1C_CAVPO	Cavia porcellus (Guinea pig)		https://www.uniprot.org/uniprot/?query=O35505&columns=id,citation,sequence&format=tab
O35627	NR1I3_MOUSE	Mus musculus (Mouse)	9295294; 16141072; 10462436; 8603043; 14573755; 17904126; 28751364; 15610733	https://www.uniprot.org/uniprot/?query=O35627&columns=id,citation,sequence&format=tab
O35678	MGLL_MOUSE	Mus musculus (Mouse)	9341166; 11470505; 16141072; 15489334; 16800626; 17700715; 18096503; 19029917; 20554061; 21183079; 20729846; 21454566	https://www.uniprot.org/uniprot/?query=O35678&columns=id,citation,sequence&format=tab
O35811	P2RY4_RAT	Rattus norvegicus (Rat)	9751165	https://www.uniprot.org/uniprot/?query=O35811&columns=id,citation,sequence&format=tab
O35820	DNPH1_RAT	Rattus norvegicus (Rat)	9271375; 17234634; 22673903; 19720067; 19822152; 23385460; 24260472; 25108359	https://www.uniprot.org/uniprot/?query=O35820&columns=id,citation,sequence&format=tab
O35904	PK3CD_MOUSE	Mus musculus (Mouse)	9235916; 12130661; 19468303; 12235209; 12774123; 15496927; 16116162; 18259608; 18809712; 19297623; 21183079; 22020336; 20081827	https://www.uniprot.org/uniprot/?query=O35904&columns=id,citation,sequence&format=tab
O35913	SO1A4_RAT	Rattus norvegicus (Rat)	9294213; 9712861	https://www.uniprot.org/uniprot/?query=O35913&columns=id,citation,sequence&format=tab
O35949	ELOV3_MOUSE	Mus musculus (Mouse)	9395518; 10473596; 15489334; 10429212; 10791983; 14581464; 16326704; 20605947	https://www.uniprot.org/uniprot/?query=O35949&columns=id,citation,sequence&format=tab
O35956	S22A6_RAT	Rattus norvegicus (Rat)	9374486; 9228014; 15489334; 10462545; 15846473; 16338963; 17245393	https://www.uniprot.org/uniprot/?query=O35956&columns=id,citation,sequence&format=tab
O42275	ACES_ELEEL	Electrophorus electricus (Electric eel) (Gymnotus electricus)	9407087	https://www.uniprot.org/uniprot/?query=O42275&columns=id,citation,sequence&format=tab
O42392	VDR_CHICK	Gallus gallus (Chicken)	9056239; 3029866	https://www.uniprot.org/uniprot/?query=O42392&columns=id,citation,sequence&format=tab
O42713	PPO2_AGABI	Agaricus bisporus (White button mushroom)	12743763; 19711071	https://www.uniprot.org/uniprot/?query=O42713&columns=id,citation,sequence&format=tab
O42772	SDHB_ZYMTR	Zymoseptoria tritici (Speckled leaf blotch fungus) (Septoria tritici)	9871122	https://www.uniprot.org/uniprot/?query=O42772&columns=id,citation,sequence&format=tab
O43172	PRP4_HUMAN	Homo sapiens (Human)	9257651; 9404889; 9328476; 15164053; 15489334; 9000057; 16723661; 19608861; 21269460; 26030138; 12875835; 26912367; 28781166; 24419317; 25383878	https://www.uniprot.org/uniprot/?query=O43172&columns=id,citation,sequence&format=tab
O43174	CP26A_HUMAN	Homo sapiens (Human)	9228017; 9716180; 14702039; 15164054; 9826557; 22020119; 26937021	https://www.uniprot.org/uniprot/?query=O43174&columns=id,citation,sequence&format=tab
O43175	SERA_HUMAN	Homo sapiens (Human)	10713460; 11055895; 14702039; 16710414; 15489334; 11751922; 14654843; 16949628; 18378410; 18669648; 21269460; 23186163; 24275569; 25114211; 25406093; 25944712; 19235232; 24836451	https://www.uniprot.org/uniprot/?query=O43175&columns=id,citation,sequence&format=tab
O43184	ADA12_HUMAN	Homo sapiens (Human)	9417060; 12975309; 15164054; 15489334; 9642263; 10831617; 12615925; 15574124; 18621736; 16959974; 21618342	https://www.uniprot.org/uniprot/?query=O43184&columns=id,citation,sequence&format=tab
O43193	MTLR_HUMAN	Homo sapiens (Human)	9441746; 10381885; 15057823; 11322507	https://www.uniprot.org/uniprot/?query=O43193&columns=id,citation,sequence&format=tab
O43194	GPR39_HUMAN	Homo sapiens (Human)	9441746; 14702039; 15815621; 15489334; 18693759; 18588883; 23186163; 24275569	https://www.uniprot.org/uniprot/?query=O43194&columns=id,citation,sequence&format=tab
O43283	M3K13_HUMAN	Homo sapiens (Human)	9353328; 14702039; 16641997; 15489334; 8274451; 11163770; 11726277; 12492477; 17344846	https://www.uniprot.org/uniprot/?query=O43283&columns=id,citation,sequence&format=tab
O43293	DAPK3_HUMAN	Homo sapiens (Human)	9488481; 10356987; 14702039; 15489334; 17126281; 11384979; 11781833; 12917339; 15292222; 15096528; 15367680; 16219639; 15910542; 15611134; 16756490; 17158456; 17953487; 18995835; 18084323; 21487036; 20854903; 21169990; 21454679; 21408167; 23454120; 23186163; 18239682; 17344846	https://www.uniprot.org/uniprot/?query=O43293&columns=id,citation,sequence&format=tab
O43318	M3K7_HUMAN	Homo sapiens (Human)	9480845; 11118615; 14702039; 14574404; 15489334; 8663074; 8638164; 9079627; 10094049; 10838074; 10702308; 11104763; 11460167; 12242293; 12804775; 12874243; 12589052; 14670075; 15894542; 17081983; 16845370; 16893890; 17079228; 17449468; 17548520; 18088087; 18691976; 18758450; 18286207; 18669648; 19413330; 19521662; 19369195; 19675569; 17496917; 19690332; 20060931; 20068231; 21269460; 22084099; 215…	https://www.uniprot.org/uniprot/?query=O43318&columns=id,citation,sequence&format=tab
O43353	RIPK2_HUMAN	Homo sapiens (Human)	9575181; 9642260; 9705938; 12975309; 14702039; 16421571; 15489334; 14638696; 16824733; 17054981; 18775659; 18079694; 18691976; 18669648; 19592251; 19464198; 19369195; 21123652; 20068231; 21269460; 21931591; 22672233; 21887730; 23186163; 23806334; 24275569; 27812135; 28436939; 26646181; 17344846	https://www.uniprot.org/uniprot/?query=O43353&columns=id,citation,sequence&format=tab
O43451	MGA_HUMAN	Homo sapiens (Human)	9446624; 12853948; 15489334; 3143729; 3121301; 18036614	https://www.uniprot.org/uniprot/?query=O43451&columns=id,citation,sequence&format=tab
O43463	SUV91_HUMAN	Homo sapiens (Human)	10202156; 14702039; 15772651; 15489334; 10671371; 10949293; 10848615; 11242053; 11484059; 12711603; 12101246; 12917624; 12789259; 14765126; 15107829; 16103223; 17081983; 16688220; 16818776; 16519522; 16858404; 16449642; 16652147; 16409643; 18004385; 18485871; 18669648; 19218236; 19690332; 20068231; 21406692; 23186163; 23695662	https://www.uniprot.org/uniprot/?query=O43463&columns=id,citation,sequence&format=tab
O43497	CAC1G_HUMAN	Homo sapiens (Human)	10493502; 10548410; 10648811; 10692398; 16671074; 16625196; 15489334; 10574461; 12168954; 9495342; 26456284; 26715324; 29878067	https://www.uniprot.org/uniprot/?query=O43497&columns=id,citation,sequence&format=tab
O43521	B2L11_HUMAN	Homo sapiens (Human)	9430630; 11734221; 12019181; 11997495; 15147734; 17503221; 14702039; 15815621; 15489334; 15486195; 16509771; 17289999; 19690332; 21478148; 22761832; 23186163; 27013495; 17389404; 18812174	https://www.uniprot.org/uniprot/?query=O43521&columns=id,citation,sequence&format=tab
O43526	KCNQ2_HUMAN	Homo sapiens (Human)	9039501; 9425895; 9430594; 9836639; 9827540; 9677360; 11160379; 11780052; 15489334; 9872318; 10479678; 11034315; 10788442; 10684873; 10713961; 10908292; 10953053; 10713399; 10781098; 14759258; 16319223; 27445338; 27564677; 10323247; 11175290; 11572947; 14534157; 12742592; 15249611; 17872363; 23360469; 24463883; 25818041; 25982755; 25740509; 26138355; 26993267; 27864847	https://www.uniprot.org/uniprot/?query=O43526&columns=id,citation,sequence&format=tab
O43570	CAH12_HUMAN	Homo sapiens (Human)	9636197; 9770531; 14702039; 15489334; 17705204; 17314045; 17407288; 19186056; 19206230; 18618712; 26911677; 11493685; 21035102; 21184099	https://www.uniprot.org/uniprot/?query=O43570&columns=id,citation,sequence&format=tab
O43598	DNPH1_HUMAN	Homo sapiens (Human)	9271375; 18726892; 14574404; 15489334; 17081983; 18669648; 19413330; 19690332; 20068231; 21269460; 21406692; 22223895; 22814378; 23186163; 24260472; 24275569; 25944712; 25108359	https://www.uniprot.org/uniprot/?query=O43598&columns=id,citation,sequence&format=tab
O43603	GALR2_HUMAN	Homo sapiens (Human)	9480833; 9880084; 9685625; 9832121; 15489334; 24517231; 25691535	https://www.uniprot.org/uniprot/?query=O43603&columns=id,citation,sequence&format=tab
O43613	OX1R_HUMAN	Homo sapiens (Human)	9491897; 10973318; 11723285; 14702039; 16710414; 15489334; 11340621; 11283317; 26950369	https://www.uniprot.org/uniprot/?query=O43613&columns=id,citation,sequence&format=tab
O43614	OX2R_HUMAN	Homo sapiens (Human)	9491897; 11723285; 14574404; 11340621; 11283317; 26950369; 25533960	https://www.uniprot.org/uniprot/?query=O43614&columns=id,citation,sequence&format=tab
O43772	MCAT_HUMAN	Homo sapiens (Human)	9399886; 9837782; 14702039; 15489334; 21269460; 24275569; 25944712; 12859414; 15057979; 15365988	https://www.uniprot.org/uniprot/?query=O43772&columns=id,citation,sequence&format=tab
O43781	DYRK3_HUMAN	Homo sapiens (Human)	9748265; 9845759; 10779429; 16710414; 15489334; 20167603; 23415227; 29973724; 29634919; 17344846	https://www.uniprot.org/uniprot/?query=O43781&columns=id,citation,sequence&format=tab
O43868	S28A2_HUMAN	Homo sapiens (Human)	9435697; 10087507; 14702039; 15489334; 10455109; 15861032; 17700367	https://www.uniprot.org/uniprot/?query=O43868&columns=id,citation,sequence&format=tab
O43895	XPP2_HUMAN	Homo sapiens (Human)	9375790; 15772651; 15489334; 16175507; 15361070; 20625347; 21898657	https://www.uniprot.org/uniprot/?query=O43895&columns=id,citation,sequence&format=tab
O43924	PDE6D_HUMAN	Homo sapiens (Human)	9570951; 9533031; 9781033; 9712853; 15489334; 10518933; 9990021; 21269460; 24166846; 11980706; 22002721; 23559067; 23698361	https://www.uniprot.org/uniprot/?query=O43924&columns=id,citation,sequence&format=tab
O46635	5HT2A_CANLF	Canis lupus familiaris (Dog) (Canis familiaris)	15353848; 15862800;	https://www.uniprot.org/uniprot/?query=O46635&columns=id,citation,sequence&format=tab
O50979	REST_BORBU	Borrelia burgdorferi (strain ATCC 35210 / B31 / CIP 102532 / DSM 4680)	9403685; 11804598; 12753185	https://www.uniprot.org/uniprot/?query=O50979&columns=id,citation,sequence&format=tab
O54698	S29A1_RAT	Rattus norvegicus (Rat)	9353301; 15489334; 22673903	https://www.uniprot.org/uniprot/?query=O54698&columns=id,citation,sequence&format=tab
O54699	S29A2_RAT	Rattus norvegicus (Rat)	9353301	https://www.uniprot.org/uniprot/?query=O54699&columns=id,citation,sequence&format=tab
O54735	PDE5A_RAT	Rattus norvegicus (Rat)	9370351	https://www.uniprot.org/uniprot/?query=O54735&columns=id,citation,sequence&format=tab
O54754	AOXA_MOUSE	Mus musculus (Mouse)	10377246; 10190983; 10673024; 9243637; 18671973; 19401776; 21183079; 23263164; 23462233	https://www.uniprot.org/uniprot/?query=O54754&columns=id,citation,sequence&format=tab
O54798	BRS3_MOUSE	Mus musculus (Mouse)	9262170; 9573346; 16141072; 15489334	https://www.uniprot.org/uniprot/?query=O54798&columns=id,citation,sequence&format=tab
O54814	CCR3_RAT	Rattus norvegicus (Rat)	9655467;	https://www.uniprot.org/uniprot/?query=O54814&columns=id,citation,sequence&format=tab
O54939	DHB3_RAT	Rattus norvegicus (Rat)		https://www.uniprot.org/uniprot/?query=O54939&columns=id,citation,sequence&format=tab
O54967	ACK1_MOUSE	Mus musculus (Mouse)	16777958; 15489334; 16141072; 16052498; 16750431; 17182860; 18477472; 18034455; 21183079; 20086093; 20333297; 21169560; 25223282; 24129315	https://www.uniprot.org/uniprot/?query=O54967&columns=id,citation,sequence&format=tab
O55192	SC6A2_MOUSE	Mus musculus (Mouse)	9603188; 16269905;	https://www.uniprot.org/uniprot/?query=O55192&columns=id,citation,sequence&format=tab
O55193	CCR2_RAT	Rattus norvegicus (Rat)	9655467	https://www.uniprot.org/uniprot/?query=O55193&columns=id,citation,sequence&format=tab
O55242	SGMR1_MOUSE	Mus musculus (Mouse)	9425306; 9603192; 16141072; 15489334; 11207432; 11476895; 11687279; 11149946; 14622179; 12730355; 15571673; 15777781; 21183079; 20167253; 23332758; 25678561; 26792191	https://www.uniprot.org/uniprot/?query=O55242&columns=id,citation,sequence&format=tab
O60218	AK1BA_HUMAN	Homo sapiens (Human)	9565553; 9765596; 12853948; 12690205; 15489334; 9537432; 12732097; 15755999; 19608861; 21585341; 19563777; 19013440; 18087047; 21269460	https://www.uniprot.org/uniprot/?query=O60218&columns=id,citation,sequence&format=tab
O60240	PLIN1_HUMAN	Homo sapiens (Human)	9521880; 16572171; 15489334; 21345103; 23399566; 24275569; 26357594; 27832861	https://www.uniprot.org/uniprot/?query=O60240&columns=id,citation,sequence&format=tab
O60285	NUAK1_HUMAN	Homo sapiens (Human)	14976552; 9628581; 14702039; 16541075; 15489334; 12409306; 14982852; 15060171; 15273717; 16044163; 16424013; 16488889; 18254724; 19369195; 19927127; 20354225; 21317932; 25329316; 17344846	https://www.uniprot.org/uniprot/?query=O60285&columns=id,citation,sequence&format=tab
O60331	PI51C_HUMAN	Homo sapiens (Human)	19548880; 9628581; 14702039; 15057824; 12422219; 12847086; 15738269; 17261850; 17635937; 20668706; 19889969; 25588945; 17701898	https://www.uniprot.org/uniprot/?query=O60331&columns=id,citation,sequence&format=tab
O60341	KDM1A_HUMAN	Homo sapiens (Human)	9628581; 16710414; 15489334; 17974005; 12032298; 11102443; 12493763; 15620353; 15811342; 16140033; 16079794; 16079795; 16223729; 17081983; 17805299; 18220336; 18691976; 18669648; 19413330; 19369195; 19690332; 20389281; 19880879; 25750265; 20228790; 20562920; 20068231; 21269460; 21406692; 23186163; 24275569; 25018020; 28112733; 16885027; 16956976; 16531230; 21300290; 23721412; 23020937; 24838796; …	https://www.uniprot.org/uniprot/?query=O60341&columns=id,citation,sequence&format=tab
O60427	FADS1_HUMAN	Homo sapiens (Human)	10601301; 10769175; 10860662; 14702039; 17974005; 16554811; 15489334; 22619218; 22814378; 25732826	https://www.uniprot.org/uniprot/?query=O60427&columns=id,citation,sequence&format=tab
O60502	OGA_HUMAN	Homo sapiens (Human)	9811929; 11341771; 11148210; 9734811; 12168954; 15164054; 15489334; 11788610; 16533067; 18586680; 18669648; 19413330; 19690332; 20863279; 20673219; 20068231; 21269460; 21406692; 22814378; 23186163; 24088714; 28742148; 22365600	https://www.uniprot.org/uniprot/?query=O60502&columns=id,citation,sequence&format=tab
O60563	CCNT1_HUMAN	Homo sapiens (Human)	9491887; 9499409; 16541075; 10393184; 10329125; 10329126; 9832504; 10364329; 10913173; 12065898; 12944466; 14972556; 16109376; 16109377; 17643375; 18691976; 19369195; 19608861; 20068231; 21269460; 24360279; 23186163; 27292648; 27189267; 28112733; 23033978	https://www.uniprot.org/uniprot/?query=O60563&columns=id,citation,sequence&format=tab
O60603	TLR2_HUMAN	Homo sapiens (Human)	9596645; 9435236; 9751057; 18810425; 19924287; 15489334; 10426995; 10426996; 11441107; 12471095; 16880211; 15173186; 15809303; 16622205; 19362712; 20800577; 21078852; 22665377; 23376921; 25385819; 27805901; 11081518; 17889651; 11476982; 12646604; 21618349	https://www.uniprot.org/uniprot/?query=O60603&columns=id,citation,sequence&format=tab
O60658	PDE8A_HUMAN	Homo sapiens (Human)	11738832; 11371644; 14702039; 16572171; 15489334; 9618252; 18691976; 18669648; 20068231; 22673573; 23186163; 23509299; 18983167	https://www.uniprot.org/uniprot/?query=O60658&columns=id,citation,sequence&format=tab
O60671	RAD1_HUMAN	Homo sapiens (Human)	9716408; 9828137; 9828139; 9878245; 9660799; 9705507; 14702039; 15489334; 10359610; 10777662; 10846170; 10884395; 11573955; 11944979; 14500360; 14611806; 12578958; 15314187; 15556996; 15871698; 16216273; 15897895; 21269460; 21659603; 22814378	https://www.uniprot.org/uniprot/?query=O60671&columns=id,citation,sequence&format=tab
O60674	JAK2_HUMAN	Homo sapiens (Human)	9618263; 9446644; 9326218; 15164053; 7615558; 7673114; 10531356; 10899310; 12023369; 15805263; 16034466; 16091753; 16769584; 16424865; 19783980; 21036157; 20353823; 20098430; 21423214; 21368206; 16456223; 19290934; 23186163; 25092874; 16174768; 15781101; 16325696; 15793561; 15858187; 16707754; 16247455; 16603627; 17267906; 17344846; 22397670	https://www.uniprot.org/uniprot/?query=O60674&columns=id,citation,sequence&format=tab
O60678	ANM3_HUMAN	Homo sapiens (Human)	14702039; 16554811; 15489334; 9642256; 15334060; 18669648; 19413330; 19690332; 20068231; 21269460; 21059412; 21406692; 22223895; 22814378; 23186163;	https://www.uniprot.org/uniprot/?query=O60678&columns=id,citation,sequence&format=tab
O60706	ABCC9_HUMAN	Homo sapiens (Human)	9457174; 16541075; 9831708; 22105623; 15034580; 17245405; 22608503; 22610116; 26621776; 31303265	https://www.uniprot.org/uniprot/?query=O60706&columns=id,citation,sequence&format=tab
O60725	ICMT_HUMAN	Homo sapiens (Human)	9614111; 16710414; 15489334; 10649571; 19158273	https://www.uniprot.org/uniprot/?query=O60725&columns=id,citation,sequence&format=tab
O60741	HCN1_HUMAN	Homo sapiens (Human)	15372022; 9630217; 15351778; 28086084; 24747641; 27864847; 30351409; 29936235	https://www.uniprot.org/uniprot/?query=O60741&columns=id,citation,sequence&format=tab
O60755	GALR3_HUMAN	Homo sapiens (Human)	9722565; 9832121; 9928159; 10591208; 24517231; 25691535	https://www.uniprot.org/uniprot/?query=O60755&columns=id,citation,sequence&format=tab
O60760	HPGDS_HUMAN	Homo sapiens (Human)	10824118; 11672424; 14702039; 15489334; 9425264; 9353279; 12244105; 12627223; 15113825; 16547010; 18341273; 19939518	https://www.uniprot.org/uniprot/?query=O60760&columns=id,citation,sequence&format=tab
O60779	S19A2_HUMAN	Homo sapiens (Human)	10542220; 10391221; 10391222; 10391223; 14702039; 16710414; 15489334; 22814378; 23186163; 10874303	https://www.uniprot.org/uniprot/?query=O60779&columns=id,citation,sequence&format=tab
O60882	MMP20_HUMAN	Homo sapiens (Human)	9398237; 16554811; 10922468; 15744043; 17869250	https://www.uniprot.org/uniprot/?query=O60882&columns=id,citation,sequence&format=tab
O60885	BRD4_HUMAN	Homo sapiens (Human)	11733348; 15057824; 15489334; 12543779; 16109376; 16109377; 17081983; 16940503; 17189189; 18922874; 18669648; 19413330; 19596240; 19103749; 19608861; 20068231; 21269460; 21555454; 21890894; 21406692; 22334664; 23086925; 22509028; 24360279; 23186163; 23317504; 23589332; 23728299; 24275569; 25218447; 25114211; 25772364; 25755297; 28112733; 29374058; 17344846; 18500820; 20871596; 21068722; 21568322;…	https://www.uniprot.org/uniprot/?query=O60885&columns=id,citation,sequence&format=tab
O60911	CATL2_HUMAN	Homo sapiens (Human)	9563472; 9727401; 10029531; 10382972; 12975309; 15164053; 15489334; 22967898; 25944712; 11027133; 30425301	https://www.uniprot.org/uniprot/?query=O60911&columns=id,citation,sequence&format=tab
O62664	PGH1_BOVIN	Bos taurus (Bovine)	9348208	https://www.uniprot.org/uniprot/?query=O62664&columns=id,citation,sequence&format=tab
O62698	PGH2_BOVIN	Bos taurus (Bovine)	11207216; 9348208	https://www.uniprot.org/uniprot/?query=O62698&columns=id,citation,sequence&format=tab
O64411	PAO1_MAIZE	Zea mays (Maize)	9598979; 12586904; 16331971; 10089528; 10368296; 11258887;	https://www.uniprot.org/uniprot/?query=O64411&columns=id,citation,sequence&format=tab
O66809	FTSZ_AQUAE	Aquifex aeolicus (strain VF5)	9537320; 17900614; 18291323	https://www.uniprot.org/uniprot/?query=O66809&columns=id,citation,sequence&format=tab
O67648	LPXC_AQUAE	Aquifex aeolicus (strain VF5)	9537320; 11148046; 12819349; 15705580	https://www.uniprot.org/uniprot/?query=O67648&columns=id,citation,sequence&format=tab
O69721	TYRA_MYCTU	Mycobacterium tuberculosis (strain ATCC 25618 / H37Rv)	9634230; 16889979; 21969609	https://www.uniprot.org/uniprot/?query=O69721&columns=id,citation,sequence&format=tab
O70126	AURKB_MOUSE	Mus musculus (Mouse)	8647446; 9514916; 16141072; 19468303; 15489334; 11784863; 21183079; 24034696	https://www.uniprot.org/uniprot/?query=O70126&columns=id,citation,sequence&format=tab
O70127	ABCBB_RAT	Rattus norvegicus (Rat)	9545351; 15159385; 16332456; 22673903	https://www.uniprot.org/uniprot/?query=O70127&columns=id,citation,sequence&format=tab
O70196	PPCE_RAT	Rattus norvegicus (Rat)	10766975;	https://www.uniprot.org/uniprot/?query=O70196&columns=id,citation,sequence&format=tab
O70212	5HT3A_CAVPO	Cavia porcellus (Guinea pig)	9463477	https://www.uniprot.org/uniprot/?query=O70212&columns=id,citation,sequence&format=tab
O70342	NPY5R_MOUSE	Mus musculus (Mouse)	9802393; 9315606	https://www.uniprot.org/uniprot/?query=O70342&columns=id,citation,sequence&format=tab
O70344	KCNQ1_CAVPO	Cavia porcellus (Guinea pig)	21993624;	https://www.uniprot.org/uniprot/?query=O70344&columns=id,citation,sequence&format=tab
O70370	CATS_MOUSE	Mus musculus (Mouse)	19468303; 10395917; 9516475; 21183079	https://www.uniprot.org/uniprot/?query=O70370&columns=id,citation,sequence&format=tab
O70423	AOC3_MOUSE	Mus musculus (Mouse)	9743358; 10092636; 19468303; 15489334; 21183079	https://www.uniprot.org/uniprot/?query=O70423&columns=id,citation,sequence&format=tab
O70526	BKRB2_CAVPO	Cavia porcellus (Guinea pig)	9652372	https://www.uniprot.org/uniprot/?query=O70526&columns=id,citation,sequence&format=tab
O70528	5HT4R_CAVPO	Cavia porcellus (Guinea pig)		https://www.uniprot.org/uniprot/?query=O70528&columns=id,citation,sequence&format=tab
O70536	SOAT1_RAT	Rattus norvegicus (Rat)	9555010	https://www.uniprot.org/uniprot/?query=O70536&columns=id,citation,sequence&format=tab
O70577	S22A2_MOUSE	Mus musculus (Mouse)	10051314; 16141072; 15489334; 21183079	https://www.uniprot.org/uniprot/?query=O70577&columns=id,citation,sequence&format=tab
O74189	PMT1_CANAL	Candida albicans (strain SC5314 / ATCC MYA-2876) (Yeast)	9694829; 15937140; 15123810; 17419877; 24025428; 15470244; 16040968; 15659169; 17005840; 20533408; 21375589	https://www.uniprot.org/uniprot/?query=O74189&columns=id,citation,sequence&format=tab
O75106	AOC2_HUMAN	Homo sapiens (Human)	9119395; 9722954; 16625196; 15489334; 12755418; 17400359; 19588076	https://www.uniprot.org/uniprot/?query=O75106&columns=id,citation,sequence&format=tab
O75116	ROCK2_HUMAN	Homo sapiens (Human)	9933571; 9734811; 15815621; 10579722; 15699075; 16574662; 17015463; 18559669; 18691976; 18669648; 19131646; 19997641; 19690332; 20230755; 20826462; 20068231; 21269460; 21084279; 21147781; 12778124; 20803696; 21406692; 23186163; 24275569; 25944712; 17344846	https://www.uniprot.org/uniprot/?query=O75116&columns=id,citation,sequence&format=tab
O75164	KDM4A_HUMAN	Homo sapiens (Human)	9734811; 16710414; 15489334; 15927959; 16024779; 16603238; 16415788; 18669648; 19413330; 21406692; 22373579; 21694756; 23186163; 16677698; 16601153; 26741168; 27214403	https://www.uniprot.org/uniprot/?query=O75164&columns=id,citation,sequence&format=tab
O75173	ATS4_HUMAN	Homo sapiens (Human)	10356395; 16723216; 9734811; 12975309; 16710414; 15489334; 10827174; 18718938; 23897278; 18042673	https://www.uniprot.org/uniprot/?query=O75173&columns=id,citation,sequence&format=tab
O75365	TP4A3_HUMAN	Homo sapiens (Human)	15489334; 9633825; 11355880; 11598267; 12235145; 12516958; 12782572; 15135076; 14704153	https://www.uniprot.org/uniprot/?query=O75365&columns=id,citation,sequence&format=tab
O75376	NCOR1_HUMAN	Homo sapiens (Human)	9724795; 10470851; 16625196; 15489334; 10444336; 9328355; 11013263; 11533236; 11931768; 12590135; 14525983; 14527417; 15454082; 16024779; 17081983; 16964243; 17452463; 17519354; 18220336; 18691976; 18669648; 19413330; 19690332; 19608861; 20068231; 21269460; 20812024; 21406692; 23911289; 23186163; 23372760; 24275569; 25218447; 25114211; 25772364; 28112733; 28698609; 20543827	https://www.uniprot.org/uniprot/?query=O75376&columns=id,citation,sequence&format=tab
O75385	ULK1_HUMAN	Homo sapiens (Human)	9693035; 9872452; 12168954; 16541075; 11146101; 18691976; 18669648; 19413330; 19287211; 19597335; 19211835; 18936157; 19369195; 19690332; 20068231; 21460634; 21795849; 21406692; 21205641; 22354037; 22613832; 23186163; 25126726; 24767988; 25040165; 25127057; 26347139; 27334615; 28561066; 31806350; 17344846	https://www.uniprot.org/uniprot/?query=O75385&columns=id,citation,sequence&format=tab
O75460	ERN1_HUMAN	Homo sapiens (Human)	9637683; 14702039; 16625196; 15489334; 11779464; 11278723; 11175748; 12637535; 19369195; 21269460; 23103912; 29198525; 23378536; 31875558; 16973740; 21317875; 17344846; 21884936; 24508390; 28128204; 28067262	https://www.uniprot.org/uniprot/?query=O75460&columns=id,citation,sequence&format=tab
O75469	NR1I2_HUMAN	Homo sapiens (Human)	9784494; 9727070; 9770465; 11668216; 15489334; 11297522; 12606758; 19297428; 11408620; 12578355; 12909012; 15705662; 17215127; 18768384; 15618712	https://www.uniprot.org/uniprot/?query=O75469&columns=id,citation,sequence&format=tab
O75475	PSIP1_HUMAN	Homo sapiens (Human)	9822615; 10623627; 10721720; 12200376; 15164053; 15489334; 10856157; 15642333; 15475359; 15749713; 15797927; 9885563; 15725483; 17081983; 17525332; 19367720; 18669648; 18318008; 19413330; 19244240; 19690332; 20068231; 21269460; 21406692; 23186163; 24275569; 28112733; 15895093; 16260736; 22327296; 25305204; 25082813; 29997176	https://www.uniprot.org/uniprot/?query=O75475&columns=id,citation,sequence&format=tab
O75530	EED_HUMAN	Homo sapiens (Human)	9806832; 9584199; 9880543; 14702039; 16554811; 15489334; 9765275; 10581039; 11158321; 12435631; 12101246; 12351676; 14532106; 12649488; 15385962; 15231737; 15099518; 15225548; 15684044; 16431907; 16357870; 17200670; 19026781; 18086877; 18285464; 18669648; 19413330; 22009739; 21406692; 23186163; 24275569; 20974918; 25787343; 27193220; 28475857; 27868325; 28229514	https://www.uniprot.org/uniprot/?query=O75530&columns=id,citation,sequence&format=tab
O75582	KS6A5_HUMAN	Homo sapiens (Human)	9687510; 9873047; 10702687; 14702039; 12508121; 15489334; 11909979; 12628924; 12773393; 12763138; 12569367; 15010469; 15568999; 17117922; 18511904; 18508628; 19690332; 19464896; 20596523; 20068231; 21269460; 25851810; 15274926; 20382163; 17344846	https://www.uniprot.org/uniprot/?query=O75582&columns=id,citation,sequence&format=tab
O75608	LYPA1_HUMAN	Homo sapiens (Human)	11080636; 11042152; 15489334; 19439193; 20418879; 21269460; 21393252; 22399288; 25944712	https://www.uniprot.org/uniprot/?query=O75608&columns=id,citation,sequence&format=tab
O75676	KS6A4_HUMAN	Homo sapiens (Human)	9792677; 14702039; 9687510; 11035004; 12773393; 18508628; 18691976; 18669648; 19369195; 19464896; 20068231; 22814378; 23186163; 24275569; 17344846	https://www.uniprot.org/uniprot/?query=O75676&columns=id,citation,sequence&format=tab
O75688	PPM1B_HUMAN	Homo sapiens (Human)	9684878; 10934208; 15913950; 10931946; 17974005; 15815621; 15489334; 16872604; 18642328; 18930133; 21269460; 22781750; 22750291; 24275569; 25255805; 18058037	https://www.uniprot.org/uniprot/?query=O75688&columns=id,citation,sequence&format=tab
O75716	STK16_HUMAN	Homo sapiens (Human)	9712705; 10364453; 10947953; 14702039; 15489334; 18184589; 17344846	https://www.uniprot.org/uniprot/?query=O75716&columns=id,citation,sequence&format=tab
O75747	P3C2G_HUMAN	Homo sapiens (Human)	9878262; 16541075; 15489334; 17487921; 17991425;	https://www.uniprot.org/uniprot/?query=O75747&columns=id,citation,sequence&format=tab
O75751	S22A3_HUMAN	Homo sapiens (Human)	10196521; 14702039; 14574404; 9933568; 10966924; 22814378	https://www.uniprot.org/uniprot/?query=O75751&columns=id,citation,sequence&format=tab
O75762	TRPA1_HUMAN	Homo sapiens (Human)	10066796; 16421571; 17164327; 17567811; 21873995; 21402443; 23199233; 25389312; 27241698; 31447178; 30878828; 25855297; 26200340; 20547126	https://www.uniprot.org/uniprot/?query=O75762&columns=id,citation,sequence&format=tab
O75874	IDHC_HUMAN	Homo sapiens (Human)	9866202; 10521434; 11230166; 17974005; 15815621; 15489334; 19608861; 21269460; 22814378; 24275569; 25944712; 15173171; 19935646; 16959974; 18772396; 19117336; 26161668	https://www.uniprot.org/uniprot/?query=O75874&columns=id,citation,sequence&format=tab
O75884	RBBP9_HUMAN	Homo sapiens (Human)	9697699; 12296629; 17974005; 11780052; 15489334; 19329999; 20080647; 21269460; 21689726; 24275569; 19004028	https://www.uniprot.org/uniprot/?query=O75884&columns=id,citation,sequence&format=tab
O75907	DGAT1_HUMAN	Homo sapiens (Human)	9756920; 15489334; 16214399; 18768481; 28420705; 23114594; 24275569; 30237576	https://www.uniprot.org/uniprot/?query=O75907&columns=id,citation,sequence&format=tab
O75908	SOAT2_HUMAN	Homo sapiens (Human)	9756920; 10846185; 11325614; 11401500; 16541075; 15489334; 11294643; 16331323; 28604676; 29184177	https://www.uniprot.org/uniprot/?query=O75908&columns=id,citation,sequence&format=tab
O75914	PAK3_HUMAN	Homo sapiens (Human)	9731525; 12777533; 18507705; 14702039; 15772651; 11278486; 11741931; 12890786; 20596523; 21177870; 19036346; 10946356; 12884430; 17344846	https://www.uniprot.org/uniprot/?query=O75914&columns=id,citation,sequence&format=tab
O75936	BODG_HUMAN	Homo sapiens (Human)	9753662; 14702039; 15489334; 20599753	https://www.uniprot.org/uniprot/?query=O75936&columns=id,citation,sequence&format=tab
O76039	CDKL5_HUMAN	Homo sapiens (Human)	9721213; 12736870; 21748340; 15772651; 8864140; 15492925; 15917271; 16935860; 18691976; 18669648; 19369195; 20068231; 23186163; 29420175; 15499549; 15689447; 16015284; 16611748; 16959974; 17344846; 18790821; 17993579; 18809835; 19253388; 19241098; 23662938; 23708187; 24564546; 25969726; 26993267; 27864847	https://www.uniprot.org/uniprot/?query=O76039&columns=id,citation,sequence&format=tab
O76074	PDE5A_HUMAN	Homo sapiens (Human)	9714779; 9716380; 9642111; 14702039; 15815621; 15489334; 10393044; 11723116; 12955149; 25799991	https://www.uniprot.org/uniprot/?query=O76074&columns=id,citation,sequence&format=tab
O76083	PDE9A_HUMAN	Homo sapiens (Human)	9624146; 9856478; 12565835; 14527714; 17090334; 14702039; 10830953; 15489334; 16150925; 22328573; 24746902; 25799991; 15210993; 18757755; 19919087; 20121115; 21483814; 22985069; 23025719	https://www.uniprot.org/uniprot/?query=O76083&columns=id,citation,sequence&format=tab
O77636	ADA17_PIG	Sus scrofa (Pig)	10429942	https://www.uniprot.org/uniprot/?query=O77636&columns=id,citation,sequence&format=tab
O77656	MMP13_BOVIN	Bos taurus (Bovine)		https://www.uniprot.org/uniprot/?query=O77656&columns=id,citation,sequence&format=tab
O77715	ADA2B_DIDVI	Didelphis virginiana (North American opossum) (Didelphis marsupialis virginiana)	9667998	https://www.uniprot.org/uniprot/?query=O77715&columns=id,citation,sequence&format=tab
O77746	PDE5A_CANLF	Canis lupus familiaris (Dog) (Canis familiaris)	9756948	https://www.uniprot.org/uniprot/?query=O77746&columns=id,citation,sequence&format=tab
O77830	ADA2B_RABIT	Oryctolagus cuniculus (Rabbit)		https://www.uniprot.org/uniprot/?query=O77830&columns=id,citation,sequence&format=tab
O78750	COX2_SHEEP	Ovis aries (Sheep)	9767689; 27654913	https://www.uniprot.org/uniprot/?query=O78750&columns=id,citation,sequence&format=tab
O88275	PPARG_RAT	Rattus norvegicus (Rat)	10438514; 10797535; 8953045; 9030579; 8943212	https://www.uniprot.org/uniprot/?query=O88275&columns=id,citation,sequence&format=tab
O88319	NTR1_MOUSE	Mus musculus (Mouse)	21183079	https://www.uniprot.org/uniprot/?query=O88319&columns=id,citation,sequence&format=tab
O88410	CXCR3_MOUSE	Mus musculus (Mouse)	9653165; 9790904; 15489334; 21183079	https://www.uniprot.org/uniprot/?query=O88410&columns=id,citation,sequence&format=tab
O88554	PARP2_MOUSE	Mus musculus (Mouse)	10364231; 11133988; 15489334; 10338144; 11948190; 18436469; 12727891	https://www.uniprot.org/uniprot/?query=O88554&columns=id,citation,sequence&format=tab
O88587	COMT_MOUSE	Mus musculus (Mouse)	9707588; 16141072; 19468303; 15489334; 17242355; 18794526; 19144319; 19131326; 21183079	https://www.uniprot.org/uniprot/?query=O88587&columns=id,citation,sequence&format=tab
O88626	GALR3_RAT	Rattus norvegicus (Rat)	10619483; 9722565	https://www.uniprot.org/uniprot/?query=O88626&columns=id,citation,sequence&format=tab
O88693	CEGT_MOUSE	Mus musculus (Mouse)	9918791; 9623774; 19468303; 15489334; 10430909; 12417405; 16109770; 17145749; 20544855; 20432257; 22851168; 23748427; 23554574; 23576753; 28373486	https://www.uniprot.org/uniprot/?query=O88693&columns=id,citation,sequence&format=tab
O88703	HCN2_MOUSE	Mus musculus (Mouse)	9634236; 9630217; 10962006; 11420311; 11096117; 11553787; 11741901; 12034718; 12193608; 21183079; 21347269; 23103389; 24129315; 12968185; 17562314; 18367452; 19525958; 22550182	https://www.uniprot.org/uniprot/?query=O88703&columns=id,citation,sequence&format=tab
O88704	HCN1_MOUSE	Mus musculus (Mouse)	9405696; 9634236; 16141072; 9630217; 11420311; 11459060; 11675786; 12089064; 12034718; 12351622; 21183079; 22006928	https://www.uniprot.org/uniprot/?query=O88704&columns=id,citation,sequence&format=tab
O88867	KMO_RAT	Rattus norvegicus (Rat)	15489334; 1332540; 12402501; 26752518; 28398044	https://www.uniprot.org/uniprot/?query=O88867&columns=id,citation,sequence&format=tab
O88909	S22A8_MOUSE	Mus musculus (Mouse)	10087192; 16141072; 15489334; 12011098; 15075193; 15100168; 21183079	https://www.uniprot.org/uniprot/?query=O88909&columns=id,citation,sequence&format=tab
O88943	KCNQ2_RAT	Rattus norvegicus (Rat)	11038262; 11230508; 9836639; 22673903	https://www.uniprot.org/uniprot/?query=O88943&columns=id,citation,sequence&format=tab
O89049	TRXR1_RAT	Rattus norvegicus (Rat)	9535831; 10333487; 15489334; 10849437; 11481439	https://www.uniprot.org/uniprot/?query=O89049&columns=id,citation,sequence&format=tab
O94768	ST17B_HUMAN	Homo sapiens (Human)	9786912; 15489334; 19369195; 19690332; 17344846	https://www.uniprot.org/uniprot/?query=O94768&columns=id,citation,sequence&format=tab
O94782	UBP1_HUMAN	Homo sapiens (Human)	9806842; 11230166; 15489334; 15694335; 16531995; 18082604; 17525332; 18669648; 19413330; 20068231; 21406692; 23186163; 26388029	https://www.uniprot.org/uniprot/?query=O94782&columns=id,citation,sequence&format=tab
O94804	STK10_HUMAN	Homo sapiens (Human)	10199912; 14702039; 15372022; 15489334; 17974005; 11903060; 12639966; 16964243; 19367720; 18088087; 18691976; 18669648; 19413330; 19369195; 19255442; 19690332; 20068231; 21269460; 21606217; 21406692; 23186163; 24275569; 18239682; 16175573; 17344846	https://www.uniprot.org/uniprot/?query=O94804&columns=id,citation,sequence&format=tab
O94806	KPCD3_HUMAN	Homo sapiens (Human)	10231560; 15815621; 15489334; 16964243; 18076381; 18691976; 18669648; 19413330; 19369195; 20068231; 23186163; 17344846	https://www.uniprot.org/uniprot/?query=O94806&columns=id,citation,sequence&format=tab
O94811	TPPP_HUMAN	Homo sapiens (Human)	10083737; 15489334; 15590652; 17105200; 17027006; 18028908; 17693641; 18220336; 18669648; 19690332; 20308065; 20068231; 21995432; 21565174; 21316364; 22484033; 23093407; 22328514; 23355470; 24275569; 25445539; 26289831; 31505170; 31522887	https://www.uniprot.org/uniprot/?query=O94811&columns=id,citation,sequence&format=tab
O94907	DKK1_HUMAN	Homo sapiens (Human)	10383463; 10570958; 10965128; 12975309; 14702039; 15489334; 15340161; 11448771; 17143291; 17804805; 19746449; 20093360; 21805521; 27524201; 22000856	https://www.uniprot.org/uniprot/?query=O94907&columns=id,citation,sequence&format=tab
O94921	CDK14_HUMAN	Homo sapiens (Human)	11313143; 10048485; 14702039; 12853948; 12690205; 15489334; 12098780; 16775625; 16461467; 17517622; 18691976; 20059949; 19524571; 19369195; 23186163; 24275569; 27821587; 17344846	https://www.uniprot.org/uniprot/?query=O94921&columns=id,citation,sequence&format=tab
O94925	GLSK_HUMAN	Homo sapiens (Human)	11015561; 10048485; 10719215; 15489334; 14759258; 16899818; 17940881; 19608861; 21269460; 22228304; 24275569; 25944712; 30575854; 30239721; 30970188; 22049910; 22538822; 24451979; 26988803; 28526749; 29317493	https://www.uniprot.org/uniprot/?query=O94925&columns=id,citation,sequence&format=tab
O94953	KDM4B_HUMAN	Homo sapiens (Human)	10048485; 12168954; 15057824; 15489334; 17974005; 15927959; 16603238; 19690332; 19608861; 23186163; 24275569; 28262558	https://www.uniprot.org/uniprot/?query=O94953&columns=id,citation,sequence&format=tab
O94956	SO2B1_HUMAN	Homo sapiens (Human)	10873595; 10048485; 14702039; 17974005; 16554811; 15489334; 16754786; 23186163; 23531488; 24275569; 16959974	https://www.uniprot.org/uniprot/?query=O94956&columns=id,citation,sequence&format=tab
O95050	INMT_HUMAN	Homo sapiens (Human)	10552930; 14702039; 12853948; 15489334; 15014171;	https://www.uniprot.org/uniprot/?query=O95050&columns=id,citation,sequence&format=tab
O95069	KCNK2_HUMAN	Homo sapiens (Human)	10321245; 10784345; 24196565; 14702039; 16710414; 15489334; 11319556; 23169818; 26642364;	https://www.uniprot.org/uniprot/?query=O95069&columns=id,citation,sequence&format=tab
O95136	S1PR2_HUMAN	Homo sapiens (Human)	10617617; 15489334; 26805784; 29453251	https://www.uniprot.org/uniprot/?query=O95136&columns=id,citation,sequence&format=tab
O95180	CAC1H_HUMAN	Homo sapiens (Human)	9670923; 9930755; 11751928; 11157797; 15616553; 19940152; 27149520; 12891677; 15048902; 24277868; 25907736; 26637798; 27729216; 27864847; 30197081	https://www.uniprot.org/uniprot/?query=O95180&columns=id,citation,sequence&format=tab
O95271	TNKS1_HUMAN	Homo sapiens (Human)	9822378; 16421571; 15489334; 10523501; 10988299; 12080061; 11739745; 12768206; 16076287; 19759537; 20106667; 21478859; 21799911; 22864114; 23622245; 25043379; 18436240	https://www.uniprot.org/uniprot/?query=O95271&columns=id,citation,sequence&format=tab
O95342	ABCBB_HUMAN	Homo sapiens (Human)	9806540; 15815621; 16332456; 17082223; 24275569; 10579978; 11829140; 11815775; 15300568; 15077010; 16039748; 16763017; 16799996; 17264802; 24969679	https://www.uniprot.org/uniprot/?query=O95342&columns=id,citation,sequence&format=tab
O95372	LYPA2_HUMAN	Homo sapiens (Human)	16710414; 15489334; 21152083; 21269460; 25301951; 25944712; 28826475	https://www.uniprot.org/uniprot/?query=O95372&columns=id,citation,sequence&format=tab
O95382	M3K6_HUMAN	Homo sapiens (Human)	17210579; 16710414; 15489334; 9875215; 18691976; 18669648; 19369195; 23186163; 16959974; 17344846	https://www.uniprot.org/uniprot/?query=O95382&columns=id,citation,sequence&format=tab
O95398	RPGF3_HUMAN	Homo sapiens (Human)	9856955; 14702039; 16541075; 15489334; 9853756; 10777494; 12469113; 21840392; 21393242	https://www.uniprot.org/uniprot/?query=O95398&columns=id,citation,sequence&format=tab
O95399	UTS2_HUMAN	Homo sapiens (Human)	9861051; 10499587; 12975309; 16710414; 15340161	https://www.uniprot.org/uniprot/?query=O95399&columns=id,citation,sequence&format=tab
O95461	LARG1_HUMAN	Homo sapiens (Human)	9892679; 9628581; 15461802; 10591208; 15489334; 15752776; 15958417; 15661757; 19587235; 21987822; 22223806; 25279699; 25279697; 25138275; 12966029; 19067344; 19299310; 24709677	https://www.uniprot.org/uniprot/?query=O95461&columns=id,citation,sequence&format=tab
O95551	TYDP2_HUMAN	Homo sapiens (Human)	10764746; 12743594; 10931946; 14702039; 14574404; 15489334; 18039968; 19413330; 19794497; 21269460; 21030584; 21980489; 22405347; 21921940; 22822062; 22223895; 22814378; 22908287; 23186163; 24658003; 28112733; 27099339; 27060144	https://www.uniprot.org/uniprot/?query=O95551&columns=id,citation,sequence&format=tab
O95602	RPA1_HUMAN	Homo sapiens (Human)	14702039; 15489334; 17974005; 16809778; 18669648; 19690332; 20068231; 21269460; 21555369; 23186163; 25913037; 26089203	https://www.uniprot.org/uniprot/?query=O95602&columns=id,citation,sequence&format=tab
O95622	ADCY5_HUMAN	Homo sapiens (Human)	14702039; 16641997; 12503609; 10481931; 15385642; 24740569; 26206488; 22782511; 24700542	https://www.uniprot.org/uniprot/?query=O95622&columns=id,citation,sequence&format=tab
O95665	NTR2_HUMAN	Homo sapiens (Human)	9851594; 15815621; 15489334; 20048080	https://www.uniprot.org/uniprot/?query=O95665&columns=id,citation,sequence&format=tab
O95696	BRD1_HUMAN	Homo sapiens (Human)	10602503; 15461802; 14702039; 10591208; 17081983; 16387653; 18794358; 18669648; 19690332; 19608861; 20068231; 21753189; 21406692; 23186163; 28112733; 21880731; 21720545; 22464331; 28334966; 31827282; 28584052	https://www.uniprot.org/uniprot/?query=O95696&columns=id,citation,sequence&format=tab
O95718	ERR2_HUMAN	Homo sapiens (Human)	10072763; 16332939; 12508121; 15489334; 17920186; 19755138; 23836911; 18775884; 20484414; 12654265; 18179891	https://www.uniprot.org/uniprot/?query=O95718&columns=id,citation,sequence&format=tab
O95747	OXSR1_HUMAN	Homo sapiens (Human)	10083736; 10470851; 15489334; 14707132; 16389068; 17081983; 17525332; 18669648; 18318008; 19413330; 19690332; 20068231; 21269460; 21406692; 22361696; 22052202; 22223895; 23186163; 24275569; 28688764; 17344846	https://www.uniprot.org/uniprot/?query=O95747&columns=id,citation,sequence&format=tab
O95749	GGPPS_HUMAN	Homo sapiens (Human)	9741684; 10026212; 10931946; 10101267; 14702039; 16710414; 15489334; 21269460; 22814378; 16698791	https://www.uniprot.org/uniprot/?query=O95749&columns=id,citation,sequence&format=tab
O95819	M4K4_HUMAN	Homo sapiens (Human)	9890973; 12612079; 15815621; 9734811; 17974005; 12387898; 14966141; 18220336; 18691976; 18669648; 19369195; 19690332; 20068231; 21269460; 21690388; 21406692; 22814378; 23186163; 24275569; 17344846	https://www.uniprot.org/uniprot/?query=O95819&columns=id,citation,sequence&format=tab
O95822	DCMC_HUMAN	Homo sapiens (Human)	10417274; 10455107; 9869665; 15616553; 15489334; 15003260; 18314420; 20178365; 25944712; 23482565; 23791943	https://www.uniprot.org/uniprot/?query=O95822&columns=id,citation,sequence&format=tab
O95835	LATS1_HUMAN	Homo sapiens (Human)	9988268; 10518011; 15489334; 10831611; 15144186; 15122335; 15220930; 15688006; 17525332; 18158288; 18691976; 18669648; 19413330; 19369195; 19690332; 20303269; 19739119; 19927127; 23186163; 24275569; 28087714; 28068668; 28169360; 17344846	https://www.uniprot.org/uniprot/?query=O95835&columns=id,citation,sequence&format=tab
O95870	ABHGA_HUMAN	Homo sapiens (Human)	15498874; 14702039; 14656967; 14574404; 15489334; 12665801; 24275569; 25290914	https://www.uniprot.org/uniprot/?query=O95870&columns=id,citation,sequence&format=tab
O95977	S1PR4_HUMAN	Homo sapiens (Human)	9790765; 15489334; 10679247; 10753843; 17443712	https://www.uniprot.org/uniprot/?query=O95977&columns=id,citation,sequence&format=tab
O96013	PAK4_HUMAN	Homo sapiens (Human)	9822598; 10574461; 14702039; 17974005; 15489334; 11278822; 11313478; 12356872; 14560027; 15660133; 15827085; 17081983; 18691976; 18669648; 19369195; 19690332; 20507994; 20805321; 20631255; 11950587; 20070256; 20068231; 21269460; 21406692; 23186163; 24130170; 24275569; 24129315; 26607847; 17344846	https://www.uniprot.org/uniprot/?query=O96013&columns=id,citation,sequence&format=tab
O96017	CHK2_HUMAN	Homo sapiens (Human)	9836640; 9889122; 10097108; 15361853; 15461802; 14702039; 15498874; 10591208; 15489334; 10724175; 10973490; 11390408; 11298456; 12094328; 11901158; 12402044; 12364621; 12810724; 12717439; 12607004; 15279791; 15342622; 16163388; 16311512; 16481012; 17380128; 17715138; 17101782; 18728393; 18644861; 18317453; 19164942; 20364141; 21269460; 21618645; 22266820; 25361978; 12049740; 16794575; 19782031; 2…	https://www.uniprot.org/uniprot/?query=O96017&columns=id,citation,sequence&format=tab
O96935	AMP1_PLAFQ	Plasmodium falciparum (isolate FcB1 / Columbia)	9879894; 12166515; 19196988; 21366301	https://www.uniprot.org/uniprot/?query=O96935&columns=id,citation,sequence&format=tab
O97972	INMT_RABIT	Oryctolagus cuniculus (Rabbit)	9852119; 7074100	https://www.uniprot.org/uniprot/?query=O97972&columns=id,citation,sequence&format=tab
P00156	CYB_HUMAN	Homo sapiens (Human)	7219534; 10508508; 7623448; 7530363; 11130070; 11553319; 12022039; 6100559; 11047755; 25944712; 1757091; 1732158; 8910895; 9818877; 9806551; 10453733; 10502593; 10960495; 11601507; 11464242; 11891837; 12905068; 21269460	https://www.uniprot.org/uniprot/?query=P00156&columns=id,citation,sequence&format=tab
P00176	CP2B1_RAT	Rattus norvegicus (Rat)	6306654; 2989270; 6953431; 2539047; 109438; 8142377; 2583091; 19401463	https://www.uniprot.org/uniprot/?query=P00176&columns=id,citation,sequence&format=tab
P00178	CP2B4_RABIT	Oryctolagus cuniculus (Rabbit)	2826996; 6579541; 6833251; 2881760; 2831964; 12237221; 14563924	https://www.uniprot.org/uniprot/?query=P00178&columns=id,citation,sequence&format=tab
P00183	CPXA_PSEPU	Pseudomonas putida (Arthrobacter siderocapsulatus)	3003058; 2613690; 7130171; 3813557; 2578028; 1610873; 12237225; 4066706; 9357977; 9649301; 10557259; 10698731; 11098139; 11258878; 11606730; 12464241; 9315686	https://www.uniprot.org/uniprot/?query=P00183&columns=id,citation,sequence&format=tab
P00185	CP1A1_RAT	Rattus norvegicus (Rat)	6089174; 6324135; 3838427; 3718958; 3041969; 8651689; 9348277; 19401463; 20972997; 24098488	https://www.uniprot.org/uniprot/?query=P00185&columns=id,citation,sequence&format=tab
P00325	ADH1B_HUMAN	Homo sapiens (Human)	2986130; 3000832; 2935533; 2935875; 2679216; 2547609; 14702039; 15815621; 15489334; 6391920; 3397059; 15369820; 16787387; 24275569; 6374651; 3619918; 1896463; 8201622; 8663387; 11274460; 10733556	https://www.uniprot.org/uniprot/?query=P00325&columns=id,citation,sequence&format=tab
P00338	LDHA_HUMAN	Homo sapiens (Human)	3838278; 3000353; 14702039; 16554811; 15489334; 1953713; 1959923; 2334430; 10508479; 14654843; 16139798; 15592455; 19413330; 19690332; 19608861; 21269460; 22905912; 22223895; 23186163; 24275569; 25944712; 28112733; 11276087; 1445373; 7908613	https://www.uniprot.org/uniprot/?query=P00338&columns=id,citation,sequence&format=tab
P00346	MDHM_PIG	Sus scrofa (Pig)	8672129; 6959107; 3038184; 8117664	https://www.uniprot.org/uniprot/?query=P00346&columns=id,citation,sequence&format=tab
P00349	6PGD_SHEEP	Ovis aries (Sheep)	1471978; 6685125; 6641716; 1793548; 7922042; 15299295	https://www.uniprot.org/uniprot/?query=P00349&columns=id,citation,sequence&format=tab
P00352	AL1A1_HUMAN	Homo sapiens (Human)	2591967; 8214422; 19296407; 15164053; 15489334; 8493914; 6723659; 4015823; 2987944; 3676276; 2776714; 19608861; 21269460; 22223895; 24275569; 26373694; 25450233; 25634381	https://www.uniprot.org/uniprot/?query=P00352&columns=id,citation,sequence&format=tab
P00366	DHE3_BOVIN	Bos taurus (Bovine)	14659072; 4735572; 429360; 4365183; 4856315; 22076378; 10425679; 11254391; 12653548	https://www.uniprot.org/uniprot/?query=P00366&columns=id,citation,sequence&format=tab
P00371	OXDA_PIG	Sus scrofa (Pig)	6124543; 2888479; 2893757; 2905598; 2575382; 6120171; 6129252; 2901989; 1673125; 8864836; 8755502; 9153426	https://www.uniprot.org/uniprot/?query=P00371&columns=id,citation,sequence&format=tab
P00374	DYR_HUMAN	Homo sapiens (Human)	6323448; 6687716; 6235374; 14702039; 15372022; 15489334; 21310276; 21269460; 21876184; 21876188; 3383852; 2248959; 1731871; 7890613; 9374868; 9719595; 12096917; 12657784; 12925791; 15039552; 15681865; 16222560; 17569517; 19196009; 19478082; 19719239; 21310277	https://www.uniprot.org/uniprot/?query=P00374&columns=id,citation,sequence&format=tab
P00375	DYR_MOUSE	Mus musculus (Mouse)	6282858; 6573667; 2263462; 15489334; 762074; 2982814; 6244105; 360074; 6121807; 21183079; 23806337; 25980602; 15681865; 17019704; 18703847; 19748785	https://www.uniprot.org/uniprot/?query=P00375&columns=id,citation,sequence&format=tab
P00376	DYR_BOVIN	Bos taurus (Bovine)	7115669	https://www.uniprot.org/uniprot/?query=P00376&columns=id,citation,sequence&format=tab
P00378	DYR_CHICK	Gallus gallus (Chicken)	6766736; 8670138; 1510919	https://www.uniprot.org/uniprot/?query=P00378&columns=id,citation,sequence&format=tab
P00381	DYR_LACCA	Lactobacillus casei	3928445; 98527; 405008; 6815179; 1905571; 7547901; 9514736; 10091649	https://www.uniprot.org/uniprot/?query=P00381&columns=id,citation,sequence&format=tab
P00382	DYR1_ECOLX	Escherichia coli	6308574; 3357775; 2188588; 6350298	https://www.uniprot.org/uniprot/?query=P00382&columns=id,citation,sequence&format=tab
P00390	GSHR_HUMAN	Homo sapiens (Human)	2185014; 10708558; 20628807; 16421571; 15489334; 7060551; 923580; 15592455; 21269460; 23186163; 24275569; 25944712; 17185460; 7334521; 3656429; 8626496; 9174360; 9546215	https://www.uniprot.org/uniprot/?query=P00390&columns=id,citation,sequence&format=tab
P00403	COX2_HUMAN	Homo sapiens (Human)	7219534; 2550900; 226894; 7530363; 8277847; 12949126; 11130070; 12840039; 14760490; 21269460; 23125284; 24403053; 24275569; 25944712; 29154948; 28330871; 29355485; 29381136; 28844695; 30030519; 1757091; 9806551; 10486321	https://www.uniprot.org/uniprot/?query=P00403&columns=id,citation,sequence&format=tab
P00451	FA8_HUMAN	Homo sapiens (Human)	3935400; 6438526; 1427887; 6438528; 1303178; 14702039; 15772651; 15489334; 10368977; 1898735; 1554716; 9218428; 7613471; 16335952; 7893714; 1902642; 2491949; 7728145; 3012775; 3122181; 2833855; 2835904; 2499363; 2506948; 2510835; 2495245; 2498882; 2104766; 2105106; 1973901; 2105906; 2106480; 2107542; 1908817; 1908096; 1924291; 1851341; 1356412; 1639429; 1349567; 1301194; 1301932; 1301960; 8449505…	https://www.uniprot.org/uniprot/?query=P00451&columns=id,citation,sequence&format=tab
P00469	TYSY_LACCA	Lactobacillus casei	2840247; 105005; 2128651; 8371269; 9383465	https://www.uniprot.org/uniprot/?query=P00469&columns=id,citation,sequence&format=tab
P00488	F13A_HUMAN	Homo sapiens (Human)	3026437; 2877457; 2901091; 14574404; 15489334; 2877456; 4811064; 4405643; 16335952; 21742792; 26247044; 7913750; 7660355; 9515726; 9988734; 7913909; 1353995; 9763561; 10391209; 20179087; 24889649; 24286209; 24329762; 27363989	https://www.uniprot.org/uniprot/?query=P00488&columns=id,citation,sequence&format=tab
P00489	PYGM_RABIT	Oryctolagus cuniculus (Rabbit)	3015680; 728424; 728425; 728426; 670209; 3840433; 728427; 2756432; 3616621; 728428; 7500360; 8976550; 9568898	https://www.uniprot.org/uniprot/?query=P00489&columns=id,citation,sequence&format=tab
P00491	PNPH_HUMAN	Homo sapiens (Human)	6087295; 3029074; 12928150; 14702039; 15489334; 19413330; 21269460; 22223895; 22509282; 23186163; 24275569; 25944712; 2104852; 1384322; 8931706	https://www.uniprot.org/uniprot/?query=P00491&columns=id,citation,sequence&format=tab
P00492	HPRT_HUMAN	Homo sapiens (Human)	6300847; 2341149; 14702039; 15772651; 15489334; 7107641; 3023844; 21269460; 24275569; 25114211; 25944712; 28112733; 8044844; 10360366; 10338013; 1487231; 15990111; 19527031; 6853490; 6853716; 6572373; 6706936; 3358423; 3384338; 3265398; 2896620; 3198771; 3148064; 2572141; 2909537; 2910902; 2738157; 2928313; 2347587; 2358296; 2246854; 2018042; 2071157; 1937471; 1840476; 1551676; 1301916; 7987318; …	https://www.uniprot.org/uniprot/?query=P00492&columns=id,citation,sequence&format=tab
P00514	KAP0_BOVIN	Bos taurus (Bovine)	16305752; 6487597; 6190178; 3030405; 7638597; 3667618	https://www.uniprot.org/uniprot/?query=P00514&columns=id,citation,sequence&format=tab
P00516	KGP1_BOVIN	Bos taurus (Bovine)	2546820; 9099696; 6091741; 6304091; 2537306; 6274862; 2822399; 1325910; 10724174; 11309393; 12480535; 16166082; 21893290	https://www.uniprot.org/uniprot/?query=P00516&columns=id,citation,sequence&format=tab
P00517	KAPCA_BOVIN	Bos taurus (Bovine)	1420367; 6262777; 6311252; 6286662; 9521123; 10684253; 11152138; 15096524; 8824261; 9438863	https://www.uniprot.org/uniprot/?query=P00517&columns=id,citation,sequence&format=tab
P00519	ABL1_HUMAN	Homo sapiens (Human)	3021337; 2687768; 7665185; 15164053; 15489334; 2825022; 6191223; 7545908; 2542016; 2183353; 9037071; 9144171; 9461559; 10194451; 10391250; 10325413; 11114745; 11374898; 12379650; 11971963; 12475393; 12531427; 12672821; 12775773; 15302586; 15556646; 15031292; 15686624; 15886098; 15657060; 15696159; 17081983; 16648821; 16912036; 16943190; 16678104; 17306540; 17623672; 18161990; 18328268; 18945674; …	https://www.uniprot.org/uniprot/?query=P00519&columns=id,citation,sequence&format=tab
P00520	ABL1_MOUSE	Mus musculus (Mouse)	3317402; 16141072; 15489334; 7665185; 6319018; 3283651; 2183353; 2065352; 2065353; 1566087; 8194526; 7780740; 9109492; 9636171; 10896159; 11163214; 11114745; 11279004; 11350980; 11279131; 12021275; 12107171; 12775773; 12748290; 14993293; 15686624; 19903482; 20841568; 21690296; 7664083; 10988075; 12654251; 17718712; 19878872; 19895503; 20072125	https://www.uniprot.org/uniprot/?query=P00520&columns=id,citation,sequence&format=tab
P00521	ABL_MLVAB	Abelson murine leukemia virus	6304726; 6191223	https://www.uniprot.org/uniprot/?query=P00521&columns=id,citation,sequence&format=tab
P00523	SRC_CHICK	Gallus gallus (Chicken)	6299580; 2115117; 8856081; 6292480; 1712905; 6431300; 2996780; 6273838; 2420005; 2470512; 1717492; 1378446; 8325872; 8550628; 9655255; 15492000; 19307596; 19948721; 8672527; 9442882; 11964124; 9405157; 8504863	https://www.uniprot.org/uniprot/?query=P00523&columns=id,citation,sequence&format=tab
P00530	FPS_FUJSV	Fujinami sarcoma virus	6291784; 2877522	https://www.uniprot.org/uniprot/?query=P00530&columns=id,citation,sequence&format=tab
P00533	EGFR_HUMAN	Homo sapiens (Human)	6328312; 7654368; 8918811; 9103388; 11161793; 6326261; 6330563; 6093780; 3329716; 1988448; 2991899; 6324343; 3138233; 15340161; 2985580; 16543144; 9556602; 6325948; 3039909; 2790960; 2543678; 7679104; 8650580; 9852145; 10523301; 8144591; 7657591; 8962717; 9419975; 9488479; 10228163; 10026169; 10731668; 11602604; 12731890; 12873986; 15282549; 10805725; 11116146; 11483589; 15590694; 15611079; 16083…	https://www.uniprot.org/uniprot/?query=P00533&columns=id,citation,sequence&format=tab
P00546	CDK1_YEAST	Saccharomyces cerevisiae (strain ATCC 204508 / S288c) (Baker's yeast)	6361575; 7597849; 7813418; 24374639; 14562106; 14574415; 15665377; 17330950; 19779198; 22814378	https://www.uniprot.org/uniprot/?query=P00546&columns=id,citation,sequence&format=tab
P00591	LIPP_PIG	Sus scrofa (Pig)	7326260; 380992; 518929; 7151781; 6791692; 3691527; 8663362	https://www.uniprot.org/uniprot/?query=P00591&columns=id,citation,sequence&format=tab
P00592	PA21B_PIG	Sus scrofa (Pig)	3295782; 3028739; 5528841; 884127; 4919729; 2498336; 17603006; 6876174; 2254938; 2215698; 2007145; 7664098; 7556053; 7703697	https://www.uniprot.org/uniprot/?query=P00592&columns=id,citation,sequence&format=tab
P00599	PA2B1_NAJME	Naja melanoleuca (Forest cobra) (Black-lipped cobra)	1122292; 1122290	https://www.uniprot.org/uniprot/?query=P00599&columns=id,citation,sequence&format=tab
P00623	PA2A_CROAD	Crotalus adamanteus (Eastern diamondback rattlesnake)	21255598; 873920	https://www.uniprot.org/uniprot/?query=P00623&columns=id,citation,sequence&format=tab
P00630	PA2_APIME	Apis mellifera (Honeybee)	12167627; 17466468; 2776767; 4448181; 20403370; 4614976; 8504812; 2274788	https://www.uniprot.org/uniprot/?query=P00630&columns=id,citation,sequence&format=tab
P00636	F16P1_PIG	Sus scrofa (Pig)	1313579; 6296821; 6291465; 6277165; 2157849; 2164670; 1849642; 1312721; 9708979; 10913263; 12595528; 14530289; 15767255; 17933867	https://www.uniprot.org/uniprot/?query=P00636&columns=id,citation,sequence&format=tab
P00651	RNT1_ASPOR	Aspergillus oryzae (strain ATCC 42149 / RIB 40) (Yellow koji mold)	8534978; 16372010; 5144355; 3936843; 6061414; 5550972; 2844811; 2541256; 1311385; 9546218; 10029539; 10211818; 12122018; 3143569	https://www.uniprot.org/uniprot/?query=P00651&columns=id,citation,sequence&format=tab
P00689	AMYP_RAT	Rattus norvegicus (Rat)	6159531; 6168351	https://www.uniprot.org/uniprot/?query=P00689&columns=id,citation,sequence&format=tab
P00697	LYSC1_RAT	Rattus norvegicus (Rat)	8081549; 851497	https://www.uniprot.org/uniprot/?query=P00697&columns=id,citation,sequence&format=tab
P00727	AMPL_BOVIN	Bos taurus (Bovine)	19390049; 8369298; 7085616; 7085617; 2395881; 1548695; 7578088	https://www.uniprot.org/uniprot/?query=P00727&columns=id,citation,sequence&format=tab
P00730	CBPA1_BOVIN	Bos taurus (Bovine)	1998496; 8522204; 5102489; 5143102; 3147705; 12729612; 6887246; 15299490; 7556081; 9867434; 10955996; 11937361; 12431056; 12554943; 5817619	https://www.uniprot.org/uniprot/?query=P00730&columns=id,citation,sequence&format=tab
P00734	THRB_HUMAN	Homo sapiens (Human)	2825773; 14962227; 14702039; 15489334; 6305407; 8073540; 266717; 873923; 6323392; 3759958; 2856554; 11506076; 15534175; 14760718; 15885491; 16335952; 17244316; 19159218; 19139490; 19838169; 22171320; 24275569; 2583108; 2369893; 2374926; 8251938; 8071320; 9214615; 10051558; 11493008; 16763681; 17685615; 18291642; 18362344; 6405779; 3771562; 3567158; 3801671; 3242619; 2719946; 1354985; 1421398; 134…	https://www.uniprot.org/uniprot/?query=P00734&columns=id,citation,sequence&format=tab
P00735	THRB_BOVIN	Bos taurus (Bovine)	3379642; 6326805; 3000440; 3741841; 1856869; 1547238; 1560020; 1517214; 1518046; 8947023; 9342325; 12923575	https://www.uniprot.org/uniprot/?query=P00735&columns=id,citation,sequence&format=tab
P00736	C1R_HUMAN	Homo sapiens (Human)	3021205; 3030286; 12914573; 17974005; 16541075; 15489334; 3036070; 6303394; 2820791; 8635594; 2831944; 16335952; 19159218; 24275569; 27745832; 9477945; 11823416; 12429092; 8162045; 22028381	https://www.uniprot.org/uniprot/?query=P00736&columns=id,citation,sequence&format=tab
P00740	FA9_HUMAN	Homo sapiens (Human)	6959130; 6687940; 6329734; 2994716; 3857619; 14702039; 15772651; 15489334; 8295821; 6089357; 2592373; 9169594; 3340835; 8236150; 6688526; 659613; 6425296; 2511201; 2129367; 1730085; 1517205; 8172892; 11133752; 12444082; 25456591; 24275569; 7713897; 7547952; 8663165; 9047312; 1854745; 1304885; 7606779; 10467148; 14722079; 20004170; 20121198; 20121197; 20080729; 2743975; 1634040; 8392713; 6603618; …	https://www.uniprot.org/uniprot/?query=P00740&columns=id,citation,sequence&format=tab
P00742	FA10_HUMAN	Homo sapiens (Human)	1902434; 3768336; 15489334; 2582420; 3011603; 6871167; 6587384; 8243461; 2612918; 6323392; 20427285; 22171320; 8355279; 9618463; 17227710; 2790181; 1973167; 1985698; 7669671; 8529633; 7860069; 8845463; 8910490; 10468877; 10391209; 10746568; 10739379; 11248282; 11728527; 12945883; 12574802; 15075089; 15650540; 17393015; 19135706; 25313940; 26222694	https://www.uniprot.org/uniprot/?query=P00742&columns=id,citation,sequence&format=tab
P00743	FA10_BOVIN	Bos taurus (Bovine)	6330671; 6766735; 6688526; 1059093; 8243461; 4264286; 1059122; 6546930; 3949800; 2261466; 1627540; 1527084; 8794734	https://www.uniprot.org/uniprot/?query=P00743&columns=id,citation,sequence&format=tab
P00747	PLMN_HUMAN	Homo sapiens (Human)	2318848; 3030813; 14574404; 15489334; 122932; 6148961; 126863; 142009; 4694729; 4240117; 6919539; 6094526; 9201958; 3356193; 9102401; 9054441; 7525077; 9102221; 9548733; 10077593; 10889192; 14699093; 15016824; 16043488; 18780401; 2143188; 19712047; 24275569; 27387503; 1657148; 1657149; 8054447; 8611560; 15299951; 9783753; 9521645; 10656799; 11350170; 12054798; 12456874; 15211511; 23335990; 215785…	https://www.uniprot.org/uniprot/?query=P00747&columns=id,citation,sequence&format=tab
P00748	FA12_HUMAN	Homo sapiens (Human)	2888762; 15372022; 3754331; 3877053; 3011063; 3886654; 6604055; 8528215; 1544894; 14760718; 16335952; 2882793; 21304106; 24275569; 23385745; 2510163; 8049433; 9354665; 10361128; 11776307; 15205584; 15617741; 16638441; 17186468	https://www.uniprot.org/uniprot/?query=P00748&columns=id,citation,sequence&format=tab
P00749	UROK_HUMAN	Homo sapiens (Human)	3888571; 2415429; 2987867; 14702039; 15164054; 15489334; 8652631; 2023947; 6589620; 6754569; 6749491; 6754572; 3501295; 9151681; 10340997; 10636902; 11384978; 15053742; 14696115; 15988036; 20007542; 2536903; 1327118; 8107091; 8591045; 10805774; 16456079; 9065988; 9194591; 18987736	https://www.uniprot.org/uniprot/?query=P00749&columns=id,citation,sequence&format=tab
P00750	TPA_HUMAN	Homo sapiens (Human)	6337343; 6089198; 3009482; 3090401; 2824147; 3133640; 2107528; 14702039; 15489334; 3161893; 1368681; 6682760; 6433976; 6572897; 2513186; 1900431; 1645336; 10340997; 11384978; 15053742; 14759258; 2558718; 1901789; 1762144; 1310033; 1602484; 7582899; 8613982; 9305622	https://www.uniprot.org/uniprot/?query=P00750&columns=id,citation,sequence&format=tab
P00752	KLK_PIG	Sus scrofa (Pig)	3246048; 2379280; 7043199; 6551452; 6188842; 9032072; 3196708	https://www.uniprot.org/uniprot/?query=P00752&columns=id,citation,sequence&format=tab
P00760	TRY1_BOVIN	Bos taurus (Bovine)	5967094; 4399051; 1092332; 17087724; 5892911; 512; 556951; 17640870; 23335990	https://www.uniprot.org/uniprot/?query=P00760&columns=id,citation,sequence&format=tab
P00761	TRYP_PIG	Sus scrofa (Pig)	14020231; 4738933; 8445634; 1551419; 7947985; 9242660; 9384562; 10771427	https://www.uniprot.org/uniprot/?query=P00761&columns=id,citation,sequence&format=tab
P00763	TRY2_RAT	Rattus norvegicus (Rat)	6094547; 6896710; 3112942; 1881877; 8634241	https://www.uniprot.org/uniprot/?query=P00763&columns=id,citation,sequence&format=tab
P00766	CTRA_BOVIN	Bos taurus (Bovine)	5971783; 5764436; 14151403; 5972866; 5971785; 4399050; 5442169; 6914398; 4046030	https://www.uniprot.org/uniprot/?query=P00766&columns=id,citation,sequence&format=tab
P00774	CEL2A_RAT	Rattus norvegicus (Rat)	6918221; 6094548	https://www.uniprot.org/uniprot/?query=P00774&columns=id,citation,sequence&format=tab
P00780	SUBC_BACLI	Bacillus licheniformis	3001653; 11109488; 4967581; 8512925; 9425066	https://www.uniprot.org/uniprot/?query=P00780&columns=id,citation,sequence&format=tab
P00784	PAPA1_CARPA	Carica papaya (Papaya)	2881845; 5470818; 5435495; 5681232; 6502713; 2347312; 1445868;	https://www.uniprot.org/uniprot/?query=P00784&columns=id,citation,sequence&format=tab
P00789	CANX_CHICK	Gallus gallus (Chicken)	6095110; 3000828; 3038855; 7742367	https://www.uniprot.org/uniprot/?query=P00789&columns=id,citation,sequence&format=tab
P00791	PEPA_PIG	Sus scrofa (Pig)	3044927; 2494172; 4604255; 4584879; 4881358; 1097438; 2415509; 4897201; 339692; 2115088; 2217165; 2056534; 1594574	https://www.uniprot.org/uniprot/?query=P00791&columns=id,citation,sequence&format=tab
P00797	RENI_HUMAN	Homo sapiens (Human)	6324167; 3530608; 6391881; 16710414; 15489334; 6138751; 3032746; 2540188; 3516796; 2016271; 12045255; 2493678; 1608447; 20927107; 16116425; 19664745	https://www.uniprot.org/uniprot/?query=P00797&columns=id,citation,sequence&format=tab
P00800	THER_BACTH	Bacillus thermoproteolyticus	8002967; 5040648; 4808703; 7175940; 4214815; 7993910; 9305992	https://www.uniprot.org/uniprot/?query=P00800&columns=id,citation,sequence&format=tab
P00807	BLAC_STAAU	Staphylococcus aureus	3488540; 2555777; 2170815; 3104315; 6793593; 1218078; 3107125; 2005620; 9521648; 10436083	https://www.uniprot.org/uniprot/?query=P00807&columns=id,citation,sequence&format=tab
P00808	BLAC_BACLI	Bacillus licheniformis	6269055; 6977472; 5353499; 3260234; 6966510; 2326252; 1856867; 11827533	https://www.uniprot.org/uniprot/?query=P00808&columns=id,citation,sequence&format=tab
P00811	AMPC_ECOLI	Escherichia coli (strain K12)	6795623; 7610040; 9278503; 16738553; 7041115; 9298644; 9819201; 10595535; 11478888; 12144785; 12526668	https://www.uniprot.org/uniprot/?query=P00811&columns=id,citation,sequence&format=tab
P00813	ADA_HUMAN	Homo sapiens (Human)	6090454; 6546794; 3839456; 3028473; 11780052; 15489334; 6688808; 8452534; 8101391; 7907293; 10951221; 11772392; 15016824; 14691230; 16670267; 19690332; 19608861; 21269460; 20959412; 21919946; 23193172; 2166947; 8031011; 6208479; 3839802; 3182793; 2783588; 1284479; 8227344; 8299233; 8589684; 7599635; 9225964; 9361033; 10200056; 16221767; 18772397; 21734253; 26166670	https://www.uniprot.org/uniprot/?query=P00813&columns=id,citation,sequence&format=tab
P00915	CAH1_HUMAN	Homo sapiens (Human)	3104879; 2121614; 15489334; 4217196; 4625868; 4632246; 4207120; 10550681; 16807956; 16686544; 17127057; 19186056; 19206230; 18618712; 21269460; 24275569; 4622589; 804171; 6430186; 15299369; 8057362; 7932756; 12009884; 16870440; 16506782; 17314045; 17407288; 6781336; 7866410	https://www.uniprot.org/uniprot/?query=P00915&columns=id,citation,sequence&format=tab
P00918	CAH2_HUMAN	Homo sapiens (Human)	3108857; 3121496; 14702039; 15489334; 4207120; 823150; 3000449; 14567693; 14736710; 15218065; 15990874; 17314045; 18618712; 21269460; 24275569; 4621826; 3151019; 3151020; 1909891; 1932029; 1910042; 1336460; 1433293; 1474587; 8431430; 8485129; 8399159; 8218160; 8482389; 8262987; 8331673; 8451242; 7901850; 15299481; 15299482; 7803386; 8070585; 8142888; 7696263; 7608893; 7761440; 8639494; 8987974; 8…	https://www.uniprot.org/uniprot/?query=P00918&columns=id,citation,sequence&format=tab
P00921	CAH2_BOVIN	Bos taurus (Bovine)	826282; 19093; 15039588; 11342547	https://www.uniprot.org/uniprot/?query=P00921&columns=id,citation,sequence&format=tab
P00959	SYM_ECOLI	Escherichia coli (strain K12)	6094501; 2259334; 9278503; 16738553; 6756915; 9298644; 7042987; 2254937; 10600385; 11243794; 8515466; 1702021; 2126467; 1959615; 8515465	https://www.uniprot.org/uniprot/?query=P00959&columns=id,citation,sequence&format=tab
P00970	DNLI_BPT4	Enterobacteria phage T4 (Bacteriophage T4)	6314278; 12626685	https://www.uniprot.org/uniprot/?query=P00970&columns=id,citation,sequence&format=tab
P01008	ANT3_HUMAN	Homo sapiens (Human)	6298709; 6572945; 8476848; 14702039; 16710414; 6305982; 3191114; 7734359; 7238875; 6693405; 15084671; 14760718; 15853774; 16335952; 16263699; 19159218; 19838169; 21269460; 24275569; 26091039; 8087553; 7656006; 9067613; 9761669; 2126464; 8236149; 7749926; 8664906; 9031473; 6582486; 3080419; 3805013; 3179438; 3162733; 2781509; 2365065; 1977621; 2229057; 2013320; 1906811; 1555650; 1547341; 8443391; …	https://www.uniprot.org/uniprot/?query=P01008&columns=id,citation,sequence&format=tab
P01103	MYB_CHICK	Gallus gallus (Chicken)	3025608; 3753748; 2548166; 3145493; 2710126; 2452755; 8510928; 2072904; 1817253	https://www.uniprot.org/uniprot/?query=P01103&columns=id,citation,sequence&format=tab
P01106	MYC_HUMAN	Homo sapiens (Human)	6414718; 6321164; 6298632; 6304538; 6419122; 6304729; 6547209; 6714223; 8444346; 14702039; 16421571; 15489334; 3540591; 2166998; 1597196; 8220424; 8386367; 7642555; 9315742; 15103331; 16126174; 15723054; 15674325; 17081983; 17632056; 18035408; 17873522; 17311883; 17308053; 17558397; 18669648; 19413330; 19608861; 20713526; 19966300; 20551172; 20068231; 21406692; 22307329; 23186163; 24940000; 25956…	https://www.uniprot.org/uniprot/?query=P01106&columns=id,citation,sequence&format=tab
P01112	RASH_HUMAN	Homo sapiens (Human)	6298635; 6844927; 6087347; 14500341; 19054851; 15489334; 6290897; 3670300; 8393791; 3088563; 3011420; 2661017; 8626715; 9020151; 10369681; 10608844; 11022048; 11598133; 11257115; 11980706; 12684535; 22821884; 15546861; 16000296; 15705808; 17230191; 30442762; 2448879; 2476675; 2196171; 1899707; 8142349; 9219684; 10574788; 12213964; 12740440; 16698776; 18073111; 18596699; 1459726; 12727991; 1617031…	https://www.uniprot.org/uniprot/?query=P01112&columns=id,citation,sequence&format=tab
P01127	PDGFB_HUMAN	Homo sapiens (Human)	6740330; 4033772; 2991848; 3472769; 3517869; 15461802; 10591208; 15489334; 7659502; 8988177; 6327048; 3456904; 6306471; 6844921; 6329745; 1661670; 1317862; 11331882; 12660034; 15053742; 16393139; 26599395; 18483217; 1396586; 20534510; 23913003	https://www.uniprot.org/uniprot/?query=P01127&columns=id,citation,sequence&format=tab
P01137	TGFB1_HUMAN	Homo sapiens (Human)	3470709; 3861940; 14702039; 15489334; 8471846; 2982829; 3162913; 7737999; 2493139; 2022183; 8617200; 8939931; 9150447; 9895299; 11746498; 16335952; 16754747; 16263699; 17827158; 19750484; 22278742; 19651619; 20599762; 21269460; 25310401; 25944712; 25893292; 27252363; 29909984; 29483653; 30696809; 8424942; 8424943; 8679613; 20207738; 25209176; 28117447; 29109152; 9783545; 10973241; 11062463; 12202…	https://www.uniprot.org/uniprot/?query=P01137&columns=id,citation,sequence&format=tab
P01138	NGF_HUMAN	Homo sapiens (Human)	6688123; 6327169; 2374737; 10322959; 15014171; 16710414; 15489334; 2025430; 1849459; 20164177; 10490030; 15131306; 17196528; 10391209; 14976160; 20978020; 22302274	https://www.uniprot.org/uniprot/?query=P01138&columns=id,citation,sequence&format=tab
P01213	PDYN_HUMAN	Homo sapiens (Human)	6316163; 14702039; 11780052; 15489334; 9047294; 17316701; 16515546; 21035104; 21712028; 23108490; 23471613	https://www.uniprot.org/uniprot/?query=P01213&columns=id,citation,sequence&format=tab
P01256	CALCA_RAT	Rattus norvegicus (Rat)	3872459; 6283379; 2994212	https://www.uniprot.org/uniprot/?query=P01256&columns=id,citation,sequence&format=tab
P01355	CCKN_RAT	Rattus norvegicus (Rat)	6209267; 6199787; 3861130; 2981840; 8208365; 12479974	https://www.uniprot.org/uniprot/?query=P01355&columns=id,citation,sequence&format=tab
P01356	CCKN_PIG	Sus scrofa (Pig)	6205394; 5410106; 8443599	https://www.uniprot.org/uniprot/?query=P01356&columns=id,citation,sequence&format=tab
P01374	TNFB_HUMAN	Homo sapiens (Human)	3555974; 3001109; 3536896; 6334807; 1353024; 8499947; 10202016; 14656967; 15489334; 1451807; 9462508; 1733919; 8387891; 1670638; 1671667; 12746914; 17353895	https://www.uniprot.org/uniprot/?query=P01374&columns=id,citation,sequence&format=tab
P01375	TNFA_HUMAN	Homo sapiens (Human)	3555974; 6392892; 3883195; 2995927; 3856324; 3932069; 8499947; 10202016; 14656967; 15489334; 8631363; 8597870; 10205166; 2009860; 1402651; 9034191; 10369255; 12794819; 16829952; 16829951; 22517918; 23396208; 2922050; 1964681; 2551905; 9488135; 9442056; 12746914; 12915457	https://www.uniprot.org/uniprot/?query=P01375&columns=id,citation,sequence&format=tab
P01584	IL1B_HUMAN	Homo sapiens (Human)	6083565; 2989698; 3490654; 3493774; 2954882; 2635664; 11991722; 15815621; 15489334; 1919436; 3920526; 3281727; 1837236; 10653850; 11728343; 12794819; 15192144; 17431422; 20148899; 23955712; 24201029; 24952504; 29030430; 3259176; 2585509; 2602367; 2372550; 2001363; 9062193; 20802483	https://www.uniprot.org/uniprot/?query=P01584&columns=id,citation,sequence&format=tab
P02144	MYG_HUMAN	Homo sapiens (Human)	6571704; 2989088; 15461802; 10591208; 15489334; 5285572; 11452891; 4627044; 7895732; 5805522; 5555219; 5555226; 5540041; 2342104	https://www.uniprot.org/uniprot/?query=P02144&columns=id,citation,sequence&format=tab
P02550	TBA1A_PIG	Sus scrofa (Pig)	7019911; 6688710	https://www.uniprot.org/uniprot/?query=P02550&columns=id,citation,sequence&format=tab
P02554	TBB_PIG	Sus scrofa (Pig)	6945576; 3170578; 6688710; 26482847; 11030624; 9428769; 10660047; 11700061	https://www.uniprot.org/uniprot/?query=P02554&columns=id,citation,sequence&format=tab
P02692	FABPL_RAT	Rattus norvegicus (Rat)	7084456; 6641731; 6298233; 3007511; 3840724; 1898328; 15489334; 3478711; 3838749; 1939124; 8117116; 22673903; 25732850; 9054409; 17927211	https://www.uniprot.org/uniprot/?query=P02692&columns=id,citation,sequence&format=tab
P02708	ACHA_HUMAN	Homo sapiens (Human)	6688857; 3338555; 1694127; 7725386; 14702039; 2449458; 8441631; 15609996; 19690332; 27375219; 7619526; 8872460; 9158151; 9221765; 10195214; 12588888; 15079006; 16685696; 18252226	https://www.uniprot.org/uniprot/?query=P02708&columns=id,citation,sequence&format=tab
P02710	ACHA_TETCF	Tetronarce californica (Pacific electric ray) (Torpedo californica)	6182472; 6585820; 2605252; 1744130; 8130199; 2742850; 3722144; 8241115; 9062066	https://www.uniprot.org/uniprot/?query=P02710&columns=id,citation,sequence&format=tab
P02718	ACHD_TETCF	Tetronarce californica (Pacific electric ray) (Torpedo californica)	6687403; 2742850; 1721053; 10201407	https://www.uniprot.org/uniprot/?query=P02718&columns=id,citation,sequence&format=tab
P02752	RBP_CHICK	Gallus gallus (Chicken)	3403518; 8226844; 6469943; 3997791; 3571203; 1637312; 4091257	https://www.uniprot.org/uniprot/?query=P02752&columns=id,citation,sequence&format=tab
P02753	RET4_HUMAN	Homo sapiens (Human)	6316270; 15164054; 15489334; 2998779; 2444024; 6942701; 573217; 7666002; 5541771; 12237133; 12716133; 21269460; 22665496; 23189188; 24275569; 25910211; 6540172; 2217163; 1623143; 7754382; 10052934; 19021760; 9888420; 10232633	https://www.uniprot.org/uniprot/?query=P02753&columns=id,citation,sequence&format=tab
P02754	LACB_BOVIN	Bos taurus (Bovine)	2701948; 2349102; 4611888; 511095; 2340107; 3443305; 4737332; 3202951; 6897774; 4569282; 17991420; 23964685; 1623143; 9115437; 9760236; 8601463; 10595563	https://www.uniprot.org/uniprot/?query=P02754&columns=id,citation,sequence&format=tab
P02766	TTHY_HUMAN	Homo sapiens (Human)	6093805; 2990465; 4054629; 2995367; 3818577; 3022108; 2015890; 1666289; 10328977; 14702039; 15489334; 4607556; 6300852; 6651852; 6583672; 3135807; 1517749; 12665801; 1932142; 7923855; 4044580; 1979335; 7474944; 201845; 3714052; 14760718; 16335952; 18221012; 19167329; 24275569; 4216640; 671542; 8382610; 8428915; 7754382; 9818054; 9733771; 9789022; 10052934; 10986125; 10742177; 11560492; 11243784; …	https://www.uniprot.org/uniprot/?query=P02766&columns=id,citation,sequence&format=tab
P02768	ALBU_HUMAN	Homo sapiens (Human)	6171778; 6275391; 3009475; 11483580; 17974005; 15815621; 15489334; 12975309; 2419329; 1225573; 7895732; 12665801; 3087352; 2437111; 955075; 15047055; 656055; 6853480; 6234017; 6706980; 3759977; 8134387; 19021548; 18318008; 19690332; 21269460; 24275569; 24129315; 26091039; 25944712; 28330995; 2727704; 2374930; 1630489; 9731778; 10388840; 10940303; 11743713; 28567254; 3828358; 3474609; 3479777; 291…	https://www.uniprot.org/uniprot/?query=P02768&columns=id,citation,sequence&format=tab
P02769	ALBU_BOVIN	Bos taurus (Bovine)	11298124; 488109; 843354; 2260975; 2379503; 3389500; 2474609; 2437111; 7283978; 6234017; 21565706; 22993082; 22677715; 23769932; 24753230	https://www.uniprot.org/uniprot/?query=P02769&columns=id,citation,sequence&format=tab
P02770	ALBU_RAT	Rattus norvegicus (Rat)	7017712; 15489334; 893447; 7358734; 564345; 2437111; 956149; 80265; 22673903	https://www.uniprot.org/uniprot/?query=P02770&columns=id,citation,sequence&format=tab
P02774	VTDB_HUMAN	Homo sapiens (Human)	2416779; 2415977; 7505619; 8325650; 14702039; 15815621; 15489334; 2958390; 2423133; 218624; 20079467; 7725672; 16302727; 17360250; 21269460; 1352271; 11799400; 24275569	https://www.uniprot.org/uniprot/?query=P02774&columns=id,citation,sequence&format=tab
P02829	HSP82_YEAST	Saccharomyces cerevisiae (strain ATCC 204508 / S288c) (Baker's yeast)	6325446; 9169875; 24374639; 2674684; 8419347; 8248264; 7929182; 7791797; 8939862; 9296388; 9817749; 9632755; 9632766; 9819421; 10480867; 10567567; 10786835; 10944121; 10664467; 12504007; 14562095; 14562106; 18256191; 18407956; 9187656; 9230303; 12667448; 14718169; 14739935; 15039704; 19696785; 9925731; 17114002; 16461354; 16625188; 18357975; 19236053	https://www.uniprot.org/uniprot/?query=P02829&columns=id,citation,sequence&format=tab
P03070	LT_SV40	Simian virus 40 (SV40)	205947; 205802; 8223482; 2552322; 218111; 6298451; 6096007; 3025630; 3027978; 2839300; 2838952; 2555176; 2546678; 2160857; 2173794; 1851875; 1848668; 1848320; 1316611; 8648725; 8647434; 9632777; 9488456; 11909532; 15254196; 15680424; 15611062; 16140746; 17341466; 18003733; 18922873; 23093934; 11226179; 12774115; 15454080; 16951253	https://www.uniprot.org/uniprot/?query=P03070&columns=id,citation,sequence&format=tab
P03118	VE2_HPV1	Human papillomavirus type 1 (Human papillomavirus type 1a)	6325156;	https://www.uniprot.org/uniprot/?query=P03118&columns=id,citation,sequence&format=tab
P03126	VE6_HPV16	Human papillomavirus type 16	2990099; 2157796; 8598912; 9326658; 9649509; 10523825; 10523853; 12200142; 15371341; 12140759; 15507623; 15378012; 19081541; 16507364; 21238461; 22483108; 23393263; 24210758; 26789255	https://www.uniprot.org/uniprot/?query=P03126&columns=id,citation,sequence&format=tab
P03206	BZLF1_EBVB9	Epstein-Barr virus (strain B95-8) (HHV-4) (Human herpesvirus 4)	6087149; 3041034; 2540954; 2157874; 1847997; 8404860; 10849009; 10725330; 17079287; 19164291; 19144704; 16483937	https://www.uniprot.org/uniprot/?query=P03206&columns=id,citation,sequence&format=tab
P03211	EBNA1_EBVB9	Epstein-Barr virus (strain B95-8) (HHV-4) (Human herpesvirus 4)	6087149; 3460083; 2161150; 10074103; 14506283; 19244323; 7553871; 15808506	https://www.uniprot.org/uniprot/?query=P03211&columns=id,citation,sequence&format=tab
P03372	ESR1_HUMAN	Homo sapiens (Human)	3754034; 3753802; 8600466; 17974005; 16165085; 14574404; 15489334; 7476978; 10619354; 7916651; 7539106; 1577818; 1517211; 7838153; 7651415; 8961262; 10409727; 10970861; 11075817; 12554772; 12682286; 8999954; 9328340; 9627117; 10428798; 10567404; 10359819; 11265755; 10681512; 10816575; 11581164; 11477071; 11358960; 11113208; 11682626; 12039952; 12093804; 11971969; 11875103; 12415108; 12917342; 150…	https://www.uniprot.org/uniprot/?query=P03372&columns=id,citation,sequence&format=tab
P03428	PB2_I34A1	Influenza A virus (strain A/Puerto Rico/8/1934 H1N1)	7060132; 11779399; 15163504; 15308710; 16242167; 17030872; 20538852; 22570712; 23246644; 25043584; 19144639; 23436652; 24312396; 24419622	https://www.uniprot.org/uniprot/?query=P03428&columns=id,citation,sequence&format=tab
P03433	PA_I34A1	Influenza A virus (strain A/Puerto Rico/8/1934 H1N1)	7060132; 11779399; 15163504; 8113737; 9519825; 15308710; 19194459; 22001919; 18660801; 26252962; 27088785	https://www.uniprot.org/uniprot/?query=P03433&columns=id,citation,sequence&format=tab
P03468	NRAM_I34A1	Influenza A virus (strain A/Puerto Rico/8/1934 H1N1)	7010182; 11779399; 15163504; 6927853; 15567494; 16192481; 15744059	https://www.uniprot.org/uniprot/?query=P03468&columns=id,citation,sequence&format=tab
P03469	NRAM_I77AB	Influenza A virus (strain A/USSR/90/1977 H1N1)	6708174; 7080440; 6927853; 15567494; 16192481; 15744059	https://www.uniprot.org/uniprot/?query=P03469&columns=id,citation,sequence&format=tab
P03470	NRAM_I33A0	Influenza A virus (strain A/Wilson-Smith/1933 H1N1) (Influenza A virus (strain A/WS/1933 H1N1))	7077751; 8560787; 10864667; 16140748; 15567494; 16192481; 15744059	https://www.uniprot.org/uniprot/?query=P03470&columns=id,citation,sequence&format=tab
P03474	NRAM_INBLE	Influenza B virus (strain B/Lee/1940)	6294654; 9874196; 16192481; 7880809; 10547289; 15159560	https://www.uniprot.org/uniprot/?query=P03474&columns=id,citation,sequence&format=tab
P03905	NU4M_HUMAN	Homo sapiens (Human)	7219534; 1377597; 12022039; 12949126; 11130070; 12840039; 14760490; 6284948; 3921850; 12611891; 21269460; 25944712; 3201231; 1959619; 1959931; 1757091; 1323207; 8644732; 9452107; 20818383	https://www.uniprot.org/uniprot/?query=P03905&columns=id,citation,sequence&format=tab
P03951	FA11_HUMAN	Homo sapiens (Human)	3636155; 2827746; 9593722; 15815621; 15489334; 1998667; 2844223; 11412111; 16335952; 19159218; 25092234; 18510371; 2813350; 1547342; 7888672; 7669672; 9401068; 9787168; 10027710; 10606881; 10391209; 11895778; 15026311; 15180874; 15953011; 16607084; 18005151; 21668437; 21457405; 22016685; 22322133; 21999818; 22159456; 25158988	https://www.uniprot.org/uniprot/?query=P03951&columns=id,citation,sequence&format=tab
P03952	KLKB1_HUMAN	Homo sapiens (Human)	3521732; 11031105; 14702039; 15815621; 15489334; 1998666; 2844223; 12754519; 16335952; 19159218; 14652634; 17598838	https://www.uniprot.org/uniprot/?query=P03952&columns=id,citation,sequence&format=tab
P03956	MMP1_HUMAN	Homo sapiens (Human)	2167156; 3030290; 3009463; 15489334; 3037355; 3027129; 2557822; 3032950; 2153297; 1645757; 10092871; 16807369; 25171405; 7656013; 8031754; 8278810; 8090713; 9484219; 15611040	https://www.uniprot.org/uniprot/?query=P03956&columns=id,citation,sequence&format=tab
P03958	ADA_MOUSE	Mus musculus (Mouse)	2410423; 2387582; 11471062; 16141072; 15489334; 7670465; 7731963; 8634299; 8783262; 9272950; 10720488; 10899903; 11435465; 21183079; 1925539; 8672487; 8942668; 9622483	https://www.uniprot.org/uniprot/?query=P03958&columns=id,citation,sequence&format=tab
P03962	PYRF_YEAST	Saccharomyces cerevisiae (strain ATCC 204508 / S288c) (Baker's yeast)	6092217; 9169868; 24374639; 3023868; 6315953; 11278904; 12872131; 22814378; 10681417	https://www.uniprot.org/uniprot/?query=P03962&columns=id,citation,sequence&format=tab
P04035	HMDH_HUMAN	Homo sapiens (Human)	2991281; 14702039; 15372022; 15489334; 6995544; 12535518; 19458199; 21778231; 22143767; 22989091; 23169578; 23186163; 24275569; 10698924; 11349148; 18540668; 10391209;	https://www.uniprot.org/uniprot/?query=P04035&columns=id,citation,sequence&format=tab
P04049	RAF1_HUMAN	Homo sapiens (Human)	3003687; 14702039; 15489334; 2993863; 21917714; 7477354; 1886707; 8349614; 9360956; 9823899; 10576742; 10801873; 11447113; 11427728; 11719507; 11733498; 11756411; 11784866; 12717443; 15047712; 15385642; 15618521; 15935327; 15943972; 15849194; 16093354; 16630891; 16508002; 16892053; 17218791; 16924233; 17525332; 18294816; 18465753; 18220336; 18691976; 18669648; 19298812; 19710016; 19690332; 206745…	https://www.uniprot.org/uniprot/?query=P04049&columns=id,citation,sequence&format=tab
P04054	PA21B_HUMAN	Homo sapiens (Human)	3028739; 14702039; 16541075; 15489334; 7060561; 6349696; 1420353; 7721806; 10681567; 17603006; 25335547; 19297324	https://www.uniprot.org/uniprot/?query=P04054&columns=id,citation,sequence&format=tab
P04058	ACES_TETCF	Tetronarce californica (Pacific electric ray) (Torpedo californica)	3753747; 3198606; 3900071; 2068091; 3335534; 2306366; 3759980; 8257440; 8597567; 2217185; 1678899; 8415649; 8747462; 8989325; 10231521; 10353814; 10606746; 10368299; 11863435; 11888271; 15772291; 16763558; 19642642; 20025280	https://www.uniprot.org/uniprot/?query=P04058&columns=id,citation,sequence&format=tab
P04062	GLCM_HUMAN	Homo sapiens (Human)	3864160; 3001061; 2914709; 1572652; 8294033; 9331372; 14702039; 16710414; 15489334; 3359914; 3687939; 6091633; 3456607; 1848227; 7908905; 9201993; 10781797; 12754519; 18022370; 17897319; 19279011; 19159218; 21098288; 21269460; 24211208; 23266198; 27789271; 27378698; 26724485; 12792654; 15817452; 16293621; 17139081; 17187079; 8118460; 8889578; 10527671; 10649495; 1974409; 1972019; 1864608; 8432537…	https://www.uniprot.org/uniprot/?query=P04062&columns=id,citation,sequence&format=tab
P04066	FUCO_HUMAN	Homo sapiens (Human)	8504303; 12880961; 14702039; 16710414; 15489334; 2803312; 2174090; 2983333; 6096099; 2894306; 9741689; 19159218; 21269460; 21406692; 24275569; 25944712; 8399358; 7874128; 7815431; 9762612; 10094192; 12408193	https://www.uniprot.org/uniprot/?query=P04066&columns=id,citation,sequence&format=tab
P04070	PROC_HUMAN	Homo sapiens (Human)	2991859; 2991887; 3511471; 14702039; 15815621; 15489334; 8560401; 8477066; 6589623; 7878626; 1694179; 1544894; 16335952; 22171320; 24275569; 26091039; 8003977; 9003757; 8446940; 2437584; 2602169; 1868249; 1347706; 1611081; 1511988; 1511989; 1301959; 1593215; 8324221; 8499565; 8499568; 8292730; 8398832; 7919373; 7841323; 7841324; 7865674; 7974343; 7605880; 7792728; 8829639; 9798967; 22531345; 2254…	https://www.uniprot.org/uniprot/?query=P04070&columns=id,citation,sequence&format=tab
P04085	PDGFA_HUMAN	Homo sapiens (Human)	3422746; 2832727; 3754619; 3666150; 19054851; 12853948; 8486521; 1612586; 3614363; 3614364; 1317862; 10358027; 18483217; 20534510	https://www.uniprot.org/uniprot/?query=P04085&columns=id,citation,sequence&format=tab
P04150	GCR_HUMAN	Homo sapiens (Human)	2867473; 1707881; 20843780; 17404046; 21701417; 17974005; 15372022; 15489334; 2026589; 1958537; 3841189; 8358712; 7769088; 8621628; 9353307; 9154805; 9590696; 10477749; 10566686; 10902803; 10866662; 10639135; 11358809; 11555652; 11238589; 11435610; 11381138; 12144530; 12000743; 12415108; 15265776; 15211577; 15866175; 15591535; 15941832; 16914116; 16478993; 16964243; 18691976; 18838540; 18483179; …	https://www.uniprot.org/uniprot/?query=P04150&columns=id,citation,sequence&format=tab
P04156	PRIO_HUMAN	Homo sapiens (Human)	3755672; 1678248; 9799790; 10581485; 11780052; 15489334; 3014653; 1363802; 9384372; 7485229; 1672107; 1683708; 9792871; 12732622; 12214108; 16144413; 18034490; 19059915; 29222195; 19349973; 19936054; 19381258; 20375014; 20564047; 21478263; 21153684; 10954699; 10618385; 10900000; 11524679; 11900542; 14623188; 8364585; 8105771; 17468747; 19204296; 19927125; 2564168; 2783132; 1347910; 1671440; 19750…	https://www.uniprot.org/uniprot/?query=P04156&columns=id,citation,sequence&format=tab
P04174	DYR_NEIGO	Neisseria gonorrhoeae	6434541	https://www.uniprot.org/uniprot/?query=P04174&columns=id,citation,sequence&format=tab
P04177	TY3H_RAT	Rattus norvegicus (Rat)	2857492; 1672315; 11502746; 9228951; 9753429	https://www.uniprot.org/uniprot/?query=P04177&columns=id,citation,sequence&format=tab
P04183	KITH_HUMAN	Homo sapiens (Human)	6549046; 3301530; 14702039; 15489334; 3785218; 9575153; 16964243; 18669648; 19369195; 20068231; 21269460; 22223895; 22814378; 23186163; 15611477; 15733844; 17407781; 22385435	https://www.uniprot.org/uniprot/?query=P04183&columns=id,citation,sequence&format=tab
P04191	AT2A1_RABIT	Oryctolagus cuniculus (Rabbit)	2936465; 8761469; 2948019; 8218393; 8117720; 3029125; 8428955; 10551848; 10914677; 11438520; 12585965; 15189864; 29081402; 10864315; 12167852; 15229613; 15448704; 15192230; 15618517; 16710301; 18075584; 24270570; 23996003; 23455422; 23455424; 26175901; 28467821; 30482857	https://www.uniprot.org/uniprot/?query=P04191&columns=id,citation,sequence&format=tab
P04271	S100B_HUMAN	Homo sapiens (Human)	2394738; 10830953; 15489334; 4031854; 6487634; 9925766; 20943659; 20351179; 22399290; 9519411; 12480931	https://www.uniprot.org/uniprot/?query=P04271&columns=id,citation,sequence&format=tab
P04278	SHBG_HUMAN	Homo sapiens (Human)	2587256; 2608061; 15028279; 16625196; 15489334; 3569533; 2956126; 2956125; 3702459; 3542030; 16335952; 19159218; 1400872; 10675319; 12065592; 7714097; 10391209;	https://www.uniprot.org/uniprot/?query=P04278&columns=id,citation,sequence&format=tab
P04292	DPOL_HHV1K	Human herpesvirus 1 (strain KOS) (HHV-1) (Human herpes simplex virus 1)	2999787; 17997600	https://www.uniprot.org/uniprot/?query=P04292&columns=id,citation,sequence&format=tab
P04293	DPOL_HHV11	Human herpesvirus 1 (strain 17) (HHV-1) (Human herpes simplex virus 1)	2839594; 2999714; 17218138; 2553735; 9261356	https://www.uniprot.org/uniprot/?query=P04293&columns=id,citation,sequence&format=tab
P04303	UNG_VACCW	Vaccinia virus (strain Western Reserve) (VACV) (Vaccinia virus (strain WR))	3033268; 3739227; 8291232; 16326701; 21572084	https://www.uniprot.org/uniprot/?query=P04303&columns=id,citation,sequence&format=tab
P04326	TAT_HV112	Human immunodeficiency virus type 1 group M subtype B (isolate PCV12) (HIV-1)	3008154; 16046164; 16146763; 16697675	https://www.uniprot.org/uniprot/?query=P04326&columns=id,citation,sequence&format=tab
P04351	IL2_MOUSE	Mus musculus (Mouse)	6240025; 2578624; 3918306; 3003564; 10779485; 19468303; 1420317; 8319981; 8262055	https://www.uniprot.org/uniprot/?query=P04351&columns=id,citation,sequence&format=tab
P04401	IL5_MOUSE	Mus musculus (Mouse)	3133208; 3024009; 3078564; 2215480	https://www.uniprot.org/uniprot/?query=P04401&columns=id,citation,sequence&format=tab
P04406	G3P_HUMAN	Homo sapiens (Human)	6096136; 6096821; 2987855; 3664468; 3027061; 3170585; 1924305; 10944468; 16541075; 15489334; 7030790; 12665801; 7498159; 1193541; 11724794; 12829261; 14654843; 15479637; 15628863; 15592455; 17081983; 16501887; 16815975; 18183946; 18669648; 19413330; 19001379; 19690332; 19608861; 20644585; 20068231; 21269460; 21908771; 21406692; 22905912; 22771119; 23071094; 22814378; 23186163; 25417112; 25086035;…	https://www.uniprot.org/uniprot/?query=P04406&columns=id,citation,sequence&format=tab
P04407	KITH_HHV23	Human herpesvirus 2 (strain 333) (HHV-2) (Human herpes simplex virus 2)	6317035; 6304336; 2829709	https://www.uniprot.org/uniprot/?query=P04407&columns=id,citation,sequence&format=tab
P04409	KPCA_BOVIN	Bos taurus (Bovine)	3755547; 3045562; 8349635; 9013603	https://www.uniprot.org/uniprot/?query=P04409&columns=id,citation,sequence&format=tab
P04578	ENV_HV1H2	Human immunodeficiency virus type 1 group M subtype B (isolate HXB2) (HIV-1)	3040055; 2450679; 2243396; 1360148; 7986401; 7568235; 7494242; 10233963; 11257134; 12974773; 12218052; 12502850; 16160141; 12873764; 15719026; 15725757; 16114975; 16437164; 17108326; 18322034; 18378683; 19410541; 23383108; 26972002; 28667249; 9108481; 9641677; 10677212; 10636883; 11188697; 12044159; 12417739; 12860131; 14981267; 17301785; 18191596; 18824005; 18668044; 19965434; 21124990; 21998254…	https://www.uniprot.org/uniprot/?query=P04578&columns=id,citation,sequence&format=tab
P04585	POL_HV1H2	Human immunodeficiency virus type 1 group M subtype B (isolate HXB2) (HIV-1)	3040055; 2349226; 2162350; 8420982; 8035478; 8513493; 7801128; 7835426; 8648689; 9223641; 9573231; 10604476; 10494040; 9931246; 11044125; 11160682; 12206668; 11929983; 11932404; 12477841; 12660176; 12505164; 15065874; 15183348; 16221683; 16904152; 17070549; 17108052; 17656588; 18722123; 18343475; 19914170; 19956697; 19327811; 20573829; 20554775; 20828778; 23785198; 24132393; 24554657; 24500712; 8…	https://www.uniprot.org/uniprot/?query=P04585&columns=id,citation,sequence&format=tab
P04626	ERBB2_HUMAN	Homo sapiens (Human)	3003577; 2999974; 15489334; 3039351; 24722188; 2995967; 2992089; 8104414; 10358079; 10805725; 12939402; 15380516; 15210733; 15156151; 16314522; 17081983; 16794579; 16978839; 17554007; 18691976; 18669648; 18719096; 19372587; 20010870; 20937854; 20068231; 21097718; 21555369; 21190959; 21406692; 23186163; 24275569; 26517842; 27134172; 31138794; 10593938; 12444095; 12975581; 12610629; 15093539; 19299…	https://www.uniprot.org/uniprot/?query=P04626&columns=id,citation,sequence&format=tab
P04629	NTRK1_HUMAN	Homo sapiens (Human)	2927393; 7823156; 9290260; 14702039; 16710414; 15489334; 15870692; 2869410; 2966065; 7565764; 1532241; 1850821; 1849459; 1281417; 8325889; 7510697; 8155326; 11244088; 15488758; 21102451; 22649032; 26446845; 27445338; 28177573; 8524391; 10388563; 10490030; 17196528; 8696348; 10090906; 10330344; 10443680; 10233776; 10391209; 10861667; 10982191; 10567924; 11310631; 11159935; 17344846; 18077166; 2230…	https://www.uniprot.org/uniprot/?query=P04629&columns=id,citation,sequence&format=tab
P04631	S100B_RAT	Rattus norvegicus (Rat)	6093041; 1653388; 15489334; 3818655; 12042313; 19910580; 20351179; 8794737; 9485423; 10211826; 12470955	https://www.uniprot.org/uniprot/?query=P04631&columns=id,citation,sequence&format=tab
P04637	P53_HUMAN	Homo sapiens (Human)	4006916; 2946935; 3894933; 3025664; 2905688; 1915267; 8316628; 11058590; 16131611; 11023613; 14702039; 16625196; 15489334; 14660794; 6396087; 19011621; 2175676; 2156209; 2141171; 1705009; 1848668; 8632903; 8632915; 9372954; 9840937; 10606744; 10551826; 10570149; 10722742; 10656795; 10884347; 11025664; 10644996; 10951572; 11554448; 11554766; 11672523; 11007800; 11447225; 11551930; 11124955; 115468…	https://www.uniprot.org/uniprot/?query=P04637&columns=id,citation,sequence&format=tab
P04642	LDHA_RAT	Rattus norvegicus (Rat)	3873645; 15489334; 2991914; 22673903	https://www.uniprot.org/uniprot/?query=P04642&columns=id,citation,sequence&format=tab
P04745	AMY1_HUMAN	Homo sapiens (Human)	2423416; 6610603; 14702039; 16710414; 15489334; 2452973; 2442579; 1710976; 16740002; 15299664; 12527308	https://www.uniprot.org/uniprot/?query=P04745&columns=id,citation,sequence&format=tab
P04746	AMYP_HUMAN	Homo sapiens (Human)	6610603; 2450054; 6336237; 15489334; 3260028; 2452973; 8193143; 8528071; 10091666; 10769135; 11772019; 11914097	https://www.uniprot.org/uniprot/?query=P04746&columns=id,citation,sequence&format=tab
P04756	ACHA_MOUSE	Mus musculus (Mouse)	3755237; 16141072; 2993547; 17643119	https://www.uniprot.org/uniprot/?query=P04756&columns=id,citation,sequence&format=tab
P04757	ACHA3_RAT	Rattus norvegicus (Rat)	3753746; 2444984; 8144606; 15609996; 15929983; 16641100	https://www.uniprot.org/uniprot/?query=P04757&columns=id,citation,sequence&format=tab
P04774	SCN1A_RAT	Rattus norvegicus (Rat)	3754035; 2442385; 1658739; 20131913; 22673903; 24497506	https://www.uniprot.org/uniprot/?query=P04774&columns=id,citation,sequence&format=tab
P04775	SCN2A_RAT	Rattus norvegicus (Rat)	3754035; 1658937; 1322892; 10827969; 11166117; 15548568; 16641100; 20678086; 20131913; 22673903; 24297919; 24497506; 26039939; 9893979; 21439835; 26894959; 28029095	https://www.uniprot.org/uniprot/?query=P04775&columns=id,citation,sequence&format=tab
P04792	HSPB1_HUMAN	Homo sapiens (Human)	3714473; 2243808; 10777697; 9110174; 14702039; 12853948; 15489334; 2295696; 8325890; 1560006; 1730670; 2743305; 1763035; 1332886; 8093612; 8774846; 10383393; 10751411; 11342557; 15976317; 17081983; 16548883; 16964243; 17924679; 18088087; 18691976; 18669648; 19464326; 19166925; 19369195; 19608861; 20068231; 21269460; 21406692; 23186163; 24275569; 24129315; 25944712; 15122254; 18832141; 18952241; 2…	https://www.uniprot.org/uniprot/?query=P04792&columns=id,citation,sequence&format=tab
P04798	CP1A1_HUMAN	Homo sapiens (Human)	2989797; 3838385; 3019683; 11207026; 16572171; 15489334; 9500998; 3000715; 10681376; 11555828; 14559847; 12865317; 15041462; 15805301; 18577768; 19965576; 20972997; 21068195; 24275569; 23508959; 1722803; 8895751; 10739168; 11295847; 15618738; 15469410; 15643613; 16959974	https://www.uniprot.org/uniprot/?query=P04798&columns=id,citation,sequence&format=tab
P04799	CP1A2_RAT	Rattus norvegicus (Rat)	6584898; 2985574; 1793487; 15489334; 3947063; 3718958; 7074072; 1420171; 6548743; 24098488	https://www.uniprot.org/uniprot/?query=P04799&columns=id,citation,sequence&format=tab
P04818	TYSY_HUMAN	Homo sapiens (Human)	2987839; 2243092; 12706868; 16177791; 15489334; 2532645; 3839505; 2656695; 19690332; 21269460; 21876188; 22814378; 23186163; 28112733; 8845352; 11329255; 11278511	https://www.uniprot.org/uniprot/?query=P04818&columns=id,citation,sequence&format=tab
P04839	CY24B_HUMAN	Homo sapiens (Human)	12139950; 14702039; 15489334; 2425263; 3600768; 9790760; 3600769; 10578014; 19028840; 19159218; 24275569; 28351984; 9224653; 2556453; 1710153; 8101486; 7927345; 8182143; 8916969; 9111587; 9585602; 9856476; 9794433; 9667376; 10089913; 9888386; 10914676; 11462241; 11997083; 15338276; 18773283; 21278736; 22125116; 23910690; 27666509	https://www.uniprot.org/uniprot/?query=P04839&columns=id,citation,sequence&format=tab
P05023	AT1A1_HUMAN	Homo sapiens (Human)	2430951; 7536695; 14702039; 16710414; 15489334; 1970326; 3035563; 2891135; 1380674; 3036582; 7711835; 14759258; 17081065; 18621045; 19413330; 19690332; 21269460; 21454534; 22084111; 23186163; 24275569; 25944712; 29499166; 30388404	https://www.uniprot.org/uniprot/?query=P05023&columns=id,citation,sequence&format=tab
P05067	A4_HUMAN	Homo sapiens (Human)	2881207; 2893289; 2783775; 2110105; 1908403; 1587857; 9108164; 12859342; 14702039; 10830953; 15489334; 3140222; 2538123; 3597385; 12665801; 2893290; 2893291; 2893379; 8576160; 8476439; 2675837; 15201367; 3312495; 1406936; 8229004; 8248178; 8109908; 3810169; 2949367; 22576872; 16816112; 2569763; 3035574; 2900137; 2649245; 2506449; 1969731; 8344894; 8446172; 8131745; 7913895; 8158260; 7737970; 8626…	https://www.uniprot.org/uniprot/?query=P05067&columns=id,citation,sequence&format=tab
P05089	ARGI1_HUMAN	Homo sapiens (Human)	3540966; 3174433; 14574404; 15489334; 2241902; 15546957; 16709924; 19380772; 21269460; 23749634; 24275569; 27043409; 28813417; 16141327; 17562323; 17469833; 18802628; 1463019; 1598908; 7649538; 22959135; 23859858	https://www.uniprot.org/uniprot/?query=P05089&columns=id,citation,sequence&format=tab
P05091	ALDH2_HUMAN	Homo sapiens (Human)	3582651; 3562250; 2838413; 14702039; 16541075; 15489334; 4065146; 2987944; 4015823; 15242332; 3610592; 3653404; 21269460; 24275569; 10631996; 6582480; 8561277	https://www.uniprot.org/uniprot/?query=P05091&columns=id,citation,sequence&format=tab
P05093	CP17A_HUMAN	Homo sapiens (Human)	3025870; 3500022; 3274893; 1964490; 2843762; 15164054; 15489334; 9452426; 27339894; 10406467; 22266943; 25301938; 2808364; 1714904; 1515452; 1740503; 8396144; 8245018; 8345056; 8027220; 8550762; 10720067; 11549685; 11836339; 12466376; 14671162; 19793597; 24498484; 24140098; 25650406	https://www.uniprot.org/uniprot/?query=P05093&columns=id,citation,sequence&format=tab
P05121	PAI1_HUMAN	Homo sapiens (Human)	2430793; 2820474; 3097076; 2612914; 3262512; 3132455; 14702039; 12853948; 15489334; 3092219; 3025016; 3026837; 8481516; 7522053; 9207454; 9168821; 9175705; 11384978; 15053742; 15001579; 15853774; 16862142; 17912461; 18386027; 22905912; 25808697; 27046084; 28296156; 29152572; 1731226; 7552714; 9634700; 10368279; 10731421; 9194591; 10391209;	https://www.uniprot.org/uniprot/?query=P05121&columns=id,citation,sequence&format=tab
P05129	KPCG_HUMAN	Homo sapiens (Human)	14702039; 15057824; 15489334; 3755548; 8375396; 15851033; 16377624; 12417016; 17629453; 18669648; 20596523; 9545390; 10441600; 12644968; 29053796	https://www.uniprot.org/uniprot/?query=P05129&columns=id,citation,sequence&format=tab
P05132	KAPCA_MOUSE	Mus musculus (Mouse)	2833513; 3456589; 15489334; 10982398; 8395513; 9707564; 10805756; 11141074; 11875122; 15340140; 18367160; 19223768; 19560455; 21183079; 21866565; 27105888; 1862342; 8443157; 9109651; 9261084; 17889648; 17932298; 19122195; 19748511; 20890288; 22323819	https://www.uniprot.org/uniprot/?query=P05132&columns=id,citation,sequence&format=tab
P05164	PERM_HUMAN	Homo sapiens (Human)	3029127; 2444596; 3654979; 3031585; 2903767; 2552418; 8383257; 15489334; 2154223; 20332087; 1334087; 8390465; 2884926; 9922160; 16335952; 16740002; 19159218; 21269460; 10766826; 7840679; 11705390; 8142659; 7904599; 8621627; 9637725; 9354683; 16959974	https://www.uniprot.org/uniprot/?query=P05164&columns=id,citation,sequence&format=tab
P05177	CP1A2_HUMAN	Homo sapiens (Human)	3755823; 3462722; 2575218; 3681487; 11207026; 15489334; 3517618; 3000715; 9435160; 10681376; 11555828; 12865317; 14725854; 19965576; 21068195; 21576599; 24275569; 26988023; 17311915; 9884316; 11295848; 14563787; 15469410; 15770072; 15643613; 16522833	https://www.uniprot.org/uniprot/?query=P05177&columns=id,citation,sequence&format=tab
P05181	CP2E1_HUMAN	Homo sapiens (Human)	3782137; 3233219; 15164054; 15489334; 3675576; 2587619; 8031147; 9348445; 10553002; 18577768; 24275569; 18818195; 9058590; 9918138; 15469410	https://www.uniprot.org/uniprot/?query=P05181&columns=id,citation,sequence&format=tab
P05186	PPBT_HUMAN	Homo sapiens (Human)	3532105; 3165380; 2928120; 9747027; 14702039; 16710414; 15489334; 3954357; 1458595; 17566972; 19159218; 21406692; 3174660; 1409720; 8406453; 7833929; 8954059; 9781036; 9452105; 10332035; 10094560; 10834525; 10679946; 10690885; 11745997; 11479741; 11438998; 11760847; 11834095; 11999978; 11855933; 12815606; 12920074; 15135428; 15694177; 19500388; 22266140; 23039266; 23688511; 25982064	https://www.uniprot.org/uniprot/?query=P05186&columns=id,citation,sequence&format=tab
P05193	AMPC_CITFR	Citrobacter freundii	3486121; 1969344; 3263684; 3496243; 2300174	https://www.uniprot.org/uniprot/?query=P05193&columns=id,citation,sequence&format=tab
P05227	HRP1_PLAFA	Plasmodium falciparum	3016741	https://www.uniprot.org/uniprot/?query=P05227&columns=id,citation,sequence&format=tab
P05231	IL6_HUMAN	Homo sapiens (Human)	3491322; 3500852; 3538015; 3023045; 3320204; 2789513; 3758081; 3266463; 1291290; 15489334; 3279116; 2610854; 1883960; 7851440; 2472117; 2037043; 11080265; 12794819; 15124018; 17075861; 20823453; 22037645; 26091039; 25731159; 28265003; 30995492; 8555185; 9159484; 9118960; 12829785; 9769329; 11001912; 11355017; 12768442	https://www.uniprot.org/uniprot/?query=P05231&columns=id,citation,sequence&format=tab
P05362	ICAM1_HUMAN	Homo sapiens (Human)	3340213; 3349522; 2544880; 1680919; 14702039; 15489334; 1983003; 15572059; 2538243; 1968231; 11173916; 11160747; 11413168; 16335952; 17174307; 17875742; 18669648; 19159218; 19139490; 19349973; 20068231; 21269460; 23186163; 23858057; 24275569; 25944712; 9539702; 9539703; 10562537; 12526797; 15099525; 16004874; 7525451; 8557254; 9259284; 10391210	https://www.uniprot.org/uniprot/?query=P05362&columns=id,citation,sequence&format=tab
P05363	NK2R_BOVIN	Bos taurus (Bovine)	2823146	https://www.uniprot.org/uniprot/?query=P05363&columns=id,citation,sequence&format=tab
P05364	AMPC_ENTCL	Enterobacter cloacae	3260487; 8248237; 8204611	https://www.uniprot.org/uniprot/?query=P05364&columns=id,citation,sequence&format=tab
P05412	JUN_HUMAN	Homo sapiens (Human)	3194415; 2825349; 16710414; 15489334; 1846781; 8464713; 8855261; 8663478; 8837781; 9732876; 10196196; 10376527; 10995748; 11689449; 12087103; 15467742; 14739463; 17210646; 16478997; 17804415; 18650425; 18669648; 19413330; 19690332; 22083952; 20852630; 20068231; 21177766; 21406692; 22307329; 23624934; 23186163; 24559171; 24263171; 24623306; 26242913; 27458189; 28112733; 7816143; 8662824	https://www.uniprot.org/uniprot/?query=P05412&columns=id,citation,sequence&format=tab
P05413	FABPH_HUMAN	Homo sapiens (Human)	1710107; 14702039; 16710414; 15489334; 3421901; 2266954; 8262516; 7498159; 22223895; 1526991; 7922029; 11171102	https://www.uniprot.org/uniprot/?query=P05413&columns=id,citation,sequence&format=tab
P05480	SRC_MOUSE	Mus musculus (Mouse)	2440106; 19468303; 7681396; 7542762; 8641341; 8910389; 9344858; 9819391; 11433297; 14644164; 12615910; 12925710; 14739300; 16684964; 17000758; 18034455; 19144319; 19122674; 21183079; 20093046; 21525037; 22801373; 31320558; 8672527; 9442882; 11964124; 25731159	https://www.uniprot.org/uniprot/?query=P05480&columns=id,citation,sequence&format=tab
P05504	ATP6_RAT	Rattus norvegicus (Rat)	24185961; 2504926; 8529844; 15057822; 11163232	https://www.uniprot.org/uniprot/?query=P05504&columns=id,citation,sequence&format=tab
P05532	KIT_MOUSE	Mus musculus (Mouse)	2456920; 1709486; 1378413; 15731517; 19468303; 15489334; 7682073; 1698611; 1714377; 7509796; 7527401; 9722617; 9528781; 12558531; 17595334; 17947660; 18725415; 18447649; 21037083; 20200353; 21183079; 17255936; 1688471; 1693331	https://www.uniprot.org/uniprot/?query=P05532&columns=id,citation,sequence&format=tab
P05622	PGFRB_MOUSE	Mus musculus (Mouse)	3020426; 19468303; 8440729; 7958864; 10454568; 14514732; 14624252; 15207813; 15284236; 14966296; 14993293; 15753096; 17620338; 18948621; 18213589; 19030102; 19656770; 19742316; 21183079; 21664579; 7521735	https://www.uniprot.org/uniprot/?query=P05622&columns=id,citation,sequence&format=tab
P05631	ATPG_BOVIN	Bos taurus (Bovine)	2526651; 2864455; 1827992; 8391483; 95168; 14633978; 17570365; 23407638; 25851905; 8065448; 8790345; 9687365; 12923572; 17895376	https://www.uniprot.org/uniprot/?query=P05631&columns=id,citation,sequence&format=tab
P05696	KPCA_RAT	Rattus norvegicus (Rat)	3387228; 3666147; 9566962; 11076962; 11864993; 15271671; 3045562; 19176525; 22673903; 10562545; 19346474	https://www.uniprot.org/uniprot/?query=P05696&columns=id,citation,sequence&format=tab
P05771	KPCB_HUMAN	Homo sapiens (Human)	3755548; 3666134; 10493829; 15489334; 7880442; 1556124; 1400396; 12665801; 3677994; 3658678; 11598012; 16103100; 18162466; 18088087; 19176525; 19369195; 20228790; 12417015; 20186491; 21269460; 23186163; 24275569; 25982116; 17115692; 17344846	https://www.uniprot.org/uniprot/?query=P05771&columns=id,citation,sequence&format=tab
P05793	ILVC_ECOLI	Escherichia coli (strain K12)	3003115; 1379743; 9278503; 16738553; 9298646; 3062177; 2653423; 2189496; 9015391; 15654896; 21515217; 16322583; 23036858	https://www.uniprot.org/uniprot/?query=P05793&columns=id,citation,sequence&format=tab
P05979	PGH1_SHEEP	Ovis aries (Sheep)	3125548; 3129310; 2831188; 6414516; 2108169; 2122967; 8349699; 10438452; 8121489; 7552725; 8652509; 10988074; 11121413; 11318639	https://www.uniprot.org/uniprot/?query=P05979&columns=id,citation,sequence&format=tab
P05981	HEPS_HUMAN	Homo sapiens (Human)	2835076; 14702039; 15489334; 1885621; 8346233; 19159218; 21875933; 24275569; 24227843; 26673890; 12962630; 15839837	https://www.uniprot.org/uniprot/?query=P05981&columns=id,citation,sequence&format=tab
P06026	CARP_RHICH	Rhizopus chinensis (Bread mold)	3027093; 3100534; 322132; 3316666	https://www.uniprot.org/uniprot/?query=P06026&columns=id,citation,sequence&format=tab
P06186	PRGR_RABIT	Oryctolagus cuniculus (Rabbit)	3538016	https://www.uniprot.org/uniprot/?query=P06186&columns=id,citation,sequence&format=tab
P06199	ACM2_PIG	Sus scrofa (Pig)	3792556; 3107123; 9228066; 20976005	https://www.uniprot.org/uniprot/?query=P06199&columns=id,citation,sequence&format=tab
P06211	ESR1_RAT	Rattus norvegicus (Rat)	3031601; 11818503; 17658481; 19423554	https://www.uniprot.org/uniprot/?query=P06211&columns=id,citation,sequence&format=tab
P06213	INSR_HUMAN	Homo sapiens (Human)	2859121; 2983222; 2210055; 15057824; 15489334; 3680248; 2806055; 2777789; 2280779; 2211730; 8257688; 2538124; 2369896; 2566545; 3166375; 2544997; 3447155; 3101064; 2842060; 1321605; 1472036; 8452530; 8276809; 7559478; 7537849; 9355755; 9428692; 8995282; 8999839; 9202395; 10207053; 10615944; 10734133; 10803466; 11374898; 11598120; 11726652; 12138094; 12493740; 12612081; 16127460; 16314505; 1573863…	https://www.uniprot.org/uniprot/?query=P06213&columns=id,citation,sequence&format=tab
P06239	LCK_HUMAN	Homo sapiens (Human)	3493153; 3265417; 2558056; 8139546; 7495859; 12401726; 16710414; 15489334; 2850479; 2787474; 11009097; 2835736; 3489486; 1639064; 7504174; 7852312; 8618896; 8631775; 8794306; 9178760; 10848956; 11978774; 12218089; 11840567; 14610046; 14610044; 12837766; 14757743; 16339550; 15592455; 16461343; 16709819; 17634955; 18424730; 18691976; 19369195; 19690332; 20100835; 20028775; 20851766; 22080863; 22034…	https://www.uniprot.org/uniprot/?query=P06239&columns=id,citation,sequence&format=tab
P06240	LCK_MOUSE	Mus musculus (Mouse)	2416464; 3081813; 16141072; 15489334; 2850479; 3501824; 3380790; 2107025; 1279202; 1706070; 1708890; 1579166; 8371758; 8421674; 8413237; 7980442; 10646608; 12218089; 21183079	https://www.uniprot.org/uniprot/?query=P06240&columns=id,citation,sequence&format=tab
P06241	FYN_HUMAN	Homo sapiens (Human)	3099169; 3526330; 7822789; 19054851; 14574404; 15489334; 1699196; 1533589; 8394019; 8206991; 7568038; 9038210; 9207119; 9741627; 10196263; 10498895; 10790433; 11005864; 11162638; 11518702; 11536198; 12218089; 12788081; 14761972; 15557120; 14707117; 14757743; 15489916; 15536091; 15537652; 16387660; 16841086; 17925405; 17194753; 18056706; 18258597; 18088087; 18691976; 18669648; 19807924; 19179337; …	https://www.uniprot.org/uniprot/?query=P06241&columns=id,citation,sequence&format=tab
P06276	CHLE_HUMAN	Homo sapiens (Human)	3035536; 3477799; 2322535; 14702039; 15489334; 3542989; 20946535; 3115973; 14760718; 16335952; 18203274; 19542320; 19159218; 19139490; 19452557; 22444575; 24275569; 25054547; 12869558; 15667209; 17768338; 17355286; 18975951; 19368529; 23679855; 2915989; 1349196; 1415224; 1611188; 1306123; 7634491; 8680411; 8554068; 9543549; 9388484; 9191541; 9110359; 9694584; 10404729; 11928765; 12881446; 1556388…	https://www.uniprot.org/uniprot/?query=P06276&columns=id,citation,sequence&format=tab
P06280	AGAL_HUMAN	Homo sapiens (Human)	3036505; 2542896; 7626884; 15772651; 15489334; 3014515; 2892762; 2836863; 7503918; 8804427; 19159218; 21269460; 25944712; 15003450; 7911050; 2152885; 1846223; 2171331; 2539398; 1315715; 7504405; 8395937; 8069316; 7531540; 7575533; 7759078; 7599642; 7596372; 8738659; 8875188; 8834244; 8931708; 8807334; 8863162; 9105656; 9100224; 9554750; 9452068; 9452090; 9452111; 10208848; 10090526; 10838196; 106…	https://www.uniprot.org/uniprot/?query=P06280&columns=id,citation,sequence&format=tab
P06281	RENI1_MOUSE	Mus musculus (Mouse)	6370686; 2685761; 2691339; 16141072; 15489334; 6089205; 6392850; 9030738; 6327270; 21183079	https://www.uniprot.org/uniprot/?query=P06281&columns=id,citation,sequence&format=tab
P06401	PRGR_HUMAN	Homo sapiens (Human)	2328727; 3551956; 18375150; 12644308; 14702039; 16554811; 11110801; 23518922; 1587864; 1517211; 8264658; 8180103; 7969170; 7476977; 8702648; 9407067; 9171245; 11041221; 10757795; 10628747; 10655479; 11546784; 12039952; 12917342; 15572662; 15798179; 16478993; 17020914; 17347654; 17717077; 17173941; 18202149; 22031296; 23186163; 9620806; 15937332	https://www.uniprot.org/uniprot/?query=P06401&columns=id,citation,sequence&format=tab
P06479	KITH_HHV1S	Human herpesvirus 1 (strain SC16) (HHV-1) (Human herpes simplex virus 1)	3007662	https://www.uniprot.org/uniprot/?query=P06479&columns=id,citation,sequence&format=tab
P06492	VP16_HHV11	Human herpesvirus 1 (strain 17) (HHV-1) (Human herpes simplex virus 1)	2999707; 2839594; 17218138; 2676518; 8139019; 14675620; 16297954; 19279114; 12826401; 15654739; 10398682	https://www.uniprot.org/uniprot/?query=P06492&columns=id,citation,sequence&format=tab
P06493	CDK1_HUMAN	Homo sapiens (Human)	3553962; 9515786; 14702039; 15164054; 15489334; 3289755; 7569953; 9242535; 9030781; 12775724; 14654843; 15145941; 16407259; 16371510; 18056467; 17459720; 16933150; 18220336; 18480403; 18691976; 18669648; 18356527; 19509060; 19369195; 19690332; 19608861; 20171170; 20395957; 19917613; 20360007; 19917720; 20937773; 20935635; 20068231; 21269460; 21406398; 21063390; 16236519; 19364923; 19238148; 21535…	https://www.uniprot.org/uniprot/?query=P06493&columns=id,citation,sequence&format=tab
P06494	ERBB2_RAT	Rattus norvegicus (Rat)	3945311; 15489334; 1682063; 2025425; 7945309; 22673903; 1346763; 12610629	https://www.uniprot.org/uniprot/?query=P06494&columns=id,citation,sequence&format=tab
P06536	GCR_RAT	Rattus norvegicus (Rat)	3755378; 3684608; 3191912; 3216865; 1939229; 8450530; 8191545; 8618925; 9111344; 9603939; 10364267; 10480874; 10866662; 11278286; 11435610; 12118039; 12917342; 16641100; 21730050; 22673903; 23508108; 1865905; 2115209; 1751485; 1936288; 8257681; 8493115	https://www.uniprot.org/uniprot/?query=P06536&columns=id,citation,sequence&format=tab
P06537	GCR_MOUSE	Mus musculus (Mouse)	3780669; 20660300; 2911477; 2702670; 2019585; 9195923; 9528750; 9742105; 10848625; 10678832; 11278753; 11555652; 11435610; 11751894; 12949501; 15037546; 21183079; 21994940; 22170608; 24129315; 24736997; 25847991; 25676786; 28751364; 27686098	https://www.uniprot.org/uniprot/?query=P06537&columns=id,citation,sequence&format=tab
P06582	HSP12_CAEEL	Caenorhabditis elegans	3017958; 9851916; 29500338	https://www.uniprot.org/uniprot/?query=P06582&columns=id,citation,sequence&format=tab
P06685	AT1A1_RAT	Rattus norvegicus (Rat)	3028470; 2822682; 2822726; 15489334; 2994074; 2166579; 7510709; 9435504; 10473631; 7775468; 10823893; 15743908; 17283221; 17939993; 19339511; 22673903; 23532852; 29499166; 30388404; 12730684	https://www.uniprot.org/uniprot/?query=P06685&columns=id,citation,sequence&format=tab
P06700	SIR2_YEAST	Saccharomyces cerevisiae (strain ATCC 204508 / S288c) (Baker's yeast)	6098447; 9046088; 9169867; 24374639; 9214640; 10619427; 10693811; 9278054; 9122169; 10219244; 10219245; 10662670; 11348596; 11722841; 12399377; 12399383; 12923057; 14562106; 12939617; 15274642; 16328881; 17330950; 18086879; 18407956; 19220062; 19779198; 22362748; 23307867	https://www.uniprot.org/uniprot/?query=P06700&columns=id,citation,sequence&format=tab
P06721	METC_ECOLI	Escherichia coli (strain K12)	3513164; 9278503; 16738553; 3307782; 7049234; 8566238; 9298644; 12883870; 16000837; 21193606; 8831789; 9376370; 17300162;	https://www.uniprot.org/uniprot/?query=P06721&columns=id,citation,sequence&format=tab
P06730	IF4E_HUMAN	Homo sapiens (Human)	3469651; 1736299; 14702039; 15815621; 15489334; 16341674; 1993647; 1672854; 3112145; 8505316; 7590282; 7782323; 7665584; 8521827; 10856257; 9878069; 11408474; 11154262; 12897141; 16699599; 17667941; 19413330; 19556253; 20430826; 20212144; 20616046; 21269460; 21883093; 22578813; 23186163; 24207126; 25533957; 27117702; 28733330; 29358667; 11879179; 12975586; 16271312; 17036047; 17631896; 21661078	https://www.uniprot.org/uniprot/?query=P06730&columns=id,citation,sequence&format=tab
P06733	ENOA_HUMAN	Homo sapiens (Human)	3529090; 2373081; 2005901; 8824716; 14702039; 17974005; 16710414; 15489334; 9150948; 9653645; 9110174; 1369209; 7787969; 10082554; 10802057; 12666133; 9308760; 9878089; 10681589; 11497239; 11134351; 12297304; 16139798; 15592455; 16548883; 16815975; 18669648; 19690332; 19608861; 20068231; 21269460; 21908771; 22905912; 23186163; 24275569; 25944712; 28112733; 28813417; 29775581; 18560153	https://www.uniprot.org/uniprot/?query=P06733&columns=id,citation,sequence&format=tab
P06734	FCER2_HUMAN	Homo sapiens (Human)	2949326; 2877743; 3034567; 15057824; 15489334; 2972386; 1417742; 17389606; 22615937; 8142907; 8745401; 16172256; 16765898; 23424103	https://www.uniprot.org/uniprot/?query=P06734&columns=id,citation,sequence&format=tab
P06737	PYGL_HUMAN	Homo sapiens (Human)	2877458; 9536091; 9529348; 14702039; 12508121; 15489334; 3509980; 19413330; 21269460; 22814378; 24275569; 10980448; 10949035; 12204691	https://www.uniprot.org/uniprot/?query=P06737&columns=id,citation,sequence&format=tab
P06746	DPOLB_HUMAN	Homo sapiens (Human)	10648175; 7705833; 7914364; 14702039; 15489334; 3182828; 3284575; 2423078; 9207062; 9572863; 11805079; 16600869; 19713937; 21362556; 25260657; 8841119; 8841120; 9287163; 12517346	https://www.uniprot.org/uniprot/?query=P06746&columns=id,citation,sequence&format=tab
P06748	NPM_HUMAN	Homo sapiens (Human)	2713355; 2775293; 2478125; 9092633; 15659725; 16574551; 14702039; 19054851; 15489334; 8562957; 8122112; 8633037; 2602120; 9150948; 8314759; 12882984; 3944116; 2429957; 7631008; 8570204; 11051553; 11309377; 12058066; 12429849; 12214246; 14654843; 15388344; 15190079; 15772089; 16107701; 15897463; 17081983; 16916647; 17015463; 17924679; 17215513; 18259216; 19015314; 18024471; 18220336; 18691976; 188…	https://www.uniprot.org/uniprot/?query=P06748&columns=id,citation,sequence&format=tab
P06756	ITAV_HUMAN	Homo sapiens (Human)	2443500; 10965141; 14702039; 15815621; 15489334; 7522056; 2430295; 2467745; 7519807; 9426447; 10397733; 11160695; 12695522; 12807887; 12754519; 14596610; 15184403; 15194773; 17081983; 16982628; 17925226; 17158881; 18441324; 18635536; 18045938; 18669648; 19141530; 19578119; 19159218; 19349973; 20682778; 20615244; 21269460; 23125415; 24011356; 24367260; 23658209; 22278742; 25398877; 27993971; 28302…	https://www.uniprot.org/uniprot/?query=P06756&columns=id,citation,sequence&format=tab
P06760	BGLR_RAT	Rattus norvegicus (Rat)	3463967; 3355537	https://www.uniprot.org/uniprot/?query=P06760&columns=id,citation,sequence&format=tab
P06762	HMOX1_RAT	Rattus norvegicus (Rat)	3032976; 3865203; 15489334; 22673903; 10760513	https://www.uniprot.org/uniprot/?query=P06762&columns=id,citation,sequence&format=tab
P06766	DPOLB_RAT	Rattus norvegicus (Rat)	3597402; 15489334; 2873575; 2404980; 2198936; 2036395; 1420147; 14563842; 8137427; 7516581; 8841120; 11330999; 8639559; 10656829	https://www.uniprot.org/uniprot/?query=P06766&columns=id,citation,sequence&format=tab
P06795	MDR1B_MOUSE	Mus musculus (Mouse)	3768958; 2570420; 2248681; 19144319	https://www.uniprot.org/uniprot/?query=P06795&columns=id,citation,sequence&format=tab
P06856	DPOL_VACCW	Vaccinia virus (strain Western Reserve) (VACV) (Vaccinia virus (strain WR))	2398897; 3012524; 2911123; 11711620; 15843688; 16326701; 21572084	https://www.uniprot.org/uniprot/?query=P06856&columns=id,citation,sequence&format=tab
P06858	LIPL_HUMAN	Homo sapiens (Human)	3823907; 2701938; 2243796; 1537564; 14702039; 15489334; 1406652; 2340307; 7592706; 8675619; 11342582; 12032167; 16179346; 17997385; 18780401; 21385844; 25066055; 24726386; 27929370; 26725083; 27811232; 29899144; 8308035; 30559189; 2121025; 1969408; 1975597; 2110364; 1702428; 1907278; 2010533; 1674945; 1752947; 2038366; 1598907; 1521525; 1639392; 1730727; 1371284; 1400331; 1619366; 1479292; 809669…	https://www.uniprot.org/uniprot/?query=P06858&columns=id,citation,sequence&format=tab
P06865	HEXA_HUMAN	Homo sapiens (Human)	2933746; 2952641; 1833974; 14702039; 17974005; 16572171; 15489334; 3013851; 2965147; 2971395; 1533633; 8652542; 19159218; 24275569; 25944712; 8673609; 1825792; 9090523; 16698036; 2970528; 2522679; 2144098; 2140574; 1837283; 1532289; 1384323; 1302612; 1301189; 1301190; 7902672; 8490625; 8445615; 7951261; 7837766; 7717398; 8581357; 7898712; 8757036; 9150157; 9338583; 9375850; 9401008; 9603435; 1456…	https://www.uniprot.org/uniprot/?query=P06865&columns=id,citation,sequence&format=tab
P06868	PLMN_BOVIN	Bos taurus (Bovine)	3846532; 6148961; 3356193	https://www.uniprot.org/uniprot/?query=P06868&columns=id,citation,sequence&format=tab
P06869	UROK_MOUSE	Mus musculus (Mouse)	2985383; 2831940; 21183079; 20133942	https://www.uniprot.org/uniprot/?query=P06869&columns=id,citation,sequence&format=tab
P06870	KLK1_HUMAN	Homo sapiens (Human)	3004571; 2898948; 2686621; 7749372; 11006094; 11054574; 15057824; 15489334; 3853975; 3163150; 2666327; 393608; 3635530; 15651049; 11912256; 15765151	https://www.uniprot.org/uniprot/?query=P06870&columns=id,citation,sequence&format=tab
P06881	CALCA_HUMAN	Homo sapiens (Human)	3872459; 2571128; 16554811; 6148938; 2408883; 6610687; 3034287; 6609312; 3492492; 1318039; 1988044; 2039456	https://www.uniprot.org/uniprot/?query=P06881&columns=id,citation,sequence&format=tab
P06935	POLG_WNV	West Nile virus (WNV)	3753811; 11277701; 2992152; 3855247; 2441520; 3811228; 15367621; 16699025; 17267492; 17067286; 19889084; 23522008; 30550790; 16532006; 17400917; 19713934	https://www.uniprot.org/uniprot/?query=P06935&columns=id,citation,sequence&format=tab
P07099	HYEP_HUMAN	Homo sapiens (Human)	2891713; 3502697; 7516776; 7835893; 14702039; 16710414; 15489334; 11058921; 12878321; 21269460; 22798687; 24958911; 24275569; 25944712; 12173035; 15618730; 15535985	https://www.uniprot.org/uniprot/?query=P07099&columns=id,citation,sequence&format=tab
P07101	TY3H_HUMAN	Homo sapiens (Human)	2887169; 2882428; 2888085; 2902075; 17391063; 16554811; 15489334; 2892893; 2896667; 1680128; 20809526; 7814018; 7789962; 8528210; 8817341; 9613851; 9754624; 9703425; 10585338; 10391209; 11246459; 11196107; 15505183; 15747353; 16049992; 17696123; 18058633; 18554280; 19491146; 20430833; 20056467; 23939262; 21940685; 22815559; 22264700; 23762320; 24753243	https://www.uniprot.org/uniprot/?query=P07101&columns=id,citation,sequence&format=tab
P07147	TYRP1_MOUSE	Mus musculus (Mouse)	3008090; 15489334; 3132713; 1693779; 1537333; 8270621; 7813420; 17182842; 26620560; 2245916	https://www.uniprot.org/uniprot/?query=P07147&columns=id,citation,sequence&format=tab
P07148	FABPL_HUMAN	Homo sapiens (Human)	3838309; 3838313; 15489334; 21269460; 24275569; 25732850; 17536800;	https://www.uniprot.org/uniprot/?query=P07148&columns=id,citation,sequence&format=tab
P07195	LDHB_HUMAN	Homo sapiens (Human)	2930497; 3435492; 15489334; 10508479; 15592455; 19690332; 19608861; 20068231; 21269460; 23186163; 24275569; 25944712; 11276087; 8314553; 8462975; 1587525; 2334429; 8611651; 10211631; 9929983; 11509017	https://www.uniprot.org/uniprot/?query=P07195&columns=id,citation,sequence&format=tab
P07202	PERT_HUMAN	Homo sapiens (Human)	3475693; 3453124; 2548579; 2308857; 12454013; 3654979; 2383265; 15561711; 7550241; 9024270; 10468986; 10084596; 9924196; 11061528; 11415848; 11916616; 12213873; 11874711; 12490071; 12864797; 12938097; 12843174; 16284446; 16684826; 27305979	https://www.uniprot.org/uniprot/?query=P07202&columns=id,citation,sequence&format=tab
P07265	MAL62_YEASX	Saccharomyces cerevisiae (Baker's yeast)	3516795	https://www.uniprot.org/uniprot/?query=P07265&columns=id,citation,sequence&format=tab
P07288	KLK3_HUMAN	Homo sapiens (Human)	2436946; 2467258; 2471958; 2472789; 2470373; 2466464; 8677566; 11054574; 15057824; 15489334; 7527295; 2456523; 2422647; 3691515; 15340161; 23842001; 1725227; 7535613; 9751643; 18187150	https://www.uniprot.org/uniprot/?query=P07288&columns=id,citation,sequence&format=tab
P07305	H10_HUMAN	Homo sapiens (Human)	3084796; 15461802; 14702039; 10591208; 15489334; 18993075; 9582379; 19413330; 21269460; 22814378; 27723750	https://www.uniprot.org/uniprot/?query=P07305&columns=id,citation,sequence&format=tab
P07308	ACOD1_RAT	Rattus norvegicus (Rat)	2428815; 1982442; 12419843; 2892838; 7947684	https://www.uniprot.org/uniprot/?query=P07308&columns=id,citation,sequence&format=tab
P07327	ADH1A_HUMAN	Homo sapiens (Human)	3013304; 2935875; 2920825; 14702039; 15489334; 2347582; 24275569; 15449945; 11274460	https://www.uniprot.org/uniprot/?query=P07327&columns=id,citation,sequence&format=tab
P07332	FES_HUMAN	Homo sapiens (Human)	2179816; 4065096; 14702039; 16572171; 15489334; 2656706; 7687763; 8955135; 11339827; 11509660; 11994747; 15302586; 15485904; 15867340; 15869408; 16792528; 16455651; 17595334; 18046454; 19382747; 19051325; 19082481; 19001085; 19369195; 20111072; 21622225; 21563194; 24275569; 28463229; 15929003; 18775312; 17344846	https://www.uniprot.org/uniprot/?query=P07332&columns=id,citation,sequence&format=tab
P07333	CSF1R_HUMAN	Homo sapiens (Human)	2524025; 2421165; 9027509; 18593464; 15372022; 15489334; 2524648; 3525854; 4028159; 3532121; 7683918; 7681396; 7845678; 10340379; 12882960; 15117969; 16335952; 16648572; 17121910; 16170366; 18467591; 18814279; 19934330; 19369195; 20156689; 20489731; 20829061; 20504948; 15519852; 16337366; 18687298; 19132917; 24275569; 17132624; 17292918; 18342505; 19193011; 20137931; 17344846; 22197934; 23408870;…	https://www.uniprot.org/uniprot/?query=P07333&columns=id,citation,sequence&format=tab
P07339	CATD_HUMAN	Homo sapiens (Human)	3927292; 3588310; 2069717; 15489334; 8262386; 7935485; 1426530; 12643545; 12754519; 16335952; 16670177; 17081065; 16263699; 19159218; 20551380; 21269460; 23234360; 25944712; 27333034; 8467789; 8393577; 10716266; 16685649; 21990111	https://www.uniprot.org/uniprot/?query=P07339&columns=id,citation,sequence&format=tab
P07342	ILVB_YEAST	Saccharomyces cerevisiae (strain ATCC 204508 / S288c) (Baker's yeast)	2989783; 9169872; 24374639; 17322287; 10213630; 14562106; 11902841; 12496246	https://www.uniprot.org/uniprot/?query=P07342&columns=id,citation,sequence&format=tab
P07374	UREA_CANEN	Canavalia ensiformis (Jack bean) (Dolichos ensiformis)	1721034; 1446838; 3402446; 3447159; 20471401	https://www.uniprot.org/uniprot/?query=P07374&columns=id,citation,sequence&format=tab
P07379	PCKGC_RAT	Rattus norvegicus (Rat)	2993287; 15489334; 2909519; 4186849; 6096365; 18335579; 22673903; 30193097; 17685635; 18197707; 18772387; 20476774; 23127136; 24863970; 26322521; 26709450; 28345895; 31461616	https://www.uniprot.org/uniprot/?query=P07379&columns=id,citation,sequence&format=tab
P07382	DRTS_LEIMA	Leishmania major	3458220; 3461439; 16020728; 3903747	https://www.uniprot.org/uniprot/?query=P07382&columns=id,citation,sequence&format=tab
P07384	CAN1_HUMAN	Homo sapiens (Human)	3017764; 2400579; 15489334; 8954105; 8769305; 9271093; 19413330; 21269460; 21531719; 22223895; 22814378; 23186163; 24275569; 27153400; 16411745	https://www.uniprot.org/uniprot/?query=P07384&columns=id,citation,sequence&format=tab
P07451	CAH3_HUMAN	Homo sapiens (Human)	3086182; 3099285; 14702039; 15489334; 2824285; 9651514; 19186056; 19206230; 18618712; 24275569; 16042381; 17427958	https://www.uniprot.org/uniprot/?query=P07451&columns=id,citation,sequence&format=tab
P07477	TRY1_HUMAN	Homo sapiens (Human)	3011602; 8650574; 14702039; 12853948; 12690205; 15489334; 10930381; 7945238; 2598466; 8841182; 11866271; 17087724; 25010489; 8683601; 9322498; 9633818; 10381903; 10204851; 11073545; 11788572; 14695529; 15776435; 16959974	https://www.uniprot.org/uniprot/?query=P07477&columns=id,citation,sequence&format=tab
P07490	GON1_RAT	Rattus norvegicus (Rat)	2867548; 2476669; 1468115; 3547652	https://www.uniprot.org/uniprot/?query=P07490&columns=id,citation,sequence&format=tab
P07492	GRP_HUMAN	Homo sapiens (Human)	3001723; 3211139; 3003116; 16177791; 15489334;	https://www.uniprot.org/uniprot/?query=P07492&columns=id,citation,sequence&format=tab
P07550	ADRB2_HUMAN	Homo sapiens (Human)	3026848; 3034889; 3033609; 3025863; 2823249; 8383511; 11246467; 14702039; 15489334; 2831218; 2540197; 8521811; 7822302; 9388255; 10499588; 9924018; 11146000; 12142540; 17525332; 19424180; 19584355; 20559325; 20733053; 21602791; 25220262; 24405750; 17952055; 17962520; 18547522; 7915137; 7706471	https://www.uniprot.org/uniprot/?query=P07550&columns=id,citation,sequence&format=tab
P07607	TYSY_MOUSE	Mus musculus (Mouse)	3444407; 3782103; 2915925; 21183079	https://www.uniprot.org/uniprot/?query=P07607&columns=id,citation,sequence&format=tab
P07650	TYPH_ECOLI	Escherichia coli (strain K12)	7610040; 9278503; 16738553; 6087276; 6323164; 2199449; 9698549	https://www.uniprot.org/uniprot/?query=P07650&columns=id,citation,sequence&format=tab
P07686	HEXB_HUMAN	Homo sapiens (Human)	3013851; 2977375; 2964638; 15372022; 15489334; 2971039; 2147427; 2966076; 2139028; 2525487; 2965147; 2579389; 2971395; 12754519; 11447134; 19159218; 21269460; 24275569; 25944712; 8673609; 12662933; 12706724; 1825792; 1720305; 1531140; 8357844; 7626071; 7557963; 7633435; 8950198; 9401004; 9856491; 9694901	https://www.uniprot.org/uniprot/?query=P07686&columns=id,citation,sequence&format=tab
P07688	CATB_BOVIN	Bos taurus (Bovine)	1856234; 8373811; 3379063; 7106283; 3144290; 2390214; 10739956	https://www.uniprot.org/uniprot/?query=P07688&columns=id,citation,sequence&format=tab
P07692	ACES_TORMA	Torpedo marmorata (Marbled electric ray)	2820709; 3792544; 3181125; 1380451; 1639848	https://www.uniprot.org/uniprot/?query=P07692&columns=id,citation,sequence&format=tab
P07711	CATL1_HUMAN	Homo sapiens (Human)	3421948; 2835398; 17974005; 15164053; 15489334; 3342889; 3550705; 3545185; 12754519; 16335952; 19159218; 21269460; 22905912; 24275569; 30425301; 8896443; 9141479;	https://www.uniprot.org/uniprot/?query=P07711&columns=id,citation,sequence&format=tab
P07807	DYR_YEAST	Saccharomyces cerevisiae (strain ATCC 204508 / S288c) (Baker's yeast)	2827121; 2838385; 2838386; 8972580; 9169874; 24374639; 14562106	https://www.uniprot.org/uniprot/?query=P07807&columns=id,citation,sequence&format=tab
P07824	ARGI1_RAT	Rattus norvegicus (Rat)	3571256; 2892837; 15489334; 11883902; 22673903; 8849731; 9265637; 10542097; 12820884; 15315440; 16266687	https://www.uniprot.org/uniprot/?query=P07824&columns=id,citation,sequence&format=tab
P07858	CATB_HUMAN	Homo sapiens (Human)	3463996; 8112600; 14702039; 16303743; 15489334; 3972105; 1637335; 3010323; 12220505; 12643545; 17081065; 16733801; 18718938; 28457472; 21269460; 24275569; 25944712; 1868826; 8617355; 9299326	https://www.uniprot.org/uniprot/?query=P07858&columns=id,citation,sequence&format=tab
P07861	NEP_RAT	Rattus norvegicus (Rat)	3555489; 15489334; 2966343; 2703483; 12835417; 22673903	https://www.uniprot.org/uniprot/?query=P07861&columns=id,citation,sequence&format=tab
P07900	HS90A_HUMAN	Homo sapiens (Human)	2780322; 1368637; 2527334; 16269234; 14702039; 12508121; 2469626; 2591742; 15489334; 2492519; 10409742; 15937123; 2507541; 8289821; 7588731; 9195923; 9660753; 10508479; 11274138; 11583998; 11276205; 12853476; 12604615; 14654843; 15235609; 15708368; 15383005; 15577939; 17081983; 16807684; 16531226; 17947705; 18400751; 19367720; 18088087; 18691976; 18669648; 18318008; 19413330; 19690332; 19608861; …	https://www.uniprot.org/uniprot/?query=P07900&columns=id,citation,sequence&format=tab
P07901	HS90A_MOUSE	Mus musculus (Mouse)	2925609; 1916807; 15489334; 3458168; 8289821; 2469626; 2806771; 10409742; 9195923; 11278753; 11751894; 2507541; 16139798; 17947660; 17208939; 17242355; 18034455; 18630941; 19144319; 21183079; 22431752; 23806337; 27686098; 29127155; 27496612	https://www.uniprot.org/uniprot/?query=P07901&columns=id,citation,sequence&format=tab
P07943	ALDR_RAT	Rattus norvegicus (Rat)	3111886; 1748296; 15489334; 7498172; 22673903	https://www.uniprot.org/uniprot/?query=P07943&columns=id,citation,sequence&format=tab
P07947	YES_HUMAN	Homo sapiens (Human)	2436037; 16177791; 15489334; 2021534; 2067846; 7980442; 9281320; 9794236; 11901164; 16338789; 18479465; 18691976; 18669648; 19807924; 19276087; 19258394; 19369195; 21566460; 21713032; 25731159; 17418139; 17344846	https://www.uniprot.org/uniprot/?query=P07947&columns=id,citation,sequence&format=tab
P07948	LYN_HUMAN	Homo sapiens (Human)	3561390; 8125304; 15489334; 2247464; 1510669; 7687428; 7682714; 8064233; 7935444; 7895172; 9171348; 9232445; 9341198; 10574931; 10362357; 10748115; 11435302; 11306681; 10891478; 11517336; 11825908; 12750561; 12496276; 14726379; 15173188; 16129412; 15795233; 15592455; 16467205; 16912036; 16920712; 17233630; 17640867; 17977829; 18056483; 18070987; 18235045; 18817770; 18802065; 18577747; 18088087; 1…	https://www.uniprot.org/uniprot/?query=P07948&columns=id,citation,sequence&format=tab
P07949	RET_HUMAN	Homo sapiens (Human)	14702039; 15164054; 15489334; 2660074; 3078962; 3037315; 2734021; 2406025; 10980597; 10439047; 11061555; 14711813; 12787916; 16778204; 17884497; 17664273; 19053769; 18753381; 19366855; 19853745; 19369195; 20064382; 20605972; 20409618; 20616503; 20702524; 19823924; 21134556; 21357690; 21454698; 21994944; 23333276; 28953886; 29144449; 28846097; 28846099; 16928683; 20117004; 20473317; 9359036; 90677…	https://www.uniprot.org/uniprot/?query=P07949&columns=id,citation,sequence&format=tab
P08001	ACRO_PIG	Sus scrofa (Pig)	2745422; 2502391; 8737992; 6378631; 7007202; 3480243; 2111146; 2261983	https://www.uniprot.org/uniprot/?query=P08001&columns=id,citation,sequence&format=tab
P08019	AMYG_YEAST	Saccharomyces cerevisiae (strain ATCC 204508 / S288c) (Baker's yeast)	3106330; 9169870; 24374639; 3141213	https://www.uniprot.org/uniprot/?query=P08019&columns=id,citation,sequence&format=tab
P08037	B4GT1_BOVIN	Bos taurus (Bovine)	2502398; 2419911; 3014508; 2503823; 2105947; 2117606; 1898734; 9405390; 10393171; 11419947; 12051854; 12927542	https://www.uniprot.org/uniprot/?query=P08037&columns=id,citation,sequence&format=tab
P08049	NEP_RABIT	Oryctolagus cuniculus (Rabbit)	2440677; 3297057; 3162886	https://www.uniprot.org/uniprot/?query=P08049&columns=id,citation,sequence&format=tab
P08069	IGF1R_HUMAN	Homo sapiens (Human)	2877871; 1316909; 16572171; 15489334; 1711844; 8257688; 8247543; 1846292; 8452530; 7679099; 7541045; 9355755; 9581554; 9202395; 9727029; 9822622; 10579905; 10454568; 11071852; 11162456; 10747872; 12019176; 12138094; 11884618; 12556535; 12821780; 14729630; 15878855; 15998644; 16831875; 17524361; 17624760; 18691976; 19578119; 19369195; 20596523; 20068231; 21994939; 22351760; 26692333; 9690478; 1169…	https://www.uniprot.org/uniprot/?query=P08069&columns=id,citation,sequence&format=tab
P08104	SCN3A_RAT	Rattus norvegicus (Rat)	2449363; 20678086; 22673903; 24497506; 25784299; 28428547	https://www.uniprot.org/uniprot/?query=P08104&columns=id,citation,sequence&format=tab
P08138	TNR16_HUMAN	Homo sapiens (Human)	3022937; 14702039; 16625196; 15489334; 2850481; 10514511; 9915784; 10544233; 11244088; 12963025; 14966521; 8627329; 19052207; 22155786; 23785138; 24275569; 24908487; 26646181	https://www.uniprot.org/uniprot/?query=P08138&columns=id,citation,sequence&format=tab
P08151	GLI1_HUMAN	Homo sapiens (Human)	2832761; 19706761; 16541075; 15489334; 2105456; 10806483; 11238441; 19878745; 20081843; 28965847; 28973407; 28112733; 8378770; 24311597; 24217340; 10951255; 16959974; 30620395	https://www.uniprot.org/uniprot/?query=P08151&columns=id,citation,sequence&format=tab
P08170	LOX1_SOYBN	Glycine max (Soybean) (Glycine hispida)	3112136; 1567851; 2492826; 1497657; 8518276; 16157595; 8502991; 8718858; 11412104	https://www.uniprot.org/uniprot/?query=P08170&columns=id,citation,sequence&format=tab
P08172	ACM2_HUMAN	Homo sapiens (Human)	3037705; 3443095; 15489334; 15014171; 7822302; 16548883; 15229186; 20976005; 22278061; 24256733	https://www.uniprot.org/uniprot/?query=P08172&columns=id,citation,sequence&format=tab
P08173	ACM4_HUMAN	Homo sapiens (Human)	3037705; 3272174; 3443095; 15489334	https://www.uniprot.org/uniprot/?query=P08173&columns=id,citation,sequence&format=tab
P08179	PUR3_ECOLI	Escherichia coli (strain K12)	3301838; 9205837; 9278503; 16738553; 10954745; 2185839; 350869; 2204419; 8688421; 10433709; 1522592; 1631098; 9698564; 10606510	https://www.uniprot.org/uniprot/?query=P08179&columns=id,citation,sequence&format=tab
P08183	MDR1_HUMAN	Homo sapiens (Human)	2876781; 1967175; 9038218; 14702039; 12853948; 1972623; 2568832; 8898203; 11258197; 15488952; 18669648; 21269460; 24333728; 2897240; 9473242; 10790226; 10716719; 11240981; 15618700; 15618713; 11829140; 14610718; 16959974	https://www.uniprot.org/uniprot/?query=P08183&columns=id,citation,sequence&format=tab
P08191	FIMH_ECOLI	Escherichia coli (strain K12)	2890081; 7905476; 7610040; 9278503; 16738553; 2900235; 1971261; 12010488	https://www.uniprot.org/uniprot/?query=P08191&columns=id,citation,sequence&format=tab
P08219	GBRA1_BOVIN	Bos taurus (Bovine)	3037384; 2557827	https://www.uniprot.org/uniprot/?query=P08219&columns=id,citation,sequence&format=tab
P08235	MCR_HUMAN	Homo sapiens (Human)	3037703; 11518808; 15815621; 15489334; 9662404; 1655735; 1939532; 7495694; 9141514; 9392437; 9724527; 10760050; 10935545; 11350956; 19029984; 15967794; 16061183; 15908963; 10391210; 11134129; 10884226; 12483305; 12788847; 16954160; 16959974; 16972228	https://www.uniprot.org/uniprot/?query=P08235&columns=id,citation,sequence&format=tab
P08236	BGLR_HUMAN	Homo sapiens (Human)	3468507; 14702039; 12853948; 12690205; 15489334; 1916806; 1311180; 3924735; 11568288; 12754519; 16335952; 19159218; 24275569; 25944712; 8599764; 19224584; 8111412; 8111413; 1702266; 7680524; 8089138; 7573038; 7633414; 8644704; 8707294; 9099834; 9490302; 12859417; 12522561	https://www.uniprot.org/uniprot/?query=P08236&columns=id,citation,sequence&format=tab
P08238	HS90B_HUMAN	Homo sapiens (Human)	3301534; 2768249; 2469626; 11230166; 14702039; 14574404; 15489334; 2492519; 8180474; 9150948; 7588731; 9482106; 14654843; 15581363; 15358771; 16139798; 15592455; 16580629; 17081983; 17081065; 16478993; 17525332; 18042044; 18620420; 18239673; 18400751; 18088087; 18320024; 18669648; 18318008; 19696785; 19608861; 20599762; 20353823; 20068231; 21269460; 21908771; 22022502; 21406692; 22828320; 2284349…	https://www.uniprot.org/uniprot/?query=P08238&columns=id,citation,sequence&format=tab
P08246	ELNE_HUMAN	Homo sapiens (Human)	3479752; 2902087; 2775493; 2322278; 15489334; 2822677; 3550808; 2501794; 7897245; 3422232; 2462434; 1859409; 10947984; 15140022; 14673143; 19159218; 21269460; 25944712; 2911584; 3391280; 3640709; 10581030; 11001877; 11675333; 12091371; 14962902; 17436313; 18946670; 19036076; 19415009; 20220065; 19927291; 20803142; 21425445; 23463630	https://www.uniprot.org/uniprot/?query=P08246&columns=id,citation,sequence&format=tab
P08253	MMP2_HUMAN	Homo sapiens (Human)	2162831; 1851724; 14702039; 15616553; 15489334; 2158484; 2834383; 1480041; 1655733; 8646777; 9119036; 9476898; 10559137; 11029402; 11751392; 11179305; 11710594; 12714657; 12879005; 14766804; 17435175; 19493954; 18971601; 22905912; 22509276; 7583664; 8549817; 10356396; 10545322; 11320090; 12147339; 11928808; 12032297; 21813640; 11431697; 15691365; 16542393; 16959974	https://www.uniprot.org/uniprot/?query=P08253&columns=id,citation,sequence&format=tab
P08254	MMP3_HUMAN	Homo sapiens (Human)	3360803; 3030290; 3477804; 14702039; 15489334; 2383557; 8662692; 12477941; 7656014; 9827994; 8535233; 8740360; 9083493; 9288970; 9792098; 10543949; 10422833; 9760240	https://www.uniprot.org/uniprot/?query=P08254&columns=id,citation,sequence&format=tab
P08263	GSTA1_HUMAN	Homo sapiens (Human)	3800996; 3036131; 3678589; 3031680; 1731620; 1330133; 14574404; 15489334; 3138230; 8431482; 2604726; 2018473; 9084911; 11152686; 16624487; 24275569; 8331657; 8591048; 12211029; 15333749; 15893769; 16421451; 19618965; 20606271	https://www.uniprot.org/uniprot/?query=P08263&columns=id,citation,sequence&format=tab
P08311	CATG_HUMAN	Homo sapiens (Human)	3304423; 2569462; 15489334; 8194606; 3799965; 2501794; 1861080; 7897245; 1937776; 21269460; 22275911; 25944712; 8896442; 8454293	https://www.uniprot.org/uniprot/?query=P08311&columns=id,citation,sequence&format=tab
P08397	HEM3_HUMAN	Homo sapiens (Human)	2875434; 3816774; 7916736; 14702039; 16554811; 15489334; 3422427; 2609111; 19413330; 21269460; 22223895; 22814378; 23186163; 24275569; 19207107; 18936296; 2243128; 1714233; 1496994; 1427766; 1301948; 8262523; 8401516; 8268934; 8270254; 8270256; 8081367; 7866402; 7962538; 7757070; 8825929; 9199558; 9225970; 9654202; 9463797; 10494093; 10453740; 10502788; 10657149; 10602775; 11399210; 11030413; 107…	https://www.uniprot.org/uniprot/?query=P08397&columns=id,citation,sequence&format=tab
P08419	CEL2A_PIG	Sus scrofa (Pig)	3646943; 2834346;	https://www.uniprot.org/uniprot/?query=P08419&columns=id,citation,sequence&format=tab
P08424	RENI_RAT	Rattus norvegicus (Rat)	3287330; 3039496; 3047403; 8490598; 15489334	https://www.uniprot.org/uniprot/?query=P08424&columns=id,citation,sequence&format=tab
P08473	NEP_HUMAN	Homo sapiens (Human)	2971756; 2968607; 2528730; 14702039; 15489334; 3162217; 2972276; 2531377; 8168535; 12754519; 15283675; 17101991; 20876573; 19756956; 22766194; 24275569; 27588448; 26991897; 27583304; 26931059; 27102936; 10669592; 14747736; 17704566	https://www.uniprot.org/uniprot/?query=P08473&columns=id,citation,sequence&format=tab
P08482	ACM1_RAT	Rattus norvegicus (Rat)	3037705; 1759615; 2380182; 1317867; 22673903	https://www.uniprot.org/uniprot/?query=P08482&columns=id,citation,sequence&format=tab
P08483	ACM3_RAT	Rattus norvegicus (Rat)	3037705; 3272174; 3120722; 9972520; 2380182; 1657592; 1527051; 22358844	https://www.uniprot.org/uniprot/?query=P08483&columns=id,citation,sequence&format=tab
P08485	ACM4_RAT	Rattus norvegicus (Rat)	3037705	https://www.uniprot.org/uniprot/?query=P08485&columns=id,citation,sequence&format=tab
P08487	PLCG1_BOVIN	Bos taurus (Bovine)	2831461; 1689310; 1689311; 2173144; 1708307; 8631863; 8181064	https://www.uniprot.org/uniprot/?query=P08487&columns=id,citation,sequence&format=tab
P08546	DPOL_HCMVA	Human cytomegalovirus (strain AD169) (HHV-5) (Human herpesvirus 5)	3023690; 3029980; 2161319; 12533697; 15452216; 16371349	https://www.uniprot.org/uniprot/?query=P08546&columns=id,citation,sequence&format=tab
P08575	PTPRC_HUMAN	Homo sapiens (Human)	2824653; 2956090; 14702039; 16710414; 2531281; 2971730; 2845400; 1695146; 11975983; 11909961; 12676959; 19367720; 19159218; 19349973; 19690332; 21269460; 22174689; 23186163; 25944712; 15684325; 11101853; 11145714; 16959974	https://www.uniprot.org/uniprot/?query=P08575&columns=id,citation,sequence&format=tab
P08581	MET_HUMAN	Homo sapiens (Human)	2819873; 18593464; 12853948; 12690205; 15489334; 3325883; 8247543; 4069211; 1917129; 1718989; 1719465; 1846706; 1655790; 7513258; 8182137; 9440692; 10454568; 11081636; 12147692; 12244174; 12198496; 12475979; 14684163; 15314156; 15735664; 16862193; 18819921; 18691976; 18669648; 19196183; 19369195; 20655987; 19900460; 21269460; 21784853; 23186163; 24275569; 26637977; 25941349; 26517842; 27334921; 1…	https://www.uniprot.org/uniprot/?query=P08581&columns=id,citation,sequence&format=tab
P08588	ADRB1_HUMAN	Homo sapiens (Human)	2825170; 10477438; 15164054; 12391161; 15358775; 21540189; 10212248; 11052857; 11854867; 31473062	https://www.uniprot.org/uniprot/?query=P08588&columns=id,citation,sequence&format=tab
P08592	A4_RAT	Rattus norvegicus (Rat)	2900758; 2968652; 1673681; 2648331; 11483588; 8624099; 7744833; 8996834; 9930726; 10024358; 7913895; 7737970; 10386999; 10413512; 11959460; 9085254; 10329382; 10341243; 10936190; 22673903; 23011729; 22847417; 26479776; 11479316	https://www.uniprot.org/uniprot/?query=P08592&columns=id,citation,sequence&format=tab
P08631	HCK_HUMAN	Homo sapiens (Human)	3496523; 3453117; 14702039; 11780052; 15489334; 1875927; 1572549; 8132624; 8064233; 7535819; 7791757; 9406996; 8995234; 9218412; 9407116; 10092522; 10779760; 10644735; 10973280; 11278465; 11518702; 12411494; 11741929; 11904303; 11896602; 15010462; 15952790; 15998323; 16849330; 17535448; 17310994; 19807924; 19114024; 19718658; 19369195; 19903482; 20452982; 18538446; 21338576; 24275569; 25469238; 2…	https://www.uniprot.org/uniprot/?query=P08631&columns=id,citation,sequence&format=tab
P08659	LUCI_PHOPY	Photinus pyralis (Common eastern firefly) (Lampyris pyralis)	3821727; 3554235; 8805533; 9788915	https://www.uniprot.org/uniprot/?query=P08659&columns=id,citation,sequence&format=tab
P08684	CP3A4_HUMAN	Homo sapiens (Human)	3460094; 3267210; 3464943; 2563251; 2463251; 10322772; 11266076; 11181494; 3243766; 3898085; 2732228; 8035341; 7894497; 8968357; 9435160; 10759686; 10681376; 11093772; 11159812; 11555828; 11695850; 11726664; 14559847; 12865317; 15373842; 15764715; 19094056; 18545703; 19103148; 19359404; 20702771; 19965576; 21490593; 21576599; 22773874; 24275569; 26988023; 15258162; 15256616; 10668853; 11714865; 1…	https://www.uniprot.org/uniprot/?query=P08684&columns=id,citation,sequence&format=tab
P08686	CP21A_HUMAN	Homo sapiens (Human)	3486422; 3487786; 3038528; 3267225; 1406709; 19505723; 14702039; 14574404; 15489334; 8485582; 3871526; 3257825; 3497399; 25855791; 1864962; 8081391; 3260007; 2303461; 1937474; 2072928; 1644925; 1406699; 1496017; 8478006; 7749410; 9067760; 9187661; 8989258; 9580109; 9497336; 10198222; 10364682; 10094562; 10408778; 10408786; 10443693; 10496074; 10051010; 10391209; 10720040; 11598371; 11232002; 1160…	https://www.uniprot.org/uniprot/?query=P08686&columns=id,citation,sequence&format=tab
P08689	SHBG_RAT	Rattus norvegicus (Rat)	2432609; 2840566; 15489334; 1702422; 3135485; 1855466	https://www.uniprot.org/uniprot/?query=P08689&columns=id,citation,sequence&format=tab
P08833	IBP1_HUMAN	Homo sapiens (Human)	2461294; 2454104; 3419931; 2457513; 2458522; 2474129; 2849945; 1373120; 12690205; 15489334; 19765076; 2466665; 2971653; 1718783; 7678248; 10329650; 24275569; 26091039; 15972819; 16924115	https://www.uniprot.org/uniprot/?query=P08833&columns=id,citation,sequence&format=tab
P08842	STS_HUMAN	Homo sapiens (Human)	2668275; 3032454; 14702039; 15489334; 3203382; 2765556; 12657638; 1539590; 9252398; 10679952; 10844566; 23466819	https://www.uniprot.org/uniprot/?query=P08842&columns=id,citation,sequence&format=tab
P08908	5HT1A_HUMAN	Homo sapiens (Human)	3041227; 15014171; 15489334; 1766875; 8393041; 3138543; 8138923; 18476671; 20363322; 20945968; 21990073; 22957663; 23300088; 7755630; 9754630	https://www.uniprot.org/uniprot/?query=P08908&columns=id,citation,sequence&format=tab
P08909	5HT2C_RAT	Rattus norvegicus (Rat)	3399891; 12682077	https://www.uniprot.org/uniprot/?query=P08909&columns=id,citation,sequence&format=tab
P08911	ACM5_RAT	Rattus norvegicus (Rat)	3272174; 2540186; 2380182	https://www.uniprot.org/uniprot/?query=P08911&columns=id,citation,sequence&format=tab
P08912	ACM5_HUMAN	Homo sapiens (Human)	3272174;	https://www.uniprot.org/uniprot/?query=P08912&columns=id,citation,sequence&format=tab
P08913	ADA2A_HUMAN	Homo sapiens (Human)	2568356; 2170371; 16567612; 15164054; 15489334; 2823383; 10948191; 1849485; 1678390; 1678850; 23105096; 11888275	https://www.uniprot.org/uniprot/?query=P08913&columns=id,citation,sequence&format=tab
P08922	ROS1_HUMAN	Homo sapiens (Human)	2352949; 14574404; 3023956; 3785223; 8143271; 11094073; 12661006; 12538861; 16885344; 17344846	https://www.uniprot.org/uniprot/?query=P08922&columns=id,citation,sequence&format=tab
P09038	FGF2_HUMAN	Homo sapiens (Human)	3472745; 3780670; 2538817; 19054851; 15815621; 1785797; 2435575; 1721615; 8564983; 3579930; 2435284; 3964259; 3732516; 1417798; 1885605; 8663044; 10358027; 11509569; 11964394; 16257968; 18669637; 20230531; 15863030; 20094046; 22321063; 23469107; 25114211; 28302677; 29501879; 1769963; 1707542; 1849658; 1702556; 7691311; 11390973; 8885834	https://www.uniprot.org/uniprot/?query=P09038&columns=id,citation,sequence&format=tab
P09057	DCOR_RAT	Rattus norvegicus (Rat)	3443298; 3419906; 2722815; 15489334; 2006916	https://www.uniprot.org/uniprot/?query=P09057&columns=id,citation,sequence&format=tab
P09104	ENOG_HUMAN	Homo sapiens (Human)	3208766; 3385803; 2792767; 2045099; 9074930; 14702039; 16541075; 15489334; 3653393; 15592455; 20068231; 21269460; 23186163; 24275569; 29775581; 15289101	https://www.uniprot.org/uniprot/?query=P09104&columns=id,citation,sequence&format=tab
P09114	ILVB2_TOBAC	Nicotiana tabacum (Common tobacco)	16453837;	https://www.uniprot.org/uniprot/?query=P09114&columns=id,citation,sequence&format=tab
P09172	DOPO_HUMAN	Homo sapiens (Human)	15164053; 3443096; 15489334; 2922261; 8546710; 7961964; 16335952; 19139490; 27148966; 27152332; 10490716; 10391209; 10391210; 11857564	https://www.uniprot.org/uniprot/?query=P09172&columns=id,citation,sequence&format=tab
P09211	GSTP1_HUMAN	Homo sapiens (Human)	3664469; 3196325; 2542132; 2466554; 9092542; 15489334; 3979555; 3864155; 3395118; 12665801; 9150948; 2327795; 1567427; 1540159; 8433974; 9084911; 19269317; 19254954; 19608861; 21269460; 21046276; 21668448; 22223895; 22814378; 23186163; 24275569; 25944712; 1522586; 9012673; 9245401; 9398518; 9351803; 10441116; 9485454; 19396894; 19808963	https://www.uniprot.org/uniprot/?query=P09211&columns=id,citation,sequence&format=tab
P09216	KPCE_RAT	Rattus norvegicus (Rat)	2834397; 3691811; 9360998; 11278835; 15596539; 12665800; 17157309; 22673903; 11518534	https://www.uniprot.org/uniprot/?query=P09216&columns=id,citation,sequence&format=tab
P09237	MMP7_HUMAN	Homo sapiens (Human)	2844164; 1497627; 8294454; 15489334; 2253219; 2550050; 7756291	https://www.uniprot.org/uniprot/?query=P09237&columns=id,citation,sequence&format=tab
P09238	MMP10_HUMAN	Homo sapiens (Human)	2844164; 14702039; 15489334; 15095982; 16959974	https://www.uniprot.org/uniprot/?query=P09238&columns=id,citation,sequence&format=tab
P09252	DPOL_VZVD	Varicella-zoster virus (strain Dumas) (HHV-3) (Human herpesvirus 3)	3018124	https://www.uniprot.org/uniprot/?query=P09252&columns=id,citation,sequence&format=tab
P09382	LEG1_HUMAN	Homo sapiens (Human)	2719964; 2910856; 2719646; 18824694; 1988031; 12761501; 15461802; 14702039; 10591208; 15489334; 3065332; 12665801; 3611046; 1386213; 2383549; 7501023; 10369126; 10764829; 11146440; 14617626; 19497882; 19608861; 21269460; 22905912; 22223895; 22814378; 23131994; 24945728; 24275569; 26091039; 25944712; 15476813; 18796645; 19128029	https://www.uniprot.org/uniprot/?query=P09382&columns=id,citation,sequence&format=tab
P09417	DHPR_HUMAN	Homo sapiens (Human)	3031582; 3033643; 9744478; 14702039; 15815621; 15489334; 19413330; 21269460; 22223895; 22814378; 24275569; 8262916; 7627180; 8326489; 2116088; 10408783; 11153907	https://www.uniprot.org/uniprot/?query=P09417&columns=id,citation,sequence&format=tab
P09467	F16P1_HUMAN	Homo sapiens (Human)	2842796; 8387495; 8135811; 7558035; 10222032; 15164053; 15489334; 7589895; 16497803; 17350621; 18375435; 22517657; 24275569; 8382525; 7809062; 16446092; 16442285; 18650089; 9382095; 12126934; 25601412	https://www.uniprot.org/uniprot/?query=P09467&columns=id,citation,sequence&format=tab
P09470	ACE_MOUSE	Mus musculus (Mouse)	2545691; 2164636; 15489334; 2841312; 2835538; 7753170; 8642790; 15665832; 16944957; 17114649; 21183079; 23535237	https://www.uniprot.org/uniprot/?query=P09470&columns=id,citation,sequence&format=tab
P09482	ACHA4_CHICK	Gallus gallus (Chicken)	3267226; 2005979	https://www.uniprot.org/uniprot/?query=P09482&columns=id,citation,sequence&format=tab
P09483	ACHA4_RAT	Rattus norvegicus (Rat)	3829125; 3609304; 15929983; 22593584; 22751014; 22673903	https://www.uniprot.org/uniprot/?query=P09483&columns=id,citation,sequence&format=tab
P09487	PPBT_BOVIN	Bos taurus (Bovine)	3436527; 3458202	https://www.uniprot.org/uniprot/?query=P09487&columns=id,citation,sequence&format=tab
P09488	GSTM1_HUMAN	Homo sapiens (Human)	3419925; 3174634; 15489334; 8471052; 7822249; 2110160; 3979555; 3864155; 1846734; 1420361; 11271497; 2362832; 8317488; 9084911; 21046276; 9930979; 16548513	https://www.uniprot.org/uniprot/?query=P09488&columns=id,citation,sequence&format=tab
P09581	CSF1R_MOUSE	Mus musculus (Mouse)	2966922; 8441691; 16141072; 15489334; 8497248; 2160591; 1652061; 8262059; 8007983; 9312046; 10597251; 10958675; 11756160; 11850825; 15297464; 15557176; 16950670; 16944957; 16705167; 17353186; 17420255; 17420256; 17972959; 19144319; 18814279; 20181277; 21183079; 20504948; 21727904; 21041311; 21610095; 19017797	https://www.uniprot.org/uniprot/?query=P09581&columns=id,citation,sequence&format=tab
P09619	PGFRB_HUMAN	Homo sapiens (Human)	2835772; 2850496; 18593464; 15372022; 15489334; 9285559; 21938754; 2846185; 15340161; 2550144; 2554309; 1653029; 1709159; 1846866; 1314164; 1396585; 1313434; 1375321; 7685273; 7679113; 7691811; 7692233; 8302579; 8940081; 9373237; 10454568; 9989826; 10821867; 10805725; 11297552; 11331881; 12181402; 12907457; 15087372; 15492236; 14966296; 15902258; 17620338; 21098708; 20494825; 20529858; 21733313; …	https://www.uniprot.org/uniprot/?query=P09619&columns=id,citation,sequence&format=tab
P09651	ROA1_HUMAN	Homo sapiens (Human)	2760922; 2836799; 14702039; 16541075; 15489334; 3023065; 1691095; 7730395; 8521471; 7769000; 11991638; 15782174; 15161980; 16111636; 15862300; 17081983; 17371836; 17924679; 17229681; 17289661; 19367720; 18669648; 19413330; 19690332; 19608861; 20068231; 21269460; 21406692; 22814378; 23186163; 24549040; 24275569; 24129315; 25755297; 25944712; 28431233; 28112733; 31498791; 2176620; 9164463; 9115444;…	https://www.uniprot.org/uniprot/?query=P09651&columns=id,citation,sequence&format=tab
P09668	CATH_HUMAN	Homo sapiens (Human)	2587265; 11796715; 14702039; 16572171; 15489334; 2849458; 3342889; 19159218; 21269460; 24275569; 25944712; 16959974	https://www.uniprot.org/uniprot/?query=P09668&columns=id,citation,sequence&format=tab
P09769	FGR_HUMAN	Homo sapiens (Human)	3275868; 16710414; 15489334; 2852026; 3330776; 1690869; 3023853; 2181286; 1737799; 8327512; 7519620; 8603737; 10739672; 11078731; 12435267; 17164290; 19369195; 17344846	https://www.uniprot.org/uniprot/?query=P09769&columns=id,citation,sequence&format=tab
P09810	TPH1_RAT	Rattus norvegicus (Rat)	3379411; 1645430; 2875901	https://www.uniprot.org/uniprot/?query=P09810&columns=id,citation,sequence&format=tab
P09811	PYGL_RAT	Rattus norvegicus (Rat)	1339293; 15489334; 8482535; 2575583; 2424788; 1765272; 7720853; 7498521; 9841883; 22673903	https://www.uniprot.org/uniprot/?query=P09811&columns=id,citation,sequence&format=tab
P09871	C1S_HUMAN	Homo sapiens (Human)	3500856; 2831944; 2459702; 15489334; 9794427; 2553984; 3007145; 6362661; 2141278; 1854725; 2007122; 7779774; 11527969; 11390518; 16335952; 19159218; 24275569; 27745832; 10775260; 12788922	https://www.uniprot.org/uniprot/?query=P09871&columns=id,citation,sequence&format=tab
P09874	PARP1_HUMAN	Homo sapiens (Human)	3120710; 2824474; 2891139; 2513174; 16710414; 15489334; 2125269; 2108670; 17177976; 3121332; 3113420; 2109322; 2123876; 2121735; 1505517; 7852410; 9315851; 9518481; 10467406; 15044383; 16904257; 17396150; 17525332; 18172500; 18669648; 19344625; 19779455; 19764761; 19710015; 19690332; 19661379; 19608861; 20064938; 20068231; 20106667; 21269460; 21266351; 21577210; 21799911; 21406692; 22863007; 2200…	https://www.uniprot.org/uniprot/?query=P09874&columns=id,citation,sequence&format=tab
P09884	DPOLA_HUMAN	Homo sapiens (Human)	3359994; 2005899; 2243771; 893425; 3025630; 7644508; 9214288; 9705292; 9518481; 18669648; 19608746; 19690332; 20068231; 21269460; 21406692; 23186163; 27019227; 14499601; 31006512	https://www.uniprot.org/uniprot/?query=P09884&columns=id,citation,sequence&format=tab
P09917	LOX5_HUMAN	Homo sapiens (Human)	3422434; 2829172; 2526519; 21098726; 15164054; 15489334; 2565035; 2251250; 3118366; 1939225; 1540191; 8245774; 7929073; 8615788; 8631361; 11844797; 15280375; 17114001; 16275640; 19022417; 19233132; 18978352; 19807693; 21200133; 21206090; 23246375; 24282679; 24893149; 26210919; 31664810; 21233389; 22516296; 15308583	https://www.uniprot.org/uniprot/?query=P09917&columns=id,citation,sequence&format=tab
P09923	PPBI_HUMAN	Homo sapiens (Human)	3468508; 3469665; 2841341; 14702039; 15815621; 15489334; 3697102; 3443302; 3458202; 1458595; 20068231	https://www.uniprot.org/uniprot/?query=P09923&columns=id,citation,sequence&format=tab
P09936	UCHL1_HUMAN	Homo sapiens (Human)	15815621; 15489334; 2163617; 14722078; 2947814; 9774100; 1849484; 1286667; 8639624; 9790970; 12408865; 12082530; 16475834; 19261853; 19608861; 21269460; 23359680; 16537382; 20439756; 12705903; 10454131; 10203348; 11027850; 15048890; 16450370; 18411255; 21268678; 28007905	https://www.uniprot.org/uniprot/?query=P09936&columns=id,citation,sequence&format=tab
P09960	LKHA4_HUMAN	Homo sapiens (Human)	3654641; 2821541; 7628486; 14702039; 17974005; 16541075; 15489334; 1897988; 6490615; 7667299; 8615763; 1975494; 2244921; 1881903; 1516710; 1357660; 9395533; 19608861; 21269460; 22223895; 22814378; 24275569; 11175901; 12207002; 11675384; 11917124; 15078870; 18804029; 19618939	https://www.uniprot.org/uniprot/?query=P09960&columns=id,citation,sequence&format=tab
P0A017	DYR_STAAU	Staphylococcus aureus	8363365; 3060373; 19622858; 19280600	https://www.uniprot.org/uniprot/?query=P0A017&columns=id,citation,sequence&format=tab
P0A031	FTSZ_STAAU	Staphylococcus aureus	10753635	https://www.uniprot.org/uniprot/?query=P0A031&columns=id,citation,sequence&format=tab
P0A079	MAP1_STAAW	Staphylococcus aureus (strain MW2)	12044378	https://www.uniprot.org/uniprot/?query=P0A079&columns=id,citation,sequence&format=tab
P0A0I7	AGRA_STAAU	Staphylococcus aureus	2457579; 7565609;	https://www.uniprot.org/uniprot/?query=P0A0I7&columns=id,citation,sequence&format=tab
P0A0J7	NORA_STAAU	Staphylococcus aureus	2174864; 2173911	https://www.uniprot.org/uniprot/?query=P0A0J7&columns=id,citation,sequence&format=tab
P0A0K8	GYRB_STAAU	Staphylococcus aureus	8388872; 7811012; 1311298; 7898435; 2160946; 20356737	https://www.uniprot.org/uniprot/?query=P0A0K8&columns=id,citation,sequence&format=tab
P0A2Y6	AROC_STRPN	Streptococcus pneumoniae serotype 4 (strain ATCC BAA-334 / TIGR4)	11463916; 14656434	https://www.uniprot.org/uniprot/?query=P0A2Y6&columns=id,citation,sequence&format=tab
P0A4L9	GYRB_STRPN	Streptococcus pneumoniae serotype 4 (strain ATCC BAA-334 / TIGR4)	7608096; 11463916	https://www.uniprot.org/uniprot/?query=P0A4L9&columns=id,citation,sequence&format=tab
P0A6D3	AROA_ECOLI	Escherichia coli (strain K12)	8905232; 9278503; 16738553; 6229418; 1899181; 8452542; 11607190; 11171958; 12430021; 13129913; 15736934; 16225867; 17958399; 17855366; 19211556	https://www.uniprot.org/uniprot/?query=P0A6D3&columns=id,citation,sequence&format=tab
P0A6F1	CARA_ECOLI	Escherichia coli (strain K12)	6330744; 6377309; 1630901; 9278503; 16738553; 6308632; 1334233; 9298646; 9298644; 9174345; 9636022; 10089390; 10029528; 10587438; 10428826	https://www.uniprot.org/uniprot/?query=P0A6F1&columns=id,citation,sequence&format=tab
P0A6G7	CLPP_ECOLI	Escherichia coli (strain K12)	2197275; 9278503; 16738553; 2211522; 8407953; 8093059; 9298644; 12941278; 15371343; 22412352; 24375411; 8831780; 9390554; 16406682; 16682229; 20851345; 20637416	https://www.uniprot.org/uniprot/?query=P0A6G7&columns=id,citation,sequence&format=tab
P0A749	MURA_ECOLI	Escherichia coli (strain K12)	1512209; 10103182; 9278503; 16738553; 21445328; 8994972; 9485407; 20392080; 22378791	https://www.uniprot.org/uniprot/?query=P0A749&columns=id,citation,sequence&format=tab
P0A752	NADD_ECOLI	Escherichia coli (strain K12)	8905232; 9278503; 16738553; 10493123; 10894752; 11796112	https://www.uniprot.org/uniprot/?query=P0A752&columns=id,citation,sequence&format=tab
P0A881	TRPR_ECOLI	Escherichia coli (strain K12)	7012834; 7001368; 7841459; 7610040; 9278503; 16738553; 1938883; 9298644; 3600756; 3290685; 2207078; 1935980; 1740124; 8433368; 8176748; 2182120	https://www.uniprot.org/uniprot/?query=P0A881&columns=id,citation,sequence&format=tab
P0A884	TYSY_ECOLI	Escherichia coli (strain K12)	6308660; 9278503; 16738553; 3520484; 3286637; 1518803; 7708505; 9298644; 2223754; 2128651; 8312270; 8973201; 9416600; 9826509; 10944209	https://www.uniprot.org/uniprot/?query=P0A884&columns=id,citation,sequence&format=tab
P0A8T7	RPOC_ECOLI	Escherichia coli (strain K12)	6287430; 8265357; 9278503; 16738553; 6266829; 1095419; 6278450; 1646077; 18723842; 9298644; 21696463; 19903881; 24843001	https://www.uniprot.org/uniprot/?query=P0A8T7&columns=id,citation,sequence&format=tab
P0A8V2	RPOB_ECOLI	Escherichia coli (strain K12)	6266829; 8265357; 9278503; 16738553; 7011900; 377281; 1095419; 1646077; 2068078; 9298644; 18723842; 21696463; 19903881; 24843001	https://www.uniprot.org/uniprot/?query=P0A8V2&columns=id,citation,sequence&format=tab
P0A9A6	FTSZ_ECOLI	Escherichia coli (strain K12)	3000876; 1630901; 9278503; 16738553; 6094474; 2995680; 9298646; 14731269; 2824434; 1944597; 1528267; 1528268; 8169229; 8016071; 8083192; 8752322; 8917533; 9430638; 10231484; 11847116; 14705956; 14743312; 15491352; 17307852; 21166897; 20005847; 22239607; 22515815; 28257056; 30343895; 10880432	https://www.uniprot.org/uniprot/?query=P0A9A6&columns=id,citation,sequence&format=tab
P0A9C5	GLN1B_ECOLI	Escherichia coli (strain K12)	2882477; 2874141; 8346018; 9278503; 16738553; 6134228; 2858855; 9298646; 2865194; 5543675; 4904088; 6148334; 9298644	https://www.uniprot.org/uniprot/?query=P0A9C5&columns=id,citation,sequence&format=tab
P0A9J4	PANE_ECOLI	Escherichia coli (strain K12)	9278503; 16738553; 10736170; 11123955; 16042595; 16884311; 11724562; 15966718; 17242510; 17229734	https://www.uniprot.org/uniprot/?query=P0A9J4&columns=id,citation,sequence&format=tab
P0A9P4	TRXB_ECOLI	Escherichia coli (strain K12)	3288628; 8905232; 9278503; 16738553; 8380150; 7934832; 1575737; 9298644; 2067578; 8114095; 10595539; 10947986	https://www.uniprot.org/uniprot/?query=P0A9P4&columns=id,citation,sequence&format=tab
P0ABQ4	DYR_ECOLI	Escherichia coli (strain K12)	320005; 350268; 6159575; 7007370; 3549289; 1630901; 9278503; 16738553; 9298644; 6815179; 2185835; 1998681; 7873554; 8679526; 9012674; 16510443; 17125251; 17130456; 19374017	https://www.uniprot.org/uniprot/?query=P0ABQ4&columns=id,citation,sequence&format=tab
P0AC13	DHPS_ECOLI	Escherichia coli (strain K12)	8304179; 1522070; 9278503; 16738553; 1657875; 4304228; 368012; 9187658	https://www.uniprot.org/uniprot/?query=P0AC13&columns=id,citation,sequence&format=tab
P0AD63	BLA1_ECOLX	Escherichia coli	10582889; 3260490; 3497152	https://www.uniprot.org/uniprot/?query=P0AD63&columns=id,citation,sequence&format=tab
P0AD64	BLA1_KLEPN	Klebsiella pneumoniae	2221867; 9145849; 10639363; 10231522	https://www.uniprot.org/uniprot/?query=P0AD64&columns=id,citation,sequence&format=tab
P0AE18	MAP1_ECOLI	Escherichia coli (strain K12)	3027045; 8202364; 9278503; 16738553; 9298644; 10460163; 10736182; 12755633; 18855426; 19019076; 20017927; 20521764; 22112844; 8471602; 10387007; 10555963; 16769889; 18093325; 17120228; 18785729	https://www.uniprot.org/uniprot/?query=P0AE18&columns=id,citation,sequence&format=tab
P0AE70	MAZF_ECOLI	Escherichia coli (strain K12)	2844820; 8226627; 9278503; 16738553; 8650219; 11071896; 11222603; 12123459; 12972253; 15150257; 15576778; 15316771; 15537630; 15837428; 16390452; 17962566; 18310334; 18854355; 19251848; 19707553; 21944167; 21419338; 21788497; 20005847; 22412352; 23432955; 23416055; 23280569; 24375411; 25564525; 19215780; 26395283; 12718874; 16413577;	https://www.uniprot.org/uniprot/?query=P0AE70&columns=id,citation,sequence&format=tab
P0AEG4	DSBA_ECOLI	Escherichia coli (strain K12)	1934062; 1740115; 8346018; 9278503; 16738553; 8494885; 9298646; 9600841; 8521518; 1429594; 9298644; 22267510; 8413591; 9194175; 9300489; 9655827; 9572841; 10210188; 15755450	https://www.uniprot.org/uniprot/?query=P0AEG4&columns=id,citation,sequence&format=tab
P0AEK4	FABI_ECOLI	Escherichia coli (strain K12)	1364817; 8075395; 9097039; 9278503; 16738553; 8119879; 9298646; 7592873; 9707111; 19959361; 20693992; 8953047; 10493822; 10398587; 10201369; 10595560; 11514139; 12109908; 12699381; 17012233	https://www.uniprot.org/uniprot/?query=P0AEK4&columns=id,citation,sequence&format=tab
P0AES6	GYRB_ECOLI	Escherichia coli (strain K12)	3020376; 3029692; 9148951; 7686882; 9278503; 16397293; 16738553; 6089112; 3029031; 2174443; 186775; 337300; 3031051; 1846808; 1323022; 8248233; 7811004; 8621650; 8962066; 9298644; 9334322; 9657678; 12051842; 12051843; 16332690; 17400739; 18642932; 19060136; 19965760; 22457353; 22457352; 1656869; 23294697; 1646964; 8635474; 9144789; 9245398; 10734094; 12044152; 20356737; 20675723; 22731783; 233522…	https://www.uniprot.org/uniprot/?query=P0AES6&columns=id,citation,sequence&format=tab
P0AF12	MTNN_ECOLI	Escherichia coli (strain K12)	2157212; 9524204; 8202364; 9278503; 16738553; 3911944; 8941345; 9298644; 16101288; 15911379; 11591349; 12496243; 15749708; 16109423	https://www.uniprot.org/uniprot/?query=P0AF12&columns=id,citation,sequence&format=tab
P0C0H6	IMDH_STRPY	Streptococcus pyogenes	7489916; 10200156	https://www.uniprot.org/uniprot/?query=P0C0H6&columns=id,citation,sequence&format=tab
P0C0J0	SPEB_STRPY	Streptococcus pyogenes	2198264; 7516997; 1270417; 6381494; 9864206; 10681429; 19712682	https://www.uniprot.org/uniprot/?query=P0C0J0&columns=id,citation,sequence&format=tab
P0C1S0	MGRA_STAAU	Staphylococcus aureus	12813062	https://www.uniprot.org/uniprot/?query=P0C1S0&columns=id,citation,sequence&format=tab
P0C1S8	WEE2_HUMAN	Homo sapiens (Human)	11029659; 14702039; 12853948; 17344846; 29606300	https://www.uniprot.org/uniprot/?query=P0C1S8&columns=id,citation,sequence&format=tab
P0C1U9	PARC_STAAU	Staphylococcus aureus	7997176; 8723458	https://www.uniprot.org/uniprot/?query=P0C1U9&columns=id,citation,sequence&format=tab
P0C264	SBK3_HUMAN	Homo sapiens (Human)	15057824; 12471243	https://www.uniprot.org/uniprot/?query=P0C264&columns=id,citation,sequence&format=tab
P0C559	GYRB_MYCSM	Mycolicibacterium smegmatis (Mycobacterium smegmatis)	8574396; 8733228; 12000834	https://www.uniprot.org/uniprot/?query=P0C559&columns=id,citation,sequence&format=tab
P0C5S6	LUXN_VIBHA	Vibrio harveyi (Beneckea harveyi)	8231809	https://www.uniprot.org/uniprot/?query=P0C5S6&columns=id,citation,sequence&format=tab
P0C6E9	NANH_VIBCH	Vibrio cholerae serotype O1 (strain ATCC 39315 / El Tor Inaba N16961)	10952301; 1518058; 7922030	https://www.uniprot.org/uniprot/?query=P0C6E9&columns=id,citation,sequence&format=tab
P0C6U8	R1A_CVHSA	Human SARS coronavirus (SARS-CoV) (Severe acute respiratory syndrome coronavirus)	12730500; 12730501; 12853594; 12958366; 12876307; 12781537; 14527350; 14645828; 12917450; 15331731; 15564471; 14561748; 17024178; 17692280; 18827877; 19369340; 19640993; 19153232; 22174690; 16226257; 15507456; 17532020; 21345958; 23035226; 22039154; 22635272; 23943763; 24991833; 32083638; 24410069; 24622840; 30943371; 12746549; 12925794; 15007178; 14962394; 16228002; 16271890; 16581910; 16873246;…	https://www.uniprot.org/uniprot/?query=P0C6U8&columns=id,citation,sequence&format=tab
P0C6X7	R1AB_CVHSA	Human SARS coronavirus (SARS-CoV) (Severe acute respiratory syndrome coronavirus)	12730500; 12730501; 12853594; 12958366; 12876307; 12781537; 14527350; 14645828; 12917423; 12917450; 14561748; 15331731; 15564471; 16226257; 15507456; 16549795; 16882730; 17024178; 17692280; 17855519; 17532020; 18417574; 18827877; 19369340; 19640993; 19153232; 20573827; 20421945; 22174690; 21345958; 21593585; 22039154; 23035226; 22615777; 22791111; 22635272; 23943763; 23966862; 24991833; 24410069;…	https://www.uniprot.org/uniprot/?query=P0C6X7&columns=id,citation,sequence&format=tab
P0C869	PA24B_HUMAN	Homo sapiens (Human)	10085124; 10358058; 16617059; 14702039; 16572171	https://www.uniprot.org/uniprot/?query=P0C869&columns=id,citation,sequence&format=tab
P0CS83	CARP2_CANAX	Candida albicans (Yeast)	1447155; 1491622; 8407785; 9043112; 8591036; 8845753	https://www.uniprot.org/uniprot/?query=P0CS83&columns=id,citation,sequence&format=tab
P0CX82	RL19A_YEAST	Saccharomyces cerevisiae (strain ATCC 204508 / S288c) (Baker's yeast)	7785339; 7813418; 24374639; 6355773; 1544921; 2836393; 8485583; 9559554; 11983894; 14562095; 14562106; 17330950; 18407956; 19779198; 22106047; 24524803; 11701127; 14976550; 21109664; 22096102	https://www.uniprot.org/uniprot/?query=P0CX82&columns=id,citation,sequence&format=tab
P0DJD9	PEPA5_HUMAN	Homo sapiens (Human)	2714789; 16554811; 15489334; 2415509; 2515193; 3197840; 4909888; 6300126; 7663352	https://www.uniprot.org/uniprot/?query=P0DJD9&columns=id,citation,sequence&format=tab
P0DMS8	AA3R_HUMAN	Homo sapiens (Human)	8399349; 8234299; 16710414; 15489334; 11214319; 27886186; 16959974	https://www.uniprot.org/uniprot/?query=P0DMS8&columns=id,citation,sequence&format=tab
P0DMS9	TMIG3_HUMAN	Homo sapiens (Human)	12975309; 16710414; 15489334; 27886186	https://www.uniprot.org/uniprot/?query=P0DMS9&columns=id,citation,sequence&format=tab
P0DMV9	HS71B_HUMAN	Homo sapiens (Human)	1700760; 14656967; 14574404; 15489334; 2538825; 23349634; 11274138; 12853476; 15963462; 15383005; 17081983; 17233114; 16537599; 17182002; 17289661; 18620420; 18691976; 19413330; 19608861; 20053985; 20068231; 21269460; 21081504; 22528486; 22905912; 23973223; 23921388; 23186163; 24270810; 24012426; 24613385; 24318877; 24790089; 24275569; 24129315; 25944712; 27133716; 26865365; 27137183; 27708256; 1…	https://www.uniprot.org/uniprot/?query=P0DMV9&columns=id,citation,sequence&format=tab
P10070	GLI2_HUMAN	Homo sapiens (Human)	9557682; 15994174; 15815621; 8350401; 2850480; 10806483; 14581620; 18455992; 18669648; 19878745; 20068231; 23762415; 24311597; 20685856; 26565916; 28112733; 17096318; 23408573; 27535533; 28973407	https://www.uniprot.org/uniprot/?query=P10070&columns=id,citation,sequence&format=tab
P10145	IL8_HUMAN	Homo sapiens (Human)	2953813; 3260265; 2663993; 2664463; 2200751; 14702039; 15489334; 2523801; 2145175; 2648135; 2659722; 1755384; 2655583; 8344717; 3279957; 3480540; 3322281; 2212672; 2007144; 11023497; 11978786; 1639201; 14711052; 18710930; 19608678; 20829347; 2681204; 2184886; 8631339; 10368283; 2182630; 2005614; 1988949; 10707023	https://www.uniprot.org/uniprot/?query=P10145&columns=id,citation,sequence&format=tab
P10210	SCAF_HHV11	Human herpesvirus 1 (strain 17) (HHV-1) (Human herpes simplex virus 1)	2839594; 1328483	https://www.uniprot.org/uniprot/?query=P10210&columns=id,citation,sequence&format=tab
P10253	LYAG_HUMAN	Homo sapiens (Human)	3049072; 2268276; 2111708; 16625196; 15489334; 7695647; 1856189; 8435067; 12754519; 7603530; 16335952; 17897319; 19159218; 21269460; 24275569; 25944712; 29061980; 2203258; 1652892; 1898413; 8401535; 8094613; 1684505; 8486380; 7866409; 7981676; 7881422; 7717400; 8912788; 8834250; 9535769; 9660056; 9521422; 10206684; 10737124; 10189220; 10338092; 11071489; 11738358; 12923862; 12601120; 14643388; 14…	https://www.uniprot.org/uniprot/?query=P10253&columns=id,citation,sequence&format=tab
P10275	ANDR_HUMAN	Homo sapiens (Human)	3216866; 3174628; 2911578; 2594783; 2342476; 2293020; 15634333; 19244107; 15772651; 15489334; 2917688; 3353726; 3377788; 2546571; 8413310; 3353727; 1775137; 1561105; 9096391; 10332029; 10075738; 10383460; 10400640; 10625666; 10930412; 11121022; 12361945; 12039962; 12415108; 14609956; 12958311; 14664718; 12612053; 14573606; 16027218; 16051670; 17045208; 16951154; 17587566; 17550981; 18222118; 1749…	https://www.uniprot.org/uniprot/?query=P10275&columns=id,citation,sequence&format=tab
P10276	RARA_HUMAN	Homo sapiens (Human)	2825036; 8302850; 10337631; 11812818; 16625196; 15489334; 2175878; 2825025; 8562957; 12691149; 9267036; 10567404; 12039952; 11971969; 15509776; 15809060; 16179254; 16417524; 16606617; 17455211; 19850744; 19377461; 20078863; 24336203; 20215566; 22351778; 26463675; 28167758; 30468856; 10698945; 10882070; 20543827	https://www.uniprot.org/uniprot/?query=P10276&columns=id,citation,sequence&format=tab
P10398	ARAF_HUMAN	Homo sapiens (Human)	3029685; 8020955; 17535970; 15772651; 15489334; 3529082; 11952167; 17081983; 16964243; 18220336; 18691976; 18669648; 19690332; 20068231; 21269460; 21406692; 22609986; 23186163; 24275569; 17344846	https://www.uniprot.org/uniprot/?query=P10398&columns=id,citation,sequence&format=tab
P10415	BCL2_HUMAN	Homo sapiens (Human)	3523487; 1508712; 2875799; 2834197; 3285301; 16177791; 15489334; 1339299; 2250705; 8183370; 9305631; 9395403; 8668206; 11368354; 10567572; 11463391; 12901880; 15733859; 15849194; 15547950; 17090549; 17418785; 18570871; 19706769; 19228691; 20849813; 20889974; 23055042; 23431138; 25944712; 11248023; 15902208; 17256834	https://www.uniprot.org/uniprot/?query=P10415&columns=id,citation,sequence&format=tab
P10417	BCL2_MOUSE	Mus musculus (Mouse)	3032455; 1508712; 19468303; 15489334; 9115213; 9852076; 15781622; 16509771; 17418785; 21183079; 21502331	https://www.uniprot.org/uniprot/?query=P10417&columns=id,citation,sequence&format=tab
P10481	NANH_CLOPF	Clostridium perfringens	2901987	https://www.uniprot.org/uniprot/?query=P10481&columns=id,citation,sequence&format=tab
P10520	STRP_STRP1	Streptococcus pyogenes serotype M1	2646590; 11296296; 16088826	https://www.uniprot.org/uniprot/?query=P10520&columns=id,citation,sequence&format=tab
P10584	MDH_THETH	Thermus thermophilus	3771528; 2034208; 2204576; 8471603; 16009341;	https://www.uniprot.org/uniprot/?query=P10584&columns=id,citation,sequence&format=tab
P10586	PTPRF_HUMAN	Homo sapiens (Human)	2972792; 15491607; 16710414; 15489334; 2554325; 1695146; 8995282; 9624153; 16335952; 19349973; 21269460; 23358419; 24275569; 10338209; 24781087	https://www.uniprot.org/uniprot/?query=P10586&columns=id,citation,sequence&format=tab
P10599	THIO_HUMAN	Homo sapiens (Human)	3170595; 2785919; 1874447; 14702039; 15164053; 15489334; 7818492; 1998498; 2176490; 1332947; 9108029; 11118054; 15246877; 16408020; 17182577; 17606900; 19032234; 19690162; 19608861; 21269460; 21489611; 24275569; 25944712; 2684271; 2001356; 7922028; 7788295; 8736558; 8805557; 9369469; 17260951	https://www.uniprot.org/uniprot/?query=P10599&columns=id,citation,sequence&format=tab
P10608	ADRB2_RAT	Rattus norvegicus (Rat)	2825184; 2155412; 7590294; 8597598	https://www.uniprot.org/uniprot/?query=P10608&columns=id,citation,sequence&format=tab
P10611	CP4A4_RABIT	Oryctolagus cuniculus (Rabbit)	8434947; 3654614; 2127276	https://www.uniprot.org/uniprot/?query=P10611&columns=id,citation,sequence&format=tab
P10619	PPGB_HUMAN	Homo sapiens (Human)	3136930; 14702039; 11780052; 15489334; 1694176; 12665801; 1907282; 16263699; 19159218; 21269460; 25944712; 8591035; 1756715; 8514852; 8968752; 10944848	https://www.uniprot.org/uniprot/?query=P10619&columns=id,citation,sequence&format=tab
P10632	CP2C8_HUMAN	Homo sapiens (Human)	3500169; 3697070; 2009263; 14702039; 15164054; 15489334; 1707679; 7574697; 3196692; 2729895; 2216732; 15365880; 11093772; 14559847; 15766564; 19965576; 24275569; 14676196; 18413310; 11668219; 12429347; 15469410; 26427316	https://www.uniprot.org/uniprot/?query=P10632&columns=id,citation,sequence&format=tab
P10634	CP2DQ_RAT	Rattus norvegicus (Rat)	3582092; 2819073; 3190674; 2107330; 9434752; 15489334; 22673903	https://www.uniprot.org/uniprot/?query=P10634&columns=id,citation,sequence&format=tab
P10635	CP2D6_HUMAN	Homo sapiens (Human)	3410476; 3123997; 2574001; 15768052; 10591208; 15489334; 10681376; 18698000; 19965576; 20972997; 21289075; 21576599; 24275569; 16352597; 1844820; 8287064; 7845481; 7868129; 8971426; 8655150; 9241659; 10064570; 15469410; 25469868	https://www.uniprot.org/uniprot/?query=P10635&columns=id,citation,sequence&format=tab
P10636	TAU_HUMAN	Homo sapiens (Human)	3131773; 2498079; 2516729; 2484340; 1420178; 16625196; 15489334; 1512244; 16443603; 7706316; 2495000; 1899488; 1915258; 15365985; 1713721; 8999860; 9326300; 9735171; 9614189; 10747907; 14761950; 14690523; 14999081; 15953362; 15546861; 16923168; 16982696; 16964243; 17562708; 18599021; 18220336; 19413330; 19451179; 19542233; 19690332; 20068231; 21327254; 21985311; 23186163; 23666762; 24275569; 2601…	https://www.uniprot.org/uniprot/?query=P10636&columns=id,citation,sequence&format=tab
P10683	GALA_RAT	Rattus norvegicus (Rat)	2448788; 2445750	https://www.uniprot.org/uniprot/?query=P10683&columns=id,citation,sequence&format=tab
P10687	PLCB1_RAT	Rattus norvegicus (Rat)	3390863; 8454637; 22673903	https://www.uniprot.org/uniprot/?query=P10687&columns=id,citation,sequence&format=tab
P10696	PPBN_HUMAN	Homo sapiens (Human)	2834730; 2745460; 2297757; 2162249; 14702039; 15815621; 15489334; 3443302; 3387245	https://www.uniprot.org/uniprot/?query=P10696&columns=id,citation,sequence&format=tab
P10721	KIT_HUMAN	Homo sapiens (Human)	2448137; 1279499; 9027509; 18593464; 20658618; 14702039; 15815621; 15489334; 7506248; 7520444; 7539802; 9038210; 9341198; 9528781; 10377264; 10397721; 11018522; 11825908; 12444928; 12878163; 12511554; 16335952; 17595334; 17904548; 19265199; 19369195; 20601678; 20147452; 21640708; 21135090; 15526160; 16129412; 15625120; 18381929; 21057534; 12824176; 15123710; 17662946; 19164557; 21030588; 1376329;…	https://www.uniprot.org/uniprot/?query=P10721&columns=id,citation,sequence&format=tab
P10760	SAHH_RAT	Rattus norvegicus (Rat)	3027698; 7744082; 3759971; 10387078; 10913437; 11741948; 11927587	https://www.uniprot.org/uniprot/?query=P10760&columns=id,citation,sequence&format=tab
P10826	RARB_HUMAN	Homo sapiens (Human)	2836738; 2825037; 10411930; 15489334; 1663808; 8275470; 3014347; 2170809; 2833708; 12554770; 24275569; 28167758; 1321662; 8383553; 29021580; 16959974; 24075189; 27120018	https://www.uniprot.org/uniprot/?query=P10826&columns=id,citation,sequence&format=tab
P10827	THA_HUMAN	Homo sapiens (Human)	1850510; 2539258; 3357890; 3684612; 2464749; 14702039; 15489334; 3672126; 8910441; 9267036; 9627117; 10567404; 14673100; 18030323; 20078863; 22168587; 12699376; 16781732; 18237438; 19926848; 24969835; 26037512; 25670821	https://www.uniprot.org/uniprot/?query=P10827&columns=id,citation,sequence&format=tab
P10828	THB_HUMAN	Homo sapiens (Human)	3034496; 2879243; 1973914; 14702039; 16641997; 15489334; 15105435; 7528740; 10713182; 12039952; 11971969; 17418816; 20078863; 7746322; 12699376; 12511610; 12554782; 14673100; 15466465; 16781732; 18237438; 19926848; 18798561; 2510172; 2153155; 1846005; 1661299; 1653889; 1563081; 1314846; 1619012; 1587388; 1324420; 8381821; 8514853; 8175986; 7833659; 8664910; 8889584; 10660344; 16804041; 19268523	https://www.uniprot.org/uniprot/?query=P10828&columns=id,citation,sequence&format=tab
P10938	PNMT_BOVIN	Bos taurus (Bovine)	2874553; 3379652; 3379653; 2363805	https://www.uniprot.org/uniprot/?query=P10938&columns=id,citation,sequence&format=tab
P10980	ACM2_RAT	Rattus norvegicus (Rat)	2825184; 9972520; 22673903	https://www.uniprot.org/uniprot/?query=P10980&columns=id,citation,sequence&format=tab
P11021	BIP_HUMAN	Homo sapiens (Human)	2840249; 15164053; 15489334; 1480470; 11160188; 9150946; 2294010; 9150948; 1550958; 20068231; 21269460; 21289099; 23349634; 12475965; 12699405; 12411443; 12643545; 18621045; 17081065; 18502753; 18264092; 19538957; 21080038; 22637475; 22905912; 23921388; 23990668; 23769672; 22689054; 24275569; 24129315; 25218447; 25114211; 26045166; 25601083; 25755297; 25944712; 26657846; 26940976; 28286085; 28112…	https://www.uniprot.org/uniprot/?query=P11021&columns=id,citation,sequence&format=tab
P11064	PPAC_BOVIN	Bos taurus (Bovine)	1339287; 2644264; 8319676; 8132604; 1526287; 8135752; 8110762; 8052313; 8993313; 8172896	https://www.uniprot.org/uniprot/?query=P11064&columns=id,citation,sequence&format=tab
P11086	PNMT_HUMAN	Homo sapiens (Human)	3372503; 2835776; 15489334; 23186163; 11591352; 16363801; 16942016; 17845018; 16277617	https://www.uniprot.org/uniprot/?query=P11086&columns=id,citation,sequence&format=tab
P11103	PARP1_MOUSE	Mus musculus (Mouse)	2498841; 10809783; 9642267; 7578427; 11948190; 14623329; 12727891; 16464859; 17320046; 19779455; 21183079; 21577210; 23806337	https://www.uniprot.org/uniprot/?query=P11103&columns=id,citation,sequence&format=tab
P11137	MTAP2_HUMAN	Homo sapiens (Human)	8294038; 15815621; 15489334; 2481044; 2455776; 15536091; 17081983; 18220336; 21406692; 24275569; 16959974	https://www.uniprot.org/uniprot/?query=P11137&columns=id,citation,sequence&format=tab
P11142	HSP7C_HUMAN	Homo sapiens (Human)	3037489; 11093761; 15489334; 1286667; 8713105; 23349634; 1586970; 9305631; 9679980; 9499401; 11147964; 10722728; 11276205; 14532270; 14654843; 15708368; 16139798; 15963462; 15936278; 17081065; 16815975; 17182002; 17947705; 17289661; 17525332; 18320024; 19413330; 19131338; 19690332; 19608861; 21150129; 20053985; 20176811; 20068231; 21269460; 21148293; 23018488; 22814378; 24121476; 23865999; 239732…	https://www.uniprot.org/uniprot/?query=P11142&columns=id,citation,sequence&format=tab
P11150	LIPC_HUMAN	Homo sapiens (Human)	2828141; 2447084; 2839510; 2605236; 2324091; 14702039; 16572171; 15489334; 10660332; 8865180; 7592706; 8798474; 15126514; 12032167; 26193433; 18364377; 24275569; 1301939; 10391209; 12966036	https://www.uniprot.org/uniprot/?query=P11150&columns=id,citation,sequence&format=tab
P11166	GTR1_HUMAN	Homo sapiens (Human)	3839598; 14702039; 15489334; 2834252; 17081065; 18245775; 18347014; 18691976; 19449892; 19349973; 20068231; 21269460; 21406692; 22814378; 23219802; 23186163; 23563491; 24275569; 25982116; 24847886; 27078104; 10227690; 10980529; 11603379; 11136715; 12325075; 14605501; 15622525; 18451999; 19798636; 19901175; 19630075; 20221955; 20129935; 21204808; 20621801; 20574033; 21791420; 20830593; 21832227; 2…	https://www.uniprot.org/uniprot/?query=P11166&columns=id,citation,sequence&format=tab
P11172	UMPS_HUMAN	Homo sapiens (Human)	3279416; 2624233; 9042911; 17974005; 16641997; 15489334; 18669648; 19413330; 20068231; 21269460; 21406692; 23186163; 24275569; 18184586	https://www.uniprot.org/uniprot/?query=P11172&columns=id,citation,sequence&format=tab
P11217	PYGM_HUMAN	Homo sapiens (Human)	3447177; 9633816; 14702039; 16554811; 15489334; 3840433; 3466902; 1150650; 8316268; 8535454; 7603523; 9506549; 10417800; 10382911; 10382912; 10681080; 10590419; 10714589; 10899452; 11706962; 12031624	https://www.uniprot.org/uniprot/?query=P11217&columns=id,citation,sequence&format=tab
P11229	ACM1_HUMAN	Homo sapiens (Human)	3697105; 2336407; 3443095; 16554811; 15489334; 1445347; 15086532; 21056967	https://www.uniprot.org/uniprot/?query=P11229&columns=id,citation,sequence&format=tab
P11275	KCC2A_RAT	Rattus norvegicus (Rat)	3475713; 2856087; 3037704; 2153289; 1328883; 2842767; 9724800; 15312654; 15659234; 17923693; 22673903; 23687301	https://www.uniprot.org/uniprot/?query=P11275&columns=id,citation,sequence&format=tab
P11309	PIM1_HUMAN	Homo sapiens (Human)	2205533; 3475233; 3329709; 3429489; 16186805; 14574404; 15489334; 11460166; 2837645; 1825810; 10664448; 12431783; 12680209; 12473674; 15528381; 15798097; 16356754; 18593906; 18056989; 19749799; 23186163; 15657054; 15525646; 15808862; 17344846	https://www.uniprot.org/uniprot/?query=P11309&columns=id,citation,sequence&format=tab
P11344	TYRO_MOUSE	Mus musculus (Mouse)	3134020; 3141148; 2567165; 2494997; 2517217; 2507645; 2110899; 1537333; 26620560; 2118105	https://www.uniprot.org/uniprot/?query=P11344&columns=id,citation,sequence&format=tab
P11348	DHPR_RAT	Rattus norvegicus (Rat)	3680258; 15489334; 3566737; 1898002; 22673903; 1631094; 8304094	https://www.uniprot.org/uniprot/?query=P11348&columns=id,citation,sequence&format=tab
P11362	FGFR1_HUMAN	Homo sapiens (Human)	2162671; 1697263; 2167437; 2159626; 1722683; 1662973; 1650441; 1846977; 1317750; 20139426; 14702039; 16421571; 15489334; 7520751; 8074689; 1652059; 1847500; 1656221; 1379697; 1379698; 7516330; 8622701; 8663044; 9716603; 9655399; 9949182; 10454568; 10861678; 10688839; 11353842; 12181353; 15034873; 15117958; 16335952; 16946300; 16597617; 16481405; 16507368; 17389761; 17623664; 17311277; 18441324; 1…	https://www.uniprot.org/uniprot/?query=P11362&columns=id,citation,sequence&format=tab
P11387	TOP1_HUMAN	Homo sapiens (Human)	2833744; 1851751; 14702039; 11780052; 2176592; 7882333; 2461859; 2544263; 2479024; 10556215; 12149243; 17081983; 18003733; 18669648; 19413330; 19168442; 19608861; 20068231; 21269460; 21406692; 22904072; 23185622; 23186163; 24275569; 25218447; 25114211; 25772364; 25755297; 26030138; 28112733; 9488644; 9488652; 10841763; 12209008; 12426403; 12533542; 14594810; 15165849; 15801827; 16033260; 1849260;…	https://www.uniprot.org/uniprot/?query=P11387&columns=id,citation,sequence&format=tab
P11388	TOP2A_HUMAN	Homo sapiens (Human)	2845399; 8393377; 9795238; 10095062; 16625196; 15489334; 10942766; 12821127; 12711669; 15126503; 17081983; 16964243; 17924679; 18062778; 18220336; 18691976; 18790802; 18669648; 19413330; 19222228; 19697956; 19043076; 19690332; 20457750; 20068231; 21269460; 21406692; 23022727; 22013166; 22814378; 22323612; 23186163; 23652018; 25218447; 25114211; 25772364; 25755297; 26030138; 28112733; 16100112; 22…	https://www.uniprot.org/uniprot/?query=P11388&columns=id,citation,sequence&format=tab
P11412	G6PD_YEAST	Saccharomyces cerevisiae (strain ATCC 204508 / S288c) (Baker's yeast)	2269430; 2001672; 8896273; 9169873; 24374639; 17322287; 2040308; 3922403; 2387402; 14562106; 17330950; 20371607	https://www.uniprot.org/uniprot/?query=P11412&columns=id,citation,sequence&format=tab
P11413	G6PD_HUMAN	Homo sapiens (Human)	3515319; 2428611; 2836867; 1889820; 8733135; 15772651; 15489334; 2758468; 8466644; 1874446; 12665801; 1945893; 12524354; 3012556; 3126064; 6696761; 743300; 2910917; 7857286; 18669648; 19413330; 19608861; 21269460; 22431005; 22223895; 22814378; 23186163; 24769394; 10745013; 8364584; 11857737; 15858258; 3446582; 3393536; 2912069; 1611091; 1536798; 1303180; 1303182; 8490627; 8193373; 7959695; 782559…	https://www.uniprot.org/uniprot/?query=P11413&columns=id,citation,sequence&format=tab
P11416	RARA_MOUSE	Mus musculus (Mouse)	2544807; 8383767; 1846598; 1320576; 2174108; 15489334; 17205979; 9230306; 9192892; 10660575; 10788465; 12079996; 15901285; 17905941; 19389355; 19078967; 20078863	https://www.uniprot.org/uniprot/?query=P11416&columns=id,citation,sequence&format=tab
P11440	CDK1_MOUSE	Mus musculus (Mouse)	2208288; 2132958; 2662013; 9895127; 16141072; 15489334; 16169490; 16007079; 17700700; 17242355; 17942597; 19131326; 21183079; 19917613; 21454751; 22405274; 31437213; 23806337	https://www.uniprot.org/uniprot/?query=P11440&columns=id,citation,sequence&format=tab
P11473	VDR_HUMAN	Homo sapiens (Human)	2835767; 1324736; 9212063; 14702039; 16541075; 15489334; 1850412; 16252240; 9267036; 9632709; 10866662; 12145331; 16252006; 25452584; 22323358; 30468856; 10678179; 11344298; 11980721; 15055995; 15225774; 15728261; 16913708; 2849209; 8381803; 1652893; 2177843; 8106618; 8392085; 7828346; 8675579; 8961271; 9005998; 15032981; 17970811; 28698609	https://www.uniprot.org/uniprot/?query=P11473&columns=id,citation,sequence&format=tab
P11474	ERR1_HUMAN	Homo sapiens (Human)	3267207; 8621448; 16554811; 8224847; 9271417; 12522104; 16150865; 17676930; 18063693; 18669648; 20484414; 21190936; 23836911; 25772364; 25755297; 28112733; 15337744; 18441008	https://www.uniprot.org/uniprot/?query=P11474&columns=id,citation,sequence&format=tab
P11497	ACACA_RAT	Rattus norvegicus (Rat)	2901088; 2566999; 17218081; 2565337; 2900138; 1974251; 7910165; 2567668; 1346520; 9029219; 16396499; 22673903	https://www.uniprot.org/uniprot/?query=P11497&columns=id,citation,sequence&format=tab
P11507	AT2A2_RAT	Rattus norvegicus (Rat)	2844797; 2542094; 10359649; 16399855; 22673903	https://www.uniprot.org/uniprot/?query=P11507&columns=id,citation,sequence&format=tab
P11509	CP2A6_HUMAN	Homo sapiens (Human)	2726448; 2748347; 2322567; 14702039; 15057824; 15489334; 1889415; 1944238; 11278503; 3856261; 11695850; 24275569; 16086027; 17125252; 18779312; 9409631; 10544257; 11237731; 15618701; 12721789; 15469410; 18360915; 18216723	https://www.uniprot.org/uniprot/?query=P11509&columns=id,citation,sequence&format=tab
P11511	CP19A_HUMAN	Homo sapiens (Human)	2973313; 3390233; 2848247; 2541021; 2808431; 2691883; 1371509; 16572171; 15489334; 3018730; 3653507; 2040633; 7690033; 3964273; 8117272; 20385561; 22773874; 19129847; 8265607; 8530621; 9211678; 9352581; 10956405; 18987736; 24705274; 27657680; 27702664	https://www.uniprot.org/uniprot/?query=P11511&columns=id,citation,sequence&format=tab
P11541	PDE6A_BOVIN	Bos taurus (Bovine)	2155175; 2826095; 2822478	https://www.uniprot.org/uniprot/?query=P11541&columns=id,citation,sequence&format=tab
P11597	CETP_HUMAN	Homo sapiens (Human)	3600759; 2334701; 15489334; 8943225; 9332354; 3281933; 16335952; 17952847; 19139490; 24293641; 17237796; 2215607; 8408659; 10391209; 12091484; 12966036	https://www.uniprot.org/uniprot/?query=P11597&columns=id,citation,sequence&format=tab
P11614	5HT1D_CANLF	Canis lupus familiaris (Dog) (Canis familiaris)	2541503; 2159630; 1659418; 1758439	https://www.uniprot.org/uniprot/?query=P11614&columns=id,citation,sequence&format=tab
P11708	MDHC_PIG	Sus scrofa (Pig)	8682322; 3312200; 3606987; 2775751; 10075524	https://www.uniprot.org/uniprot/?query=P11708&columns=id,citation,sequence&format=tab
P11712	CP2C9_HUMAN	Homo sapiens (Human)	2827463; 3697070; 14702039; 15164054; 15489334; 2963808; 3032244; 3196692; 1445376; 3079764; 3243766; 1857342; 8809086; 8215449; 7574697; 9866708; 9435160; 11950794; 12865317; 15766564; 19965576; 21576599; 24275569; 12861225; 8946475; 9110362; 10739176; 11455026; 11926893; 15469410; 21451434; 23582453; 24956244; 25994031	https://www.uniprot.org/uniprot/?query=P11712&columns=id,citation,sequence&format=tab
P11715	CP17A_RAT	Rattus norvegicus (Rat)	2786990; 3264499; 7702752; 15489334; 1627653; 3260774; 2554289; 3436956	https://www.uniprot.org/uniprot/?query=P11715&columns=id,citation,sequence&format=tab
P11716	RYR1_RABIT	Oryctolagus cuniculus (Rabbit)	2725677; 2298749; 10601232; 3722165; 8380342; 7669046; 10603943; 9737879; 10388749; 10097181; 11562475; 12213830; 12486242; 12732639; 18713863; 19398037; 21320436; 22036948; 27114612; 15908964; 17027503; 18621707; 19541610; 19913485; 21048710; 22913516; 22705209; 23422674; 25370123; 26245150; 25470059; 25517095; 27662087; 27573175; 27468892	https://www.uniprot.org/uniprot/?query=P11716&columns=id,citation,sequence&format=tab
P11797	CHIB_SERMA	Serratia marcescens	2668886; 9371460	https://www.uniprot.org/uniprot/?query=P11797&columns=id,citation,sequence&format=tab
P11799	MYLK_CHICK	Gallus gallus (Chicken)	7589469; 2315320; 9706877; 2202734; 3030394; 1444462; 1373815; 9283094; 12176732; 10194305; 10529260	https://www.uniprot.org/uniprot/?query=P11799&columns=id,citation,sequence&format=tab
P11802	CDK4_HUMAN	Homo sapiens (Human)	9192850; 7652577; 8528263; 14702039; 16541075; 15489334; 2948189; 8221695; 9003781; 9106657; 10580009; 15107404; 15241418; 15558030; 16782892; 18827403; 19413330; 19124461; 19075005; 19487459; 19369195; 20399237; 21269460; 27353360; 29127155; 19237565; 19237555; 9311594; 9425228; 17344846	https://www.uniprot.org/uniprot/?query=P11802&columns=id,citation,sequence&format=tab
P11884	ALDH2_RAT	Rattus norvegicus (Rat)	2540003; 15489334; 3342060; 1898068; 12893989; 1699808; 10721992	https://www.uniprot.org/uniprot/?query=P11884&columns=id,citation,sequence&format=tab
P11926	DCOR_HUMAN	Homo sapiens (Human)	3595418; 2693021; 2587220; 2227439; 2318872; 1598217; 8519686; 14702039; 15815621; 15489334; 2317811; 3308908; 10462479; 11461922; 16548883; 17900240; 10623504; 17407445; 26305948; 26443277	https://www.uniprot.org/uniprot/?query=P11926&columns=id,citation,sequence&format=tab
P11940	PABP1_HUMAN	Homo sapiens (Human)	2885805; 16421571; 15489334; 7908267; 9582337; 9548260; 11051545; 11172725; 11438674; 11850402; 11997512; 11991638; 12565831; 14654843; 15314026; 16356927; 17212783; 16804161; 17932509; 17267499; 17289661; 18799579; 18596238; 18447585; 18669648; 19413330; 19029303; 19608861; 20102337; 20430826; 20133758; 20573744; 20068231; 21269460; 21700224; 21883093; 22872150; 23186163; 23125361; 23279204; 254…	https://www.uniprot.org/uniprot/?query=P11940&columns=id,citation,sequence&format=tab
P12004	PCNA_HUMAN	Homo sapiens (Human)	2882507; 2565339; 14702039; 11780052; 15489334; 2882422; 9305916; 9302295; 9566895; 11595739; 11376153; 11784855; 12786946; 12522211; 15225546; 15149598; 15543136; 16510448; 17130289; 16949367; 17115032; 17108083; 18948756; 18794347; 18499658; 18703516; 19443450; 18316726; 18719106; 19419956; 19608861; 20733054; 20129063; 20227374; 19995904; 20457750; 21269460; 21549307; 21628590; 22148433; 22153…	https://www.uniprot.org/uniprot/?query=P12004&columns=id,citation,sequence&format=tab
P12104	FABPI_HUMAN	Homo sapiens (Human)	2824476; 15815621; 15489334; 14563446; 10070036; 14567680; 9204553; 12809489; 7883976; 12899384	https://www.uniprot.org/uniprot/?query=P12104&columns=id,citation,sequence&format=tab
P12259	FA5_HUMAN	Homo sapiens (Human)	3110773; 1567832; 16710414; 14702039; 2827731; 11758222; 3092220; 8454869; 6323392; 6490642; 2844223; 8204629; 2168225; 7989361; 8665956; 9556620; 11018168; 15140131; 16335952; 16263699; 18088087; 19690332; 26091039; 10586886; 7874144; 8164741; 8713778; 9245936; 9454741; 9454742; 9746807; 10391209; 10942390; 11435304; 11858490; 12393490; 14617013; 15534175; 14695241; 16959974	https://www.uniprot.org/uniprot/?query=P12259&columns=id,citation,sequence&format=tab
P12268	IMDH2_HUMAN	Homo sapiens (Human)	2902093; 1969416; 7999076; 7896827; 15489334; 8098009; 7903306; 7763314; 14654843; 14766016; 15592455; 17081983; 17496727; 18669648; 19413330; 19608861; 20068231; 21269460; 23186163; 24275569; 25944712; 28985504; 28112733; 10097070;	https://www.uniprot.org/uniprot/?query=P12268&columns=id,citation,sequence&format=tab
P12276	FAS_CHICK	Gallus gallus (Chicken)	7944406; 2734291; 2917973; 2842766; 3207710; 2648999; 3207709; 2751995; 6654913; 6361031; 6654914; 3182791; 2681189; 1939144	https://www.uniprot.org/uniprot/?query=P12276&columns=id,citation,sequence&format=tab
P12337	EST1_RABIT	Oryctolagus cuniculus (Rabbit)	9635592; 3343253; 3667634; 11967565	https://www.uniprot.org/uniprot/?query=P12337&columns=id,citation,sequence&format=tab
P12389	ACHA2_RAT	Rattus norvegicus (Rat)	2832952;	https://www.uniprot.org/uniprot/?query=P12389&columns=id,citation,sequence&format=tab
P12392	ACHB4_RAT	Rattus norvegicus (Rat)	2642007; 1689727; 2918319; 16964981	https://www.uniprot.org/uniprot/?query=P12392&columns=id,citation,sequence&format=tab
P12497	POL_HV1N5	Human immunodeficiency virus type 1 group M subtype B (isolate NY5) (HIV-1)	8918455; 15766529; 19369352; 19059618; 19297499; 21799007; 22334652; 24130490; 24066695; 23552424; 24509437; 8791726; 9878383; 11700285; 11983066; 12873766; 2645523; 2548279; 2201682; 2200122; 2123631; 7966331; 7929352; 7801124; 8610175; 8980234; 8977101; 9346481; 9228950; 9689049; 10413462; 12032547; 14699046; 16840558	https://www.uniprot.org/uniprot/?query=P12497&columns=id,citation,sequence&format=tab
P12527	LOX5_RAT	Rattus norvegicus (Rat)	3417684; 8518276	https://www.uniprot.org/uniprot/?query=P12527&columns=id,citation,sequence&format=tab
P12530	LOX15_RABIT	Oryctolagus cuniculus (Rabbit)	2612916; 9600854; 2777088; 3123326; 2386503; 9414270; 15123652; 17493578; 18311922; 9406550	https://www.uniprot.org/uniprot/?query=P12530&columns=id,citation,sequence&format=tab
P12644	BMP4_HUMAN	Homo sapiens (Human)	3201241; 9701626; 15489334; 7579580; 15020244; 18339631; 26091039; 12404109; 18252212; 18305125; 19249007	https://www.uniprot.org/uniprot/?query=P12644&columns=id,citation,sequence&format=tab
P12657	ACM1_MOUSE	Mus musculus (Mouse)	2848036; 16141072; 19468303; 15489334; 21183079	https://www.uniprot.org/uniprot/?query=P12657&columns=id,citation,sequence&format=tab
P12710	FABPL_MOUSE	Mus musculus (Mouse)	15489334; 2760043; 21183079; 23806337; 23576753	https://www.uniprot.org/uniprot/?query=P12710&columns=id,citation,sequence&format=tab
P12746	LUXR_ALIFS	Aliivibrio fischeri (Vibrio fischeri)	2762291; 3697093; 16578817	https://www.uniprot.org/uniprot/?query=P12746&columns=id,citation,sequence&format=tab
P12821	ACE_HUMAN	Homo sapiens (Human)	2849100; 2547653; 2554286; 10319862; 14702039; 16625196; 2558109; 9642152; 1649623; 8755737; 9013598; 10769174; 10969042; 10924499; 11076943; 12386153; 12459472; 12542396; 15151696; 15671045; 16335952; 19159218; 21269460; 12540854; 15236580; 16476442; 10099885; 10391210; 11551873; 14694062; 15534175; 15277638; 16116425; 25787250	https://www.uniprot.org/uniprot/?query=P12821&columns=id,citation,sequence&format=tab
P12822	ACE_RABIT	Oryctolagus cuniculus (Rabbit)	1311831; 2550457; 1847388; 6291514; 6314908; 1654880; 1705622; 2176870; 8294466; 7902354	https://www.uniprot.org/uniprot/?query=P12822&columns=id,citation,sequence&format=tab
P12872	MOTI_HUMAN	Homo sapiens (Human)	3666144; 2737284; 2574660; 2914635; 14574404; 15489334; 15340161; 12495026	https://www.uniprot.org/uniprot/?query=P12872&columns=id,citation,sequence&format=tab
P12931	SRC_HUMAN	Homo sapiens (Human)	11780052; 15489334; 3299057; 2582238; 2681803; 2581127; 6273838; 3093483; 2498394; 1691439; 7525268; 7929427; 7853507; 7478590; 8759729; 8755529; 9571170; 9584165; 9924018; 10753943; 10747847; 11389730; 11152665; 11279199; 11518702; 12091389; 12415108; 12615910; 12925710; 14632929; 14585963; 15504032; 14661060; 15851033; 16186108; 16479011; 17202804; 17293535; 17525734; 18586953; 18024423; 180880…	https://www.uniprot.org/uniprot/?query=P12931&columns=id,citation,sequence&format=tab
P12955	PEPD_HUMAN	Homo sapiens (Human)	2925654; 14702039; 15057824; 15489334; 11840567; 19413330; 21269460; 22223895; 24275569; 2365824; 8198124; 8900231; 12384772	https://www.uniprot.org/uniprot/?query=P12955&columns=id,citation,sequence&format=tab
P13053	VDR_RAT	Rattus norvegicus (Rat)	2849110; 2829212; 10866662; 15065852; 17227670	https://www.uniprot.org/uniprot/?query=P13053&columns=id,citation,sequence&format=tab
P13267	DPO3_BACSU	Bacillus subtilis (strain 168)	1901559; 2499883; 1840638; 9384377; 7679775; 2515995; 8491709; 1312503	https://www.uniprot.org/uniprot/?query=P13267&columns=id,citation,sequence&format=tab
P13423	PAG_BACAN	Bacillus anthracis	3148491; 10197996; 10899854; 10515943; 12004073; 18952800; 12067380; 14985634; 1651334; 8051159; 11207581; 8300513; 12606539; 14507921; 7961869; 10085028; 11178978; 11554763; 11356563; 11222612; 11113126; 12117959; 14623961; 12771151; 9039918; 15243628; 15326297; 11544370	https://www.uniprot.org/uniprot/?query=P13423&columns=id,citation,sequence&format=tab
P13497	BMP1_HUMAN	Homo sapiens (Human)	8643539; 3201241; 9500680; 7798260; 14702039; 15489334; 11283002; 12637569; 14759258; 18824173; 16959974; 22482805; 22052668; 25402547	https://www.uniprot.org/uniprot/?query=P13497&columns=id,citation,sequence&format=tab
P13500	CCL2_HUMAN	Homo sapiens (Human)	2923622; 2513477; 2465924; 2518726; 2357211; 1661560; 8107690; 10918580; 14702039; 15489334; 2648385; 2322286; 2071154; 8195247; 8627182; 8898111; 9792674; 9837883; 10587439; 10529171; 15033992; 23233732; 23955712; 23765988; 1857712; 8639605; 8989326; 16352737	https://www.uniprot.org/uniprot/?query=P13500&columns=id,citation,sequence&format=tab
P13516	ACOD1_MOUSE	Mus musculus (Mouse)	2903162; 15489334; 17738154; 10545940; 10854228; 10899171; 11161812; 11500518; 11441127; 11533264; 12177411; 12815040; 15210843; 15278437; 16275639; 16443825; 17127673; 21183079; 24356954; 24295027; 26098370	https://www.uniprot.org/uniprot/?query=P13516&columns=id,citation,sequence&format=tab
P13569	CFTR_HUMAN	Homo sapiens (Human)	2475911; 1710598; 12853948; 12690205; 1377674; 7518437; 9385646; 10766763; 10792060; 11524016; 11707463; 12403779; 12519745; 15010471; 15247260; 1378801; 12913074; 12588899; 14668433; 15284228; 16645176; 17036051; 17462998; 17434346; 17660831; 19398555; 19019741; 19621064; 20933420; 20008117; 19923167; 20068231; 22178883; 22207244; 22121115; 22119790; 24019521; 25330774; 26627831; 26823428; 27941…	https://www.uniprot.org/uniprot/?query=P13569&columns=id,citation,sequence&format=tab
P13589	PACA_RAT	Rattus norvegicus (Rat)	2268329; 7835287; 2803320; 18198219; 23800469	https://www.uniprot.org/uniprot/?query=P13589&columns=id,citation,sequence&format=tab
P13601	AL1A7_RAT	Rattus norvegicus (Rat)	2753900; 10998257	https://www.uniprot.org/uniprot/?query=P13601&columns=id,citation,sequence&format=tab
P13612	ITA4_HUMAN	Homo sapiens (Human)	2788572; 1551405; 8643114; 15815621; 15489334; 2034655; 3033641; 1730718; 9488735; 10604475; 11533025; 15466886; 18635536; 19064666; 19349973; 19690332; 23125415; 24275569; 25398877; 25944712	https://www.uniprot.org/uniprot/?query=P13612&columns=id,citation,sequence&format=tab
P13631	RARG_HUMAN	Homo sapiens (Human)	2546152; 2172793; 1849262; 14702039; 16541075; 15489334; 2157210; 1320193; 28112733; 7501014; 9501913; 16959974; 28167758	https://www.uniprot.org/uniprot/?query=P13631&columns=id,citation,sequence&format=tab
P13661	BLO1_ECOLX	Escherichia coli	2823258; 12493831	https://www.uniprot.org/uniprot/?query=P13661&columns=id,citation,sequence&format=tab
P13674	P4HA1_HUMAN	Homo sapiens (Human)	2543975; 7961714; 15028279; 15164054; 15489334; 19159218; 21269460; 24275569; 25944712; 15456751	https://www.uniprot.org/uniprot/?query=P13674&columns=id,citation,sequence&format=tab
P13726	TF_HUMAN	Homo sapiens (Human)	2823875; 3297348; 3037536; 3424286; 2719931; 12652293; 16710414; 15489334; 3166978; 19168442; 20634491; 21269460; 8086403; 8609606; 8598903; 9925787	https://www.uniprot.org/uniprot/?query=P13726&columns=id,citation,sequence&format=tab
P13738	NHAA_ECOLI	Escherichia coli (strain K12)	2839489; 1630901; 9278503; 16738553; 1657980; 1645730; 8381959; 7737413; 7592922; 11258962; 15919996; 17635927; 15988517	https://www.uniprot.org/uniprot/?query=P13738&columns=id,citation,sequence&format=tab
P13864	DNMT1_MOUSE	Mus musculus (Mouse)	3210246; 8940105; 11063128; 10715201; 15489334; 9449671; 9830015; 8917520; 16141072; 1628623; 9211941; 10615135; 10888872; 11290321; 11399088; 15550930; 16085498; 16357870; 17965600; 17576694; 17242355; 19144319; 21183079; 21268065; 20192920; 23806337; 28842251; 21163962	https://www.uniprot.org/uniprot/?query=P13864&columns=id,citation,sequence&format=tab
P13866	SC5A1_HUMAN	Homo sapiens (Human)	2490366; 8195156; 15461802; 14702039; 10591208; 8567640; 2008213; 10036327; 11406349	https://www.uniprot.org/uniprot/?query=P13866&columns=id,citation,sequence&format=tab
P13922	DRTS_PLAFK	Plasmodium falciparum (isolate K1 / Thailand)	2663650; 2677719; 3057499; 2825189; 12704428; 19146480	https://www.uniprot.org/uniprot/?query=P13922&columns=id,citation,sequence&format=tab
P13945	ADRB3_HUMAN	Homo sapiens (Human)	2570461; 8389293; 8389717; 15489334; 1336117; 21982743; 7609752; 8721782; 8641219; 10391210	https://www.uniprot.org/uniprot/?query=P13945&columns=id,citation,sequence&format=tab
P14061	DHB1_HUMAN	Homo sapiens (Human)	2846351; 2779584; 2330005; 2197970; 1327779; 14702039; 16625196; 15489334; 5045524; 4719204; 3456799; 6578212; 2547159; 7663947; 8756321; 8805577; 9525918; 9927655; 10625652; 12223444; 12490543; 14966133; 8389226	https://www.uniprot.org/uniprot/?query=P14061&columns=id,citation,sequence&format=tab
P14091	CATE_HUMAN	Homo sapiens (Human)	2674141; 1370478; 7983070; 12531480; 14702039; 16710414; 15489334; 8346912; 2334440; 7789521; 8765029; 11322887	https://www.uniprot.org/uniprot/?query=P14091&columns=id,citation,sequence&format=tab
P14137	CP11A_RAT	Rattus norvegicus (Rat)	2480959; 2176216; 15489334; 3123325; 3948785; 2170421; 21075169	https://www.uniprot.org/uniprot/?query=P14137&columns=id,citation,sequence&format=tab
P14174	MIF_HUMAN	Homo sapiens (Human)	2552447; 8234256; 7947826; 8188240; 15461802; 14702039; 15489334; 12665801; 1286669; 7683862; 7679497; 11089976; 11508429; 11439086; 12681488; 12782713; 15908412; 17443469; 19454686; 19608861; 21269460; 22223895; 22814378; 24275569; 25944712; 8766818; 8610159; 8643551; 10353846; 11170644; 17526494; 19090677; 23776208	https://www.uniprot.org/uniprot/?query=P14174&columns=id,citation,sequence&format=tab
P14207	FOLR2_HUMAN	Homo sapiens (Human)	8445646; 2605182; 8106441; 15489334; 2561247; 4066659; 7578066; 9398177; 20632143; 23934049; 16959974	https://www.uniprot.org/uniprot/?query=P14207&columns=id,citation,sequence&format=tab
P14210	HGF_HUMAN	Homo sapiens (Human)	2528952; 2531289; 2145836; 1831432; 1826653; 1824873; 1831266; 1720571; 1280830; 8662798; 12853948; 12690205; 15489334; 1832556; 1826837; 1482348; 1321034; 19576567; 22242148; 9493272; 9817840; 15167892; 20624990	https://www.uniprot.org/uniprot/?query=P14210&columns=id,citation,sequence&format=tab
P14222	PERF_HUMAN	Homo sapiens (Human)	3419519; 2592021; 2480391; 14702039; 15164054; 15489334; 8676885; 9058810; 9164947; 19159218; 20038786; 20889983; 20225066; 2395434; 21037563; 10583959; 11179007; 16959974	https://www.uniprot.org/uniprot/?query=P14222&columns=id,citation,sequence&format=tab
P14234	FGR_MOUSE	Mus musculus (Mouse)	2674853; 2179817; 16141072; 19468303; 8125254; 8666673; 9687507; 10662797; 11672534; 15561106; 16439675; 16684964; 19144319; 21183079; 19903482; 21746961	https://www.uniprot.org/uniprot/?query=P14234&columns=id,citation,sequence&format=tab
P14324	FPPS_HUMAN	Homo sapiens (Human)	1968462; 7584026; 14702039; 16710414; 15489334; 2690933; 11773414; 18005724; 15827605; 19413330; 19608861; 21269460; 22223895; 22814378; 24275569; 26202976; 25944712; 16892359; 16684881; 19309137	https://www.uniprot.org/uniprot/?query=P14324&columns=id,citation,sequence&format=tab
P14410	SUIS_HUMAN	Homo sapiens (Human)	1353958; 16641997; 15489334; 2962903; 1677636; 8521865; 20356844; 8609217; 10903344; 11340066; 14724820; 16329100	https://www.uniprot.org/uniprot/?query=P14410&columns=id,citation,sequence&format=tab
P14416	DRD2_HUMAN	Homo sapiens (Human)	2533064; 2531656; 2138729; 2532362; 2137193; 2144985; 1363862; 1835903; 8471125; 10719223; 15489334; 15857609; 17550964; 21184734; 21645528; 17264214; 22408789; 26535572; 25979333; 29466326; 7902708; 10220438; 15389757; 10716258; 21179162	https://www.uniprot.org/uniprot/?query=P14416&columns=id,citation,sequence&format=tab
P14422	PA2GA_RABIT	Oryctolagus cuniculus (Rabbit)	2668261; 3548813	https://www.uniprot.org/uniprot/?query=P14422&columns=id,citation,sequence&format=tab
P14423	PA2GA_RAT	Rattus norvegicus (Rat)	2606907; 2346480; 2764915; 2400792; 3235451; 3356705; 3654593; 2722857	https://www.uniprot.org/uniprot/?query=P14423&columns=id,citation,sequence&format=tab
P14488	BLAB_BACCE	Bacillus cereus	3131315; 2501295; 1904717	https://www.uniprot.org/uniprot/?query=P14488&columns=id,citation,sequence&format=tab
P14550	AK1A1_HUMAN	Homo sapiens (Human)	2498333; 10393438; 10486210; 14702039; 16710414; 15489334; 3615425; 7669785; 10510318; 11306097; 18276838; 19413330; 21269460; 23186163; 24275569; 25944712; 15299353	https://www.uniprot.org/uniprot/?query=P14550&columns=id,citation,sequence&format=tab
P14555	PA2GA_HUMAN	Homo sapiens (Human)	2925608; 2925633; 2239446; 14702039; 16710414; 15489334; 2775276; 3240982; 3202859; 8399335; 10455175; 10358193; 10681567; 11694541; 14998370; 18635536; 23164706; 25082876; 25398877; 2062381; 1948070; 7664108; 9538252	https://www.uniprot.org/uniprot/?query=P14555&columns=id,citation,sequence&format=tab
P14598	NCF1_HUMAN	Homo sapiens (Human)	2550933; 2547247; 2398896; 9329953; 10772875; 11740866; 14702039; 12853948; 15489334; 7581362; 2011585; 8089108; 9224653; 12023963; 12716910; 16052631; 19807924; 19718658; 19801500; 11373621; 12169629; 12356722; 12732142; 15147273; 15657040; 16326715; 11133775; 23910690; 28135245	https://www.uniprot.org/uniprot/?query=P14598&columns=id,citation,sequence&format=tab
P14600	NK1R_RAT	Rattus norvegicus (Rat)	1705552; 2478537; 2154852;	https://www.uniprot.org/uniprot/?query=P14600&columns=id,citation,sequence&format=tab
P14616	INSRR_HUMAN	Homo sapiens (Human)	10226785; 16710414; 2768234; 17344846; 21641549	https://www.uniprot.org/uniprot/?query=P14616&columns=id,citation,sequence&format=tab
P14618	KPYM_HUMAN	Homo sapiens (Human)	2854097; 2813362; 2040271; 14702039; 16572171; 15489334; 1854723; 12665801; 25263439; 9466265; 12650930; 14654843; 16139798; 15592455; 17081983; 16964243; 17308100; 18298799; 18191611; 18088087; 18691976; 18669648; 19413330; 19690332; 19608861; 20068231; 21269460; 21620138; 21483450; 21700219; 21406692; 23186163; 24275569; 24129315; 25114211; 25944712; 27199445; 28112733; 15996096; 18337815; 2306…	https://www.uniprot.org/uniprot/?query=P14618&columns=id,citation,sequence&format=tab
P14625	ENPL_HUMAN	Homo sapiens (Human)	2377606; 15489334; 2546060; 12665801; 12475965; 12643545; 12754519; 18669648; 20865800; 17081065; 16263699; 18264092; 19159218; 20068231; 21269460; 21406692; 23186163; 23349634; 24275569; 26091039; 25944712	https://www.uniprot.org/uniprot/?query=P14625&columns=id,citation,sequence&format=tab
P14635	CCNB1_HUMAN	Homo sapiens (Human)	2570636; 14702039; 15372022; 15489334; 7843284; 10716937; 12447691; 12775724; 12612082; 12524548; 16009132; 15181148; 15790566; 18691976; 19608861; 21269460; 21540187; 17495531; 17495533	https://www.uniprot.org/uniprot/?query=P14635&columns=id,citation,sequence&format=tab
P14646	PDE4B_RAT	Rattus norvegicus (Rat)	1655746; 7958996; 8276818; 9371714; 12441002; 15489334; 2542941; 2546153; 19103603; 22673903	https://www.uniprot.org/uniprot/?query=P14646&columns=id,citation,sequence&format=tab
P14679	TYRO_HUMAN	Homo sapiens (Human)	1903356; 2823263; 2499655; 1711223; 8340755; 11153699; 15489334; 2480811; 2504160; 11214319; 8477259; 10094567; 12643545; 17081065; 28842328; 2342539; 1970634; 1903591; 1642278; 1899321; 1900309; 1943686; 1487241; 7902671; 8128955; 7955413; 8644824; 9158138; 9259202; 10671066; 10987646; 10571953; 11295837; 11858948; 15146472; 17999355; 17952075; 22981120; 23504663; 24934919	https://www.uniprot.org/uniprot/?query=P14679&columns=id,citation,sequence&format=tab
P14735	IDE_HUMAN	Homo sapiens (Human)	3059494; 2293021; 14702039; 15164054; 15489334; 9830016; 10684867; 17055432; 17553876; 20364150; 21269460; 26968463; 17051221; 17613531; 18986166; 19321446; 23922390; 24847884; 26394692; 29596046	https://www.uniprot.org/uniprot/?query=P14735&columns=id,citation,sequence&format=tab
P14740	DPP4_RAT	Rattus norvegicus (Rat)	2563382; 3479775; 3182821; 1970322; 7905271; 1347701; 1974258; 16768443	https://www.uniprot.org/uniprot/?query=P14740&columns=id,citation,sequence&format=tab
P14779	CPXB_BACMB	Bacillus megaterium (strain ATCC 14581 / DSM 32 / JCM 2506 / NBRC 15308 / NCIMB 9376 / NCTC 10342 / VKM B-512)	2544578; 25931591; 1544926; 3106359; 1727637; 16566047; 18020460; 8342039; 15299332; 7578081; 9033595; 10051560; 11695889; 11695892; 14653735; 15020590; 16403573; 18004886; 17429965; 17077084; 17868686; 18298086; 18619466; 18721129; 19492389; 20180779; 21110374; 20947800; 21875028	https://www.uniprot.org/uniprot/?query=P14779&columns=id,citation,sequence&format=tab
P14780	MMP9_HUMAN	Homo sapiens (Human)	2551898; 1653238; 14702039; 11780052; 15489334; 8426746; 1464361; 1653055; 1371271; 1400481; 7669817; 1645657; 1932376; 1480034; 1281792; 7683678; 10644727; 11179305; 12879005; 16512877; 18455130; 19615667; 19893577; 20800577; 20479083; 29328525; 12077439; 12051944; 12126625; 10598806	https://www.uniprot.org/uniprot/?query=P14780&columns=id,citation,sequence&format=tab
P14842	5HT2A_RAT	Rattus norvegicus (Rat)	2300586; 2854054; 1765383; 11960784	https://www.uniprot.org/uniprot/?query=P14842&columns=id,citation,sequence&format=tab
P14867	GBRA1_HUMAN	Homo sapiens (Human)	2465923; 15489334; 2847710; 23909897; 25489750; 30266951; 29950725; 21714819; 24623842; 11992121; 16718694; 28978485; 29742426; 27864847	https://www.uniprot.org/uniprot/?query=P14867&columns=id,citation,sequence&format=tab
P14902	I23O1_HUMAN	Homo sapiens (Human)	2109605; 2326172; 1449503; 14702039; 16421571; 15489334; 1907934; 14502282; 16574111; 17671174; 18026683; 18418598; 25394548; 25950090; 26155395; 23103127; 25157255; 25691885; 25970480; 16477023; 25313323	https://www.uniprot.org/uniprot/?query=P14902&columns=id,citation,sequence&format=tab
P14904	AMPL_YEAST	Saccharomyces cerevisiae (strain ATCC 204508 / S288c) (Baker's yeast)	2689224; 2651436; 8109175; 8196765; 24374639; 24493041; 5147; 363165; 6352682; 3890752; 3882418; 3916861; 1400574; 8521804; 8601598; 8901576; 9151668; 9214379; 9412464; 11152450; 11382752; 11430817; 14562106; 15138258; 17329814; 19185714; 18407956; 22123825	https://www.uniprot.org/uniprot/?query=P14904&columns=id,citation,sequence&format=tab
P14920	OXDA_HUMAN	Homo sapiens (Human)	2901986; 14702039; 15489334; 1356107; 12364586; 24275569; 17088322; 17303072; 18455394	https://www.uniprot.org/uniprot/?query=P14920&columns=id,citation,sequence&format=tab
P14927	QCR7_HUMAN	Homo sapiens (Human)	3056408; 2543413; 16421571; 15489334; 2159470; 12709789; 21269460; 24275569; 25944712; 28844695	https://www.uniprot.org/uniprot/?query=P14927&columns=id,citation,sequence&format=tab
P15056	BRAF_HUMAN	Homo sapiens (Human)	1508179; 12690205; 12853948; 15489334; 1630826; 2284096; 18974108; 3043188; 11410590; 16964243; 18691976; 18669648; 19710016; 19690332; 21102438; 20068231; 21441910; 21917714; 21406692; 22628551; 23186163; 23907581; 24275569; 27353360; 31024343; 18287029; 29433126; 12460919; 12068308; 12198537; 14612909; 14500344; 16474404; 16959974; 16439621; 17344846; 18042262; 19206169; 23263490; 24455489	https://www.uniprot.org/uniprot/?query=P15056&columns=id,citation,sequence&format=tab
P15085	CBPA1_HUMAN	Homo sapiens (Human)	1417781; 8806703; 14702039; 12690205; 15489334; 2307232; 2920728; 8318831; 1969228; 18566513; 19179285	https://www.uniprot.org/uniprot/?query=P15085&columns=id,citation,sequence&format=tab
P15086	CBPB1_HUMAN	Homo sapiens (Human)	1370825; 9524066; 15489334; 2920728; 12162965	https://www.uniprot.org/uniprot/?query=P15086&columns=id,citation,sequence&format=tab
P15088	CBPA3_HUMAN	Homo sapiens (Human)	2594780; 1729276; 16641997; 15489334; 1629626; 2708524	https://www.uniprot.org/uniprot/?query=P15088&columns=id,citation,sequence&format=tab
P15090	FABP4_HUMAN	Homo sapiens (Human)	2481498; 15489334; 22905912; 22223895; 24275569; 16959974; 15357969; 17077479	https://www.uniprot.org/uniprot/?query=P15090&columns=id,citation,sequence&format=tab
P15101	DOPO_BOVIN	Bos taurus (Bovine)	2620060; 1688549; 16305752; 1693949; 2295597; 843373; 2909511; 2207088; 4525162; 2555337; 7918370	https://www.uniprot.org/uniprot/?query=P15101&columns=id,citation,sequence&format=tab
P15104	GLNA_HUMAN	Homo sapiens (Human)	2888076; 1681907; 7909780; 17974005; 16710414; 15489334; 12387715; 18662667; 18555765; 19413330; 21269460; 23186163; 24275569; 26711351; 30158707; 18005987; 16267323	https://www.uniprot.org/uniprot/?query=P15104&columns=id,citation,sequence&format=tab
P15121	ALDR_HUMAN	Homo sapiens (Human)	2498333; 2504709; 2510130; 2111143; 2112546; 1901857; 9195951; 14996095; 14702039; 12690205; 15489334; 8435445; 2492527; 8343525; 8281941; 1936586; 8245005; 10510318; 12732097; 17381426; 19010934; 21329684; 21329680; 19413330; 19608861; 21269460; 1621098; 1447221; 8234324; 9405046; 15272156; 15146478; 16337231; 17505104; 17418233; 17368668	https://www.uniprot.org/uniprot/?query=P15121&columns=id,citation,sequence&format=tab
P15127	INSR_RAT	Rattus norvegicus (Rat)	2330003; 10803466; 16803852; 19778377; 25187647; 25687571	https://www.uniprot.org/uniprot/?query=P15127&columns=id,citation,sequence&format=tab
P15144	AMPN_HUMAN	Homo sapiens (Human)	2901990; 2564851; 16572171; 15489334; 1675638; 7576235; 8102610; 6149934; 1705556; 1350662; 7902291; 8105105; 8887485; 9056417; 9367365; 10605003; 10676659; 11384645; 11559807; 12473585; 12551991; 15084671; 16335952; 19159218; 21269460; 24275569; 25944712; 22932899; 9452074	https://www.uniprot.org/uniprot/?query=P15144&columns=id,citation,sequence&format=tab
P15145	AMPN_PIG	Sus scrofa (Pig)	7913510; 2568950; 1977382; 8672129; 1350661; 7911642; 8963385; 8985407; 9634079; 6119979; 3121301; 22876187	https://www.uniprot.org/uniprot/?query=P15145&columns=id,citation,sequence&format=tab
P15149	CP2A2_RAT	Rattus norvegicus (Rat)	3192524; 2322568; 15489334; 2434473; 2650624	https://www.uniprot.org/uniprot/?query=P15149&columns=id,citation,sequence&format=tab
P15150	C11B1_BOVIN	Bos taurus (Bovine)	3429448; 3266212; 3499608; 2753866; 1965187	https://www.uniprot.org/uniprot/?query=P15150&columns=id,citation,sequence&format=tab
P15169	CBPN_HUMAN	Homo sapiens (Human)	2912725; 14702039; 15489334; 3408501; 8267877; 17157876; 12560874	https://www.uniprot.org/uniprot/?query=P15169&columns=id,citation,sequence&format=tab
P15207	ANDR_RAT	Rattus norvegicus (Rat)	3216867; 3174628; 2341409; 9725910; 12350225; 22673903; 11320241; 15037741; 15603938; 17181141; 17008401	https://www.uniprot.org/uniprot/?query=P15207&columns=id,citation,sequence&format=tab
P15208	INSR_MOUSE	Mus musculus (Mouse)	2557333; 19468303; 2602374; 8626379; 9447983; 10207032; 10821852; 12612081; 15169905; 19656770; 19349973; 19122674; 21183079; 27322061	https://www.uniprot.org/uniprot/?query=P15208&columns=id,citation,sequence&format=tab
P15273	YOPH_YEREN	Yersinia enterocolitica	3244311; 2166336; 1429715; 8052312; 8702535	https://www.uniprot.org/uniprot/?query=P15273&columns=id,citation,sequence&format=tab
P15304	LIPS_RAT	Rattus norvegicus (Rat)	3186461; 3420405; 8812477; 6643478; 6374655; 1770312; 9162045; 9417067; 10694408; 15878856; 22673903; 24303154	https://www.uniprot.org/uniprot/?query=P15304&columns=id,citation,sequence&format=tab
P15309	PPAP_HUMAN	Homo sapiens (Human)	1375464; 1989985; 2712834; 2842184; 2395659; 7951074; 14702039; 16641997; 15489334; 3674882; 9584846; 15280042; 17638863; 18083097; 17897319; 19403677; 19451623; 19897482; 20498373; 21487525; 9804805; 10639192; 12525165; 19995078	https://www.uniprot.org/uniprot/?query=P15309&columns=id,citation,sequence&format=tab
P15328	FOLR1_HUMAN	Homo sapiens (Human)	2768245; 2527252; 1717147; 1840502; 1581364; 9063895; 15489334; 2538429; 3476960; 8033114; 7578066; 8567728; 17566972; 18780401; 19732866; 23851396; 23934049	https://www.uniprot.org/uniprot/?query=P15328&columns=id,citation,sequence&format=tab
P15381	CAC1C_RABIT	Oryctolagus cuniculus (Rabbit)	2474130; 2169433; 1652442; 2173707; 8232554; 9502794; 1325377; 7509046; 7491499; 9278523; 15615847; 17525370; 21127204; 22928916; 23145875; 25548159; 29363593; 22649239	https://www.uniprot.org/uniprot/?query=P15381&columns=id,citation,sequence&format=tab
P15393	C11B1_RAT	Rattus norvegicus (Rat)	2551730; 8473350; 8473352; 8468320; 7626522; 2738055	https://www.uniprot.org/uniprot/?query=P15393&columns=id,citation,sequence&format=tab
P15428	PGDH_HUMAN	Homo sapiens (Human)	2337593; 1697582; 7557451; 9099873; 14702039; 15815621; 15489334; 2025296; 8086429; 10837478; 12788907; 15574495; 16828555; 16757471; 21916491; 22844113; 25586183; 8482380; 18500342; 21072165; 18805827	https://www.uniprot.org/uniprot/?query=P15428&columns=id,citation,sequence&format=tab
P15474	AROQ_STRCO	Streptomyces coelicolor (strain ATCC BAA-471 / A3(2) / M145)	12000953; 2306211; 8798709; 11937054; 15162210; 16106291	https://www.uniprot.org/uniprot/?query=P15474&columns=id,citation,sequence&format=tab
P15498	VAV_HUMAN	Homo sapiens (Human)	2069873; 10760587; 15057824; 2005887; 14702039; 2477241; 7478592; 1565462; 8986718; 9399639; 9697839; 10207103; 11005864; 12393632; 12084069; 12400014; 15661896; 15618286; 15592455; 15558030; 19207108; 21269460;	https://www.uniprot.org/uniprot/?query=P15498&columns=id,citation,sequence&format=tab
P15538	C11B1_HUMAN	Homo sapiens (Human)	2592361; 2401360; 16421571; 15489334; 7903314; 3499608; 1741400; 18215163; 2022736; 9302260; 10599751; 10391209; 10391210; 16046588; 20331679; 20089618; 20947076; 23940125; 24536089; 24022297; 24987415; 26053152; 26476331	https://www.uniprot.org/uniprot/?query=P15538&columns=id,citation,sequence&format=tab
P15539	C11B2_MOUSE	Mus musculus (Mouse)	1686470; 15489334; 2783417	https://www.uniprot.org/uniprot/?query=P15539&columns=id,citation,sequence&format=tab
P15559	NQO1_HUMAN	Homo sapiens (Human)	2843525; 1657151; 14702039; 15616553; 15489334; 21269460; 21636573; 23186163; 28112733; 10543876; 10706635; 11735396; 11587640; 16700548; 1737339; 10447260	https://www.uniprot.org/uniprot/?query=P15559&columns=id,citation,sequence&format=tab
P15682	NCAP_I33A0	Influenza A virus (strain A/Wilson-Smith/1933 H1N1) (Influenza A virus (strain A/WS/1933 H1N1))	2319644; 10559331; 15702989	https://www.uniprot.org/uniprot/?query=P15682&columns=id,citation,sequence&format=tab
P15692	VEGFA_HUMAN	Homo sapiens (Human)	2479986; 2479987; 1711045; 1791831; 1567395; 9054410; 9878851; 9450968; 10464055; 12124351; 19054851; 14574404; 15489334; 7678805; 15340161; 2584205; 10067980; 11563986; 11427521; 11731620; 11978667; 15520188; 14764596; 15896327; 16489009; 26503042; 26789244; 22009797; 9207067; 9336848; 9351807; 9922142; 9634701	https://www.uniprot.org/uniprot/?query=P15692&columns=id,citation,sequence&format=tab
P15693	PPBI1_RAT	Rattus norvegicus (Rat)	2155025; 7744844; 24076154	https://www.uniprot.org/uniprot/?query=P15693&columns=id,citation,sequence&format=tab
P15735	PHKG2_HUMAN	Homo sapiens (Human)	2915644; 9384616; 14702039; 15616553; 15489334; 2948189; 9245685; 10487978; 21269460; 23186163; 24275569; 8896567; 12930917; 17344846	https://www.uniprot.org/uniprot/?query=P15735&columns=id,citation,sequence&format=tab
P15823	ADA1B_RAT	Rattus norvegicus (Rat)	2156222; 1706716; 8406017; 7989580	https://www.uniprot.org/uniprot/?query=P15823&columns=id,citation,sequence&format=tab
P15840	MTSI_SPISQ	Spiroplasma monobiae (strain ATCC 33825 / MQ-1)	2181400	https://www.uniprot.org/uniprot/?query=P15840&columns=id,citation,sequence&format=tab
P15917	LEF_BACAN	Bacillus anthracis	2509294; 10515943; 12004073; 18952800; 12067380; 9563949; 9703991; 10475971; 11104681; 10338520; 8942659; 7851740; 8051039; 9573135; 11162493; 12113932; 11595637; 19651869; 11700563; 14718924; 15911756	https://www.uniprot.org/uniprot/?query=P15917&columns=id,citation,sequence&format=tab
P16050	LOX15_HUMAN	Homo sapiens (Human)	3202857; 9224951; 14702039; 16625196; 15489334; 9700053; 3356688; 1662607; 1944593; 8334154; 9414270; 11418015; 17052953; 18755188; 19528634; 21831839; 23242647; 24282679; 25293588; 17959182	https://www.uniprot.org/uniprot/?query=P16050&columns=id,citation,sequence&format=tab
P16056	MET_MOUSE	Mus musculus (Mouse)	2838789; 2482828; 8384622; 7651534; 11081636; 11896575; 15314156; 16369487; 21183079; 26637977	https://www.uniprot.org/uniprot/?query=P16056&columns=id,citation,sequence&format=tab
P16083	NQO2_HUMAN	Homo sapiens (Human)	1691923; 8182056; 14702039; 14574404; 15489334; 9367528; 9050836; 15078100; 19369195; 21269460; 24275569; 10433694; 15350128; 16129418; 18254726; 18579530; 19236722	https://www.uniprot.org/uniprot/?query=P16083&columns=id,citation,sequence&format=tab
P16092	FGFR1_MOUSE	Mus musculus (Mouse)	1689490; 2161096; 1708247; 2161540; 7897669; 10821861; 16141072; 19468303; 15489334; 7802632; 1309590; 8001822; 8001823; 8663044; 10896947; 12181353; 15383174; 16872596; 17086194; 17728342; 17452648; 19349973; 21183079; 16731982	https://www.uniprot.org/uniprot/?query=P16092&columns=id,citation,sequence&format=tab
P16116	ALDR_BOVIN	Bos taurus (Bovine)	2105951; 16305752; 19393038; 8431420; 2515032	https://www.uniprot.org/uniprot/?query=P16116&columns=id,citation,sequence&format=tab
P16152	CBR1_HUMAN	Homo sapiens (Human)	3141401; 2182121; 1921984; 9740676; 14702039; 10830953; 15489334; 8421682; 7005231; 1597188; 18449627; 19413330; 21269460; 15799708; 17912391; 18826943; 17344335	https://www.uniprot.org/uniprot/?query=P16152&columns=id,citation,sequence&format=tab
P16177	NK3R_RAT	Rattus norvegicus (Rat)	2153106	https://www.uniprot.org/uniprot/?query=P16177&columns=id,citation,sequence&format=tab
P16184	DYR_PNECA	Pneumocystis carinii	2682653; 7866743; 10194348; 10736154; 12037296; 12198294; 15039552; 17019704	https://www.uniprot.org/uniprot/?query=P16184&columns=id,citation,sequence&format=tab
P16207	NRAM_INBVI	Influenza B virus (strain B/Victoria/3/1985)	1695410; 16192481	https://www.uniprot.org/uniprot/?query=P16207&columns=id,citation,sequence&format=tab
P16232	DHI1_RAT	Rattus norvegicus (Rat)	2808402; 15489334; 1508221; 10906322; 12460758; 1733955; 3460996; 1417845	https://www.uniprot.org/uniprot/?query=P16232&columns=id,citation,sequence&format=tab
P16233	LIPP_HUMAN	Homo sapiens (Human)	2479644; 1379598; 8406023; 14702039; 15164054; 15489334; 10769148; 24262094; 25862608; 2106079; 1522902; 8479519; 8029213	https://www.uniprot.org/uniprot/?query=P16233&columns=id,citation,sequence&format=tab
P16234	PGFRA_HUMAN	Homo sapiens (Human)	2544881; 2536956; 8586421; 14702039; 15815621; 15489334; 12808148; 7896447; 2554309; 2173144; 1709159; 1646396; 7679113; 8188664; 7535778; 8760137; 8617789; 8940081; 8943348; 10733900; 11095946; 10947961; 10734113; 11297552; 14644164; 12660384; 12522257; 15928335; 17141222; 17604334; 20660204; 21224473; 21596750; 20972453; 9739761; 15207817; 17419949; 18483217; 28403202; 11882663; 14699510; 17087…	https://www.uniprot.org/uniprot/?query=P16234&columns=id,citation,sequence&format=tab
P16257	TSPO_RAT	Rattus norvegicus (Rat)	2555358; 1332914; 20336621	https://www.uniprot.org/uniprot/?query=P16257&columns=id,citation,sequence&format=tab
P16277	BLK_MOUSE	Mus musculus (Mouse)	2404338; 16141072; 19468303; 15489334; 1714601; 1537861; 1506682; 7690139; 8195169; 7524079; 7608542; 7592958; 7565679; 9177269; 9660839; 9636152; 10449731; 14662906; 12563261; 21183079; 23562159; 8639560	https://www.uniprot.org/uniprot/?query=P16277&columns=id,citation,sequence&format=tab
P16390	KCNA3_MOUSE	Mus musculus (Mouse)	2305265; 15489334; 21183079	https://www.uniprot.org/uniprot/?query=P16390&columns=id,citation,sequence&format=tab
P16453	DCHS_RAT	Rattus norvegicus (Rat)	2300558; 2402512; 1702422	https://www.uniprot.org/uniprot/?query=P16453&columns=id,citation,sequence&format=tab
P16455	MGMT_HUMAN	Homo sapiens (Human)	2405387; 2188979; 2394694; 2359121; 15164054; 15489334; 1985934; 8202360; 7954470; 7766621; 7614699; 23186163; 24275569; 10747039; 10606635; 15964013	https://www.uniprot.org/uniprot/?query=P16455&columns=id,citation,sequence&format=tab
P16469	LOX15_PIG	Sus scrofa (Pig)	2315307; 1601885; 8305485; 17493578; 18311922; 19324874; 22795085	https://www.uniprot.org/uniprot/?query=P16469&columns=id,citation,sequence&format=tab
P16581	LYAM2_HUMAN	Homo sapiens (Human)	1689848; 2466335; 1703529; 16710414; 15489334; 1701274; 18606703; 28011641; 7681016; 7509040; 11081633; 26117840; 7533025; 8557254; 9933738; 10391210; 10982036; 12649084; 24688092; 25787250	https://www.uniprot.org/uniprot/?query=P16581&columns=id,citation,sequence&format=tab
P16591	FER_HUMAN	Homo sapiens (Human)	2725517; 22223638; 14702039; 15372022; 8247543; 2156206; 1990274; 7623846; 9722593; 12972546; 14517306; 16418535; 18985748; 18691976; 19339212; 19159681; 19147545; 19369195; 19738202; 20111072; 21518868; 23186163; 11994747; 1651563; 17344846	https://www.uniprot.org/uniprot/?query=P16591&columns=id,citation,sequence&format=tab
P16638	ACLY_RAT	Rattus norvegicus (Rat)	2295639; 15489334; 8688462; 2176822; 9116495; 12107176; 16396499; 22673903	https://www.uniprot.org/uniprot/?query=P16638&columns=id,citation,sequence&format=tab
P16662	UD2B7_HUMAN	Homo sapiens (Human)	2159463; 14702039; 15815621; 15489334; 19159218; 24275569; 10702251; 15472229; 15470161; 18674515; 18177842; 18719240; 19022937; 23288867; 23756265; 26220143; 17442341; 11186130	https://www.uniprot.org/uniprot/?query=P16662&columns=id,citation,sequence&format=tab
P16753	SCAF_HCMVA	Human cytomegalovirus (strain AD169) (HHV-5) (Human herpesvirus 5)	2161319; 12533697; 15452216; 8985337; 18637507; 8805706; 8805707; 8805708	https://www.uniprot.org/uniprot/?query=P16753&columns=id,citation,sequence&format=tab
P16885	PLCG2_HUMAN	Homo sapiens (Human)	2849563; 16533400; 15616553; 15489334; 11606584; 12181444; 15144186; 19690332; 21269460; 22236196; 23000145; 24869598	https://www.uniprot.org/uniprot/?query=P16885&columns=id,citation,sequence&format=tab
P16924	P4HA1_CHICK	Gallus gallus (Chicken)	2552442	https://www.uniprot.org/uniprot/?query=P16924&columns=id,citation,sequence&format=tab
P17105	IP3KA_RAT	Rattus norvegicus (Rat)	2176078; 2157285; 7646431; 22673903; 15350215	https://www.uniprot.org/uniprot/?query=P17105&columns=id,citation,sequence&format=tab
P17157	PHO85_YEAST	Saccharomyces cerevisiae (strain ATCC 204508 / S288c) (Baker's yeast)	3320965; 3067079; 9169875; 24374639; 8108735; 7939631; 7973730; 7973731; 8539622; 9032248; 9843683; 9725902; 9584169; 9593297; 10620010; 10490639; 10692159; 11069666; 11602261; 11675494; 12006994; 12098764; 12101234; 12407105; 12857883; 14562106; 15057567; 15082539; 15721288; 16308562; 15598647; 16455487; 22106047	https://www.uniprot.org/uniprot/?query=P17157&columns=id,citation,sequence&format=tab
P17164	FUCO_RAT	Rattus norvegicus (Rat)	2482732; 15489334	https://www.uniprot.org/uniprot/?query=P17164&columns=id,citation,sequence&format=tab
P17181	INAR1_HUMAN	Homo sapiens (Human)	2153461; 1370833; 14702039; 10830953; 15489334; 8307198; 7526154; 7665574; 9121453; 10049744; 14532120; 15337770; 18056411; 19413330; 19561067; 19349973; 19690332; 24075985; 23186163; 21854986; 24704786	https://www.uniprot.org/uniprot/?query=P17181&columns=id,citation,sequence&format=tab
P17200	ACM4_CHICK	Gallus gallus (Chicken)	2154460	https://www.uniprot.org/uniprot/?query=P17200&columns=id,citation,sequence&format=tab
P17252	KPCA_HUMAN	Homo sapiens (Human)	2336401; 19054851; 16625196; 15489334; 1714454; 12665801; 9738012; 9830023; 9873035; 9927633; 10848585; 11909826; 12893243; 12724315; 12832403; 15526160; 15016832; 15247289; 15504744; 16129412; 17081983; 17893151; 18056764; 18088087; 18691976; 18669648; 19413330; 19176525; 19690332; 19608861; 20068231; 21269460; 21576361; 12417014; 19969380; 22814378; 23990668; 23186163; 24275569; 27925688; 28028…	https://www.uniprot.org/uniprot/?query=P17252&columns=id,citation,sequence&format=tab
P17439	GLCM_MOUSE	Mus musculus (Mouse)	2740343; 16141072; 15489334; 1317175; 1594045; 16170054; 19349973; 21183079; 22665763; 24211208; 27789271; 27378698	https://www.uniprot.org/uniprot/?query=P17439&columns=id,citation,sequence&format=tab
P17516	AK1C4_HUMAN	Homo sapiens (Human)	8274401; 7650035; 7626489; 10634139; 10672042; 11158055; 15164054; 15489334; 2187532; 8172617; 1530633; 21802064; 24275569;	https://www.uniprot.org/uniprot/?query=P17516&columns=id,citation,sequence&format=tab
P17538	CTRB1_HUMAN	Homo sapiens (Human)	2917002; 15616553; 15489334	https://www.uniprot.org/uniprot/?query=P17538&columns=id,citation,sequence&format=tab
P17597	ILVB_ARATH	Arabidopsis thaliana (Mouse-ear cress)	16665813; 2336405; 11130713; 27862469; 14593172; 16667374; 16668488; 8913312; 9355748; 9677339; 10386618; 19342247; 20598554; 21838297; 22905906; 22430369; 16407096; 19187232	https://www.uniprot.org/uniprot/?query=P17597&columns=id,citation,sequence&format=tab
P17612	KAPCA_HUMAN	Homo sapiens (Human)	2843813; 14702039; 15489334; 10906071; 10982398; 10841548; 12372837; 15096524; 15642694; 15905176; 16387847; 17565987; 17693412; 17909264; 17333334; 18691976; 18836454; 18178622; 19210988; 19369195; 19690332; 20356841; 19949837; 21085490; 21269460; 21514275; 21812984; 21423175; 24275569; 25255805; 24747643; 25807930; 25944712; 16765046; 20137943; 20481595; 20732331; 21774789; 17344846; 24571724; …	https://www.uniprot.org/uniprot/?query=P17612&columns=id,citation,sequence&format=tab
P17655	CAN2_HUMAN	Homo sapiens (Human)	2852952; 10944468; 14702039; 16710414; 15489334; 2539381; 12665801; 17650508; 22814378; 24275569; 10639123; 21269460	https://www.uniprot.org/uniprot/?query=P17655&columns=id,citation,sequence&format=tab
P17706	PTN2_HUMAN	Homo sapiens (Human)	2546150; 14702039; 16177791; 15489334; 1731319; 7593185; 9361013; 9488479; 10734133; 12359225; 11909529; 12138178; 12612081; 15030318; 14966296; 15609043; 15592458; 15696169; 16431927; 16595549; 17210636; 18819921; 18669648; 20068231; 21269460; 22080863; 21406692; 23006999; 23186163; 24275569; 11907034	https://www.uniprot.org/uniprot/?query=P17706&columns=id,citation,sequence&format=tab
P17707	DCAM_HUMAN	Homo sapiens (Human)	2460457; 17974005; 14574404; 15489334; 2687270; 1917972; 10574985; 10029540; 18669648; 10378277; 11583147	https://www.uniprot.org/uniprot/?query=P17707&columns=id,citation,sequence&format=tab
P17708	DCAM_RAT	Rattus norvegicus (Rat)	2323572; 2460457; 1936275; 8314573; 15489334	https://www.uniprot.org/uniprot/?query=P17708&columns=id,citation,sequence&format=tab
P17712	HXK4_RAT	Rattus norvegicus (Rat)	2909525; 2396986; 2550428; 2662183; 2590200; 1999433; 6477520; 3515342; 10456334; 12513690; 16542652; 24187134	https://www.uniprot.org/uniprot/?query=P17712&columns=id,citation,sequence&format=tab
P17861	XBP1_HUMAN	Homo sapiens (Human)	2321018; 2196176; 8349596; 11779464; 15461802; 10591208; 15489334; 1903538; 8627152; 8657566; 10375612; 11460154; 12949534; 15466483; 17110785; 16461360; 17765680; 19622636; 19394296; 19416856; 20348923; 20955178; 21233347; 23529610; 23184933; 23186163; 25280941; 25239945; 25190803; 16959974; 17224074	https://www.uniprot.org/uniprot/?query=P17861&columns=id,citation,sequence&format=tab
P17865	FTSZ_BACSU	Bacillus subtilis (strain 168)	3139638; 9384377; 19383706; 2108961; 15317782; 16159787; 18284588; 23836667; 17900614; 18801997; 19383143; 25848052	https://www.uniprot.org/uniprot/?query=P17865&columns=id,citation,sequence&format=tab
P17931	LEG3_HUMAN	Homo sapiens (Human)	2261464; 2402511; 2022338; 2009535; 7682704; 9439577; 14702039; 12508121; 15489334; 8253806; 9501082; 15181153; 19594635; 19497882; 19616076; 21269460; 23186163; 24945728; 25944712; 27693506; 9582341	https://www.uniprot.org/uniprot/?query=P17931&columns=id,citation,sequence&format=tab
P17936	IBP3_HUMAN	Homo sapiens (Human)	2464130; 1695633; 7508771; 12853948; 12690205; 15489334; 1697583; 1726837; 15340161; 14561895; 14760718; 16335952; 19159218; 19139490; 20353938; 26091039; 16959974	https://www.uniprot.org/uniprot/?query=P17936&columns=id,citation,sequence&format=tab
P17948	VGFR1_HUMAN	Homo sapiens (Human)	2158038; 8248162; 10471394; 18593464; 18515749; 20512933; 14702039; 15057823; 15489334; 3040650; 9722576; 7824266; 8605350; 9299537; 9600074; 11141500; 11513746; 11811792; 11312102; 14633857; 12796773; 15001553; 15735759; 16685275; 16286478; 18079407; 18583712; 20551949; 21212275; 22016384; 21752276; 17002866; 18680722; 19230644; 19761875; 20127948; 21711246; 21558755; 9393862; 10543948; 14684734…	https://www.uniprot.org/uniprot/?query=P17948&columns=id,citation,sequence&format=tab
P18031	PTN1_HUMAN	Homo sapiens (Human)	2157211; 2164224; 11780052; 15489334; 2546149; 8491187; 1739967; 9355745; 10480872; 11579209; 15592455; 18819921; 18691976; 21135139; 20068231; 21269460; 22169477; 21406692; 23186163; 29043977; 8128219; 9391040; 9553104; 9922143; 12802338; 12802339; 15919835	https://www.uniprot.org/uniprot/?query=P18031&columns=id,citation,sequence&format=tab
P18054	LOX12_HUMAN	Homo sapiens (Human)	2244907; 2377602; 2217179; 16625196; 15489334; 1447217; 1570320; 8304420; 1851637; 8250832; 8319693; 8500694; 8912711; 9751607; 16638750; 17493578; 18311922; 18755188; 22237009; 23578768; 22984144; 23504711; 24282679; 25036362; 15308583; 17151091; 17460548	https://www.uniprot.org/uniprot/?query=P18054&columns=id,citation,sequence&format=tab
P18065	IBP2_HUMAN	Homo sapiens (Human)	2479552; 1697583; 1710112; 1712312; 1376411; 15815621; 15489334; 1726837; 19081843; 24275569; 17020769	https://www.uniprot.org/uniprot/?query=P18065&columns=id,citation,sequence&format=tab
P18067	RAB7A_CANLF	Canis lupus familiaris (Dog) (Canis familiaris)	2115402; 2123294; 8522602; 9490721; 16282324	https://www.uniprot.org/uniprot/?query=P18067&columns=id,citation,sequence&format=tab
P18089	ADA2B_HUMAN	Homo sapiens (Human)	2164221; 2172775; 11056163; 15037199; 15815621; 15489334; 2173582; 23105096; 24114805; 27901063; 26811329	https://www.uniprot.org/uniprot/?query=P18089&columns=id,citation,sequence&format=tab
P18090	ADRB1_RAT	Rattus norvegicus (Rat)	1695899; 2167473; 12391161; 16316992; 22673903	https://www.uniprot.org/uniprot/?query=P18090&columns=id,citation,sequence&format=tab
P18113	THB_RAT	Rattus norvegicus (Rat)	2457590; 2899322; 2539642; 20078863; 20610536	https://www.uniprot.org/uniprot/?query=P18113&columns=id,citation,sequence&format=tab
P18125	CP7A1_RAT	Rattus norvegicus (Rat)	1694852; 2335522; 2806567; 1693613; 2007596; 8021257; 2261433; 1420318; 11278771	https://www.uniprot.org/uniprot/?query=P18125&columns=id,citation,sequence&format=tab
P18130	ADA1A_BOVIN	Bos taurus (Bovine)	1970822; 1966743	https://www.uniprot.org/uniprot/?query=P18130&columns=id,citation,sequence&format=tab
P18203	FKB1A_BOVIN	Bos taurus (Bovine)	16305752; 2253615; 1915353; 1718307; 1701173; 2477715; 1706222; 1710319; 1868545; 1710782; 2041572; 7543369	https://www.uniprot.org/uniprot/?query=P18203&columns=id,citation,sequence&format=tab
P18266	GSK3B_RAT	Rattus norvegicus (Rat)	2164470; 7686508; 8382613; 9482734; 16815997; 17242403; 18424437; 22673903	https://www.uniprot.org/uniprot/?query=P18266&columns=id,citation,sequence&format=tab
P18405	S5A1_HUMAN	Homo sapiens (Human)	2339109; 1686016; 10931946; 14702039; 15489334; 11678334; 22814378	https://www.uniprot.org/uniprot/?query=P18405&columns=id,citation,sequence&format=tab
P18433	PTPRA_HUMAN	Homo sapiens (Human)	2169617; 2170109; 2175890; 2172030; 14702039; 17974005; 11780052; 15489334; 17081983; 19369195; 19690332; 20068231; 21406692; 22801373; 23186163; 24275569; 25944712	https://www.uniprot.org/uniprot/?query=P18433&columns=id,citation,sequence&format=tab
P18440	ARY1_HUMAN	Homo sapiens (Human)	2340091; 1968463; 8442668; 9168895; 9511183; 10862520; 16416399; 14702039; 15489334; 1676262; 9173883; 22814378; 17656365; 7585580; 9511182; 9682272	https://www.uniprot.org/uniprot/?query=P18440&columns=id,citation,sequence&format=tab
P18493	PARP1_BOVIN	Bos taurus (Bovine)	2119324; 2450019	https://www.uniprot.org/uniprot/?query=P18493&columns=id,citation,sequence&format=tab
P18654	KS6A3_MOUSE	Mus musculus (Mouse)	12016217; 19468303; 2779569; 10480933; 10856237; 14504289; 15109498; 17785202; 17906627; 21183079; 22827337; 18084304; 19956600	https://www.uniprot.org/uniprot/?query=P18654&columns=id,citation,sequence&format=tab
P18669	PGAM1_HUMAN	Homo sapiens (Human)	2846553; 15489334; 2846554; 9150946; 18669648; 19690332; 20068231; 21269460; 21406692; 22157007; 23186163; 24275569; 25944712; 15883004; 23653202	https://www.uniprot.org/uniprot/?query=P18669&columns=id,citation,sequence&format=tab
P18825	ADA2C_HUMAN	Homo sapiens (Human)	2842764; 9371698; 10801795; 15319474; 1849485	https://www.uniprot.org/uniprot/?query=P18825&columns=id,citation,sequence&format=tab
P18841	ADA1B_MESAU	Mesocricetus auratus (Golden hamster)	2845398; 1346134	https://www.uniprot.org/uniprot/?query=P18841&columns=id,citation,sequence&format=tab
P18846	ATF1_HUMAN	Homo sapiens (Human)	2196176; 1655749; 14702039; 16541075; 15489334; 2516827; 11063792; 8621702; 15884099; 18794154; 18669648; 19690332; 20980392; 20068231; 23186163; 28112733	https://www.uniprot.org/uniprot/?query=P18846&columns=id,citation,sequence&format=tab
P18858	DNLI1_HUMAN	Homo sapiens (Human)	2204063; 14702039; 15057824; 15489334; 1881902; 17081983; 16964243; 17693683; 18669648; 19413330; 19690332; 20068231; 21269460; 21406692; 23186163; 24911150; 15565146; 1581963; 16959974	https://www.uniprot.org/uniprot/?query=P18858&columns=id,citation,sequence&format=tab
P18871	ADA2A_PIG	Sus scrofa (Pig)	2170371; 8385131	https://www.uniprot.org/uniprot/?query=P18871&columns=id,citation,sequence&format=tab
P18886	CPT2_RAT	Rattus norvegicus (Rat)	2355018; 9136891; 1869564; 16781677; 16615913; 17585909	https://www.uniprot.org/uniprot/?query=P18886&columns=id,citation,sequence&format=tab
P18901	DRD1_RAT	Rattus norvegicus (Rat)	2168556; 2168520; 1402930; 2138567; 11331877	https://www.uniprot.org/uniprot/?query=P18901&columns=id,citation,sequence&format=tab
P18911	RARG_MOUSE	Mus musculus (Mouse)	2544807; 2157970; 16141072; 15489334; 2157210; 8388780; 15327771; 19389355; 20043900; 24129315	https://www.uniprot.org/uniprot/?query=P18911&columns=id,citation,sequence&format=tab
P19020	DRD3_RAT	Rattus norvegicus (Rat)	1975644; 2039532; 8333859; 14499480; 1358063	https://www.uniprot.org/uniprot/?query=P19020&columns=id,citation,sequence&format=tab
P19021	AMD_HUMAN	Homo sapiens (Human)	2357221; 7999037; 12699694; 14702039; 15372022; 15489334; 9110174; 8144680; 10574929; 17081983; 18669648; 21406692; 23186163	https://www.uniprot.org/uniprot/?query=P19021&columns=id,citation,sequence&format=tab
P19091	ANDR_MOUSE	Mus musculus (Mouse)	2403358; 2178222; 1883336; 1681426; 12058073; 15199138; 15882980; 15988012; 16446156; 21183079; 22170608; 23487765; 28751364; 17911242	https://www.uniprot.org/uniprot/?query=P19091&columns=id,citation,sequence&format=tab
P19099	C11B2_HUMAN	Homo sapiens (Human)	2592361; 2256920; 11856349; 23322723; 1594605; 1346492; 8439335; 9177280; 9625333; 9814506; 9931115; 10391209; 10391210; 11238478; 12788848	https://www.uniprot.org/uniprot/?query=P19099&columns=id,citation,sequence&format=tab
P19111	PPBI_BOVIN	Bos taurus (Bovine)	8452539; 3902089; 3458202	https://www.uniprot.org/uniprot/?query=P19111&columns=id,citation,sequence&format=tab
P19120	HSP7C_BOVIN	Bos taurus (Bovine)	2216746; 16305752; 2143562; 8175707; 9585559; 9799500; 10451379; 18550409	https://www.uniprot.org/uniprot/?query=P19120&columns=id,citation,sequence&format=tab
P19156	ATP4A_PIG	Sus scrofa (Pig)	2848518; 3017315; 8886014; 1720615; 7797539; 21224846	https://www.uniprot.org/uniprot/?query=P19156&columns=id,citation,sequence&format=tab
P19320	VCAM1_HUMAN	Homo sapiens (Human)	2688898; 1699207; 1707873; 1715583; 14702039; 16710414; 15489334; 1379595; 1707234; 1377228; 15340161; 16335952; 7531291; 7539925; 15299708	https://www.uniprot.org/uniprot/?query=P19320&columns=id,citation,sequence&format=tab
P19327	5HT1A_RAT	Rattus norvegicus (Rat)	2156831; 2167416; 2140514; 18685031	https://www.uniprot.org/uniprot/?query=P19327&columns=id,citation,sequence&format=tab
P19328	ADA2B_RAT	Rattus norvegicus (Rat)	2158103; 15993847; 7755946	https://www.uniprot.org/uniprot/?query=P19328&columns=id,citation,sequence&format=tab
P19367	HXK1_HUMAN	Homo sapiens (Human)	3207429; 9531504; 15164054; 15489334; 10978502; 1985912; 1637300; 9028305; 8706938; 19413330; 19536174; 21269460; 22304920; 25944712; 27374331; 9493266; 9735292; 10574795; 10686099; 7655856; 12393545; 25190649; 25316723; 30778173	https://www.uniprot.org/uniprot/?query=P19367&columns=id,citation,sequence&format=tab
P19438	TNR1A_HUMAN	Homo sapiens (Human)	2158862; 2158863; 1702293; 1698610; 2170974; 1315717; 14702039; 19906316; 16541075; 15489334; 8015639; 2153136; 9557650; 10356400; 10542291; 10359574; 9915703; 15465831; 15247912; 16709567; 21976655; 22801493; 24130170; 28659487; 8387891; 8939750; 10199409; 10902757; 11443543; 13130484; 14610673	https://www.uniprot.org/uniprot/?query=P19438&columns=id,citation,sequence&format=tab
P19490	GRIA1_RAT	Rattus norvegicus (Rat)	2480522; 2166337; 2168579; 1699275; 7877986; 8848293; 9405465; 9677374; 12070168; 15456832; 16793768; 16630835; 18031684; 18817736; 19234459; 19265014; 20805473; 17069616; 21639859	https://www.uniprot.org/uniprot/?query=P19490&columns=id,citation,sequence&format=tab
P19491	GRIA2_RAT	Rattus norvegicus (Rat)	2166337; 2168579; 1699567; 9351977; 1717158; 9697855; 10027300; 1699275; 8848293; 9069286; 10414981; 12657670; 14687553; 15240807; 16037816; 16793768; 16630835; 18817736; 19234459; 19265014; 20547133; 21172611; 21496646; 27756895; 9804426; 11086992; 12501192; 12215417; 12015593; 12593667; 12872125; 12730367; 16192394; 15591246; 17018279; 16483599; 19946266; 21317873; 21846932; 25103405	https://www.uniprot.org/uniprot/?query=P19491&columns=id,citation,sequence&format=tab
P19492	GRIA3_RAT	Rattus norvegicus (Rat)	2166337; 2168579; 1699567; 1699275; 10027300; 9069286; 10414981; 18817736; 19265014; 24090084; 19003990; 20199107; 21317871	https://www.uniprot.org/uniprot/?query=P19492&columns=id,citation,sequence&format=tab
P19493	GRIA4_RAT	Rattus norvegicus (Rat)	2166337; 1977421; 1699275; 1372042; 12603841; 10027300; 12471040; 12574408; 18817736; 19234459; 19265014; 24090084; 19102704; 19022251; 20107073	https://www.uniprot.org/uniprot/?query=P19493&columns=id,citation,sequence&format=tab
P19525	E2AK2_HUMAN	Homo sapiens (Human)	1695551; 1373553; 8921913; 8812437; 9726442; 14702039; 15815621; 15489334; 8576172; 9079663; 9143277; 9781815; 10390359; 10848580; 11438532; 11152499; 11337501; 11160738; 11836380; 12882984; 15229216; 15299030; 15121867; 15207627; 17158706; 16373505; 17079286; 17196820; 18835251; 18096616; 18669648; 19507191; 19229320; 19690332; 19189853; 20171114; 20395957; 21123651; 19840259; 20685959; 20068231…	https://www.uniprot.org/uniprot/?query=P19525&columns=id,citation,sequence&format=tab
P19634	SL9A1_HUMAN	Homo sapiens (Human)	2536298; 2154036; 1712287; 8283968; 10913675; 16710414; 15489334; 8068684; 8967452; 8901634; 9688597; 10713111; 11696366; 11350981; 12226101; 12809501; 15035633; 14680478; 17525332; 18088087; 18669648; 19690332; 20068231; 21392185; 21406692; 23186163; 24275569; 30287853; 25205112; 15677483; 16511206; 16710297; 17050540; 30237576	https://www.uniprot.org/uniprot/?query=P19634&columns=id,citation,sequence&format=tab
P19643	AOFB_RAT	Rattus norvegicus (Rat)	2974701; 15489334; 9162023	https://www.uniprot.org/uniprot/?query=P19643&columns=id,citation,sequence&format=tab
P19754	ADCY1_BOVIN	Bos taurus (Bovine)	2472670; 2022671; 19029295; 9391039	https://www.uniprot.org/uniprot/?query=P19754&columns=id,citation,sequence&format=tab
P19784	CSK22_HUMAN	Homo sapiens (Human)	2174700; 15489334; 11239457; 11704824; 12393879; 16193064; 12631575; 18691976; 19387553; 19387552; 19387551; 19387550; 19387549; 19369195; 19608861; 21269460; 23186163; 19193990; 21241709; 17344846	https://www.uniprot.org/uniprot/?query=P19784&columns=id,citation,sequence&format=tab
P19785	ESR1_MOUSE	Mus musculus (Mouse)	2484714; 16141072; 10899303; 7641693; 9448000; 10207113; 10840033; 17595322; 8999954; 11226831; 9192892; 10788465; 11704680; 15140878; 15988012; 20005806; 22031296	https://www.uniprot.org/uniprot/?query=P19785&columns=id,citation,sequence&format=tab
P19793	RXRA_HUMAN	Homo sapiens (Human)	2159111; 18619963; 14702039; 15164053; 15489334; 1310260; 9267036; 10567404; 10195690; 11162439; 11259580; 11915042; 12039952; 12145331; 15047147; 14981089; 15509776; 16574651; 16912044; 17761950; 17205979; 18669648; 19786558; 20078863; 20215566; 20068231; 23186163; 24275569; 25417649; 26463675; 28112733; 28167758; 28698609; 30216632; 7925381; 7746322; 7760929; 9698548; 10698945; 10835357; 109708…	https://www.uniprot.org/uniprot/?query=P19793&columns=id,citation,sequence&format=tab
P19801	AOC1_HUMAN	Homo sapiens (Human)	2217167; 8182053; 8595053; 12853948; 15489334; 8144586; 19764817	https://www.uniprot.org/uniprot/?query=P19801&columns=id,citation,sequence&format=tab
P19821	DPO1_THEAQ	Thermus aquaticus	2649500; 7896728; 7637814; 7568114; 8717047; 9857206; 9605316; 10449720	https://www.uniprot.org/uniprot/?query=P19821&columns=id,citation,sequence&format=tab
P19838	NFKB1_HUMAN	Homo sapiens (Human)	2203531; 2234062; 1992489; 8825636; 14702039; 17974005; 15489334; 1740106; 8087845; 8152812; 8628291; 8710491; 9315679; 9529257; 10469655; 9950430; 10970863; 11094166; 11327828; 11468175; 11466314; 11297557; 11526476; 13679070; 11739381; 12393603; 12471036; 12871932; 12482991; 14769797; 15169888; 15102766; 15485931; 14743216; 17003112; 18669648; 19690332; 21269460; 23186163; 24275569; 26279205; 2…	https://www.uniprot.org/uniprot/?query=P19838&columns=id,citation,sequence&format=tab
P19969	GBRA5_RAT	Rattus norvegicus (Rat)	2561977; 2153588; 2157817	https://www.uniprot.org/uniprot/?query=P19969&columns=id,citation,sequence&format=tab
P19971	TYPH_HUMAN	Homo sapiens (Human)	2467210; 1580101; 10591208; 15489334; 1570012; 1400349; 1590793; 21269460; 24275569; 14725767; 16803458; 19555658; 9924029; 12177387	https://www.uniprot.org/uniprot/?query=P19971&columns=id,citation,sequence&format=tab
P20236	GBRA3_RAT	Rattus norvegicus (Rat)	2153588; 1966765; 15057822; 22673903; 24090084	https://www.uniprot.org/uniprot/?query=P20236&columns=id,citation,sequence&format=tab
P20248	CCNA2_HUMAN	Homo sapiens (Human)	1967822; 8202514; 14702039; 15815621; 15489334; 1312467; 17698606; 19369195; 21269460; 21540187; 21596315; 22814378; 23186163; 24101496; 7630397; 8684460; 8756328; 18691976	https://www.uniprot.org/uniprot/?query=P20248&columns=id,citation,sequence&format=tab
P20272	CNR1_RAT	Rattus norvegicus (Rat)	2165569; 8832654; 7876112; 10362691; 10891614; 16033894; 17895407; 21895628; 23955712; 26671069	https://www.uniprot.org/uniprot/?query=P20272&columns=id,citation,sequence&format=tab
P20288	DRD2_BOVIN	Bos taurus (Bovine)	2137198	https://www.uniprot.org/uniprot/?query=P20288&columns=id,citation,sequence&format=tab
P20291	AL5AP_RAT	Rattus norvegicus (Rat)	2300173; 15489334; 2300172	https://www.uniprot.org/uniprot/?query=P20291&columns=id,citation,sequence&format=tab
P20292	AL5AP_HUMAN	Homo sapiens (Human)	2300173; 1673682; 15057823; 15489334; 8440384; 8245774; 14770184; 17304054; 19233132; 21269460; 25944712; 17600184	https://www.uniprot.org/uniprot/?query=P20292&columns=id,citation,sequence&format=tab
P20309	ACM3_HUMAN	Homo sapiens (Human)	3443095; 3272174; 15014171; 16710414; 15489334; 11238933; 7565628; 22077972; 21056967; 23521066; 15870063	https://www.uniprot.org/uniprot/?query=P20309&columns=id,citation,sequence&format=tab
P20366	TKN1_HUMAN	Homo sapiens (Human)	3770210; 12853948; 12690205; 15489334; 1708336; 3038549; 9846828; 2284201; 21314817; 16503654	https://www.uniprot.org/uniprot/?query=P20366&columns=id,citation,sequence&format=tab
P20393	NR1D1_HUMAN	Homo sapiens (Human)	2539258; 1971514; 15489334; 1850510; 12021280; 15761026; 16968709; 16484495; 17892483; 18006707; 19710360; 20414452; 20534529; 21874017; 22170608; 21479263; 22682217; 22613952; 22184247; 23398316; 24415752; 24275569; 26392558; 27238018; 9660968	https://www.uniprot.org/uniprot/?query=P20393&columns=id,citation,sequence&format=tab
P20444	KPCA_MOUSE	Mus musculus (Mouse)	2469625; 2601739; 8321321; 7844141; 9508782; 10092232; 12881490; 19147982; 21183079; 20093473; 31578312	https://www.uniprot.org/uniprot/?query=P20444&columns=id,citation,sequence&format=tab
P20456	IMPA1_BOVIN	Bos taurus (Bovine)	1690719; 9462881; 15858264	https://www.uniprot.org/uniprot/?query=P20456&columns=id,citation,sequence&format=tab
P20618	PSB1_HUMAN	Homo sapiens (Human)	2025653; 19054851; 14574404; 15489334; 2306472; 8610016; 12181345; 14550573; 14732874; 15244466; 17323924; 19608861; 21269460; 22814378; 23186163; 25944712; 27176742; 26133119; 25599644; 27428775; 27342858; 27493187	https://www.uniprot.org/uniprot/?query=P20618&columns=id,citation,sequence&format=tab
P20701	ITAL_HUMAN	Homo sapiens (Human)	2537322; 10493829; 15616553; 15489334; 8099450; 8103515; 8097887; 11812992; 15356110; 15528364; 16301335; 18020948; 19349973; 23775590; 27055590; 29100055; 7479767; 8805579; 10493852; 12526797	https://www.uniprot.org/uniprot/?query=P20701&columns=id,citation,sequence&format=tab
P20789	NTR1_RAT	Rattus norvegicus (Rat)	1694443; 23051748; 24453215; 26205105	https://www.uniprot.org/uniprot/?query=P20789&columns=id,citation,sequence&format=tab
P20794	MAK_HUMAN	Homo sapiens (Human)	12084720; 21835304; 21825139; 21697133; 14574404; 2183027; 16951154; 21986944; 17344846	https://www.uniprot.org/uniprot/?query=P20794&columns=id,citation,sequence&format=tab
P20813	CP2B6_HUMAN	Homo sapiens (Human)	2573390; 14702039; 15057824; 2813061; 10768437; 11695850; 12865317; 21289075; 24275569; 20061448; 21875942; 22909231; 15622315; 15194512; 20639527; 20860463; 11243870; 11470993; 12642465; 12721789; 14551287; 15190123; 15469410	https://www.uniprot.org/uniprot/?query=P20813&columns=id,citation,sequence&format=tab
P20815	CP3A5_HUMAN	Homo sapiens (Human)	2732228; 2802615; 14702039; 12690205; 12853948; 15489334; 11266076; 8569713; 7811260; 10681376; 11093772; 11726664; 12865317; 24275569; 8619878; 11502729; 12893984; 15469410	https://www.uniprot.org/uniprot/?query=P20815&columns=id,citation,sequence&format=tab
P20839	IMDH1_HUMAN	Homo sapiens (Human)	1969416; 14702039; 12853948; 12690205; 15489334; 7903306; 15028279; 7763314; 14766016; 21269460; 23186163; 11875049; 11875050; 16384941	https://www.uniprot.org/uniprot/?query=P20839&columns=id,citation,sequence&format=tab
P20852	CP2A5_MOUSE	Mus musculus (Mouse)	2703500; 2733794; 10490589	https://www.uniprot.org/uniprot/?query=P20852&columns=id,citation,sequence&format=tab
P20961	PAI1_RAT	Rattus norvegicus (Rat)	2298740; 3149611; 28722352	https://www.uniprot.org/uniprot/?query=P20961&columns=id,citation,sequence&format=tab
P21127	CD11B_HUMAN	Homo sapiens (Human)	2217177; 2006197; 1639388; 8195233; 9750192; 16710414; 15489334; 9580558; 10882096; 14511641; 12501247; 12624090; 15883043; 17081983; 16964243; 16327805; 18216018; 18220336; 18669648; 19690332; 20068231; 21406692; 23186163; 24275569; 25965346; 28112733; 17344846	https://www.uniprot.org/uniprot/?query=P21127&columns=id,citation,sequence&format=tab
P21139	MA2C1_RAT	Rattus norvegicus (Rat)	2211613	https://www.uniprot.org/uniprot/?query=P21139&columns=id,citation,sequence&format=tab
P21275	BMP4_MOUSE	Mus musculus (Mouse)	8507180; 8358941; 7499338; 15489334; 1970330; 11260715; 14623234; 15206957; 14973287; 15039429; 15671031; 15975920; 16604073; 17301089; 17472960	https://www.uniprot.org/uniprot/?query=P21275&columns=id,citation,sequence&format=tab
P21281	VATB2_HUMAN	Homo sapiens (Human)	1373501; 7945239; 14702039; 15489334; 7706273; 2145275; 12643545; 17081065; 21269460; 24913193; 25915598; 25944712	https://www.uniprot.org/uniprot/?query=P21281&columns=id,citation,sequence&format=tab
P21396	AOFA_RAT	Rattus norvegicus (Rat)	1368522; 1526120; 9162023; 22673903; 15050826	https://www.uniprot.org/uniprot/?query=P21396&columns=id,citation,sequence&format=tab
P21397	AOFA_HUMAN	Homo sapiens (Human)	3418353; 3387449; 1886775; 2023912; 14702039; 15772651; 15489334; 1432104; 8584674; 7519662; 3178846; 2764901; 11812236; 8316221; 8211186; 9799080; 24275569; 16129825; 18391214; 16959974; 21179162; 24169519	https://www.uniprot.org/uniprot/?query=P21397&columns=id,citation,sequence&format=tab
P21398	AOFA_BOVIN	Bos taurus (Bovine)	2719656;	https://www.uniprot.org/uniprot/?query=P21398&columns=id,citation,sequence&format=tab
P21447	MDR1A_MOUSE	Mus musculus (Mouse)	1969610; 1972547; 2473069; 8898203; 21183079; 19325113	https://www.uniprot.org/uniprot/?query=P21447&columns=id,citation,sequence&format=tab
P21451	EDNRB_RAT	Rattus norvegicus (Rat)	1312429; 2175397; 8371713	https://www.uniprot.org/uniprot/?query=P21451&columns=id,citation,sequence&format=tab
P21452	NK2R_HUMAN	Homo sapiens (Human)	2173708; 1845990; 1659296; 1659297; 1710456; 1848773; 14702039; 15489334	https://www.uniprot.org/uniprot/?query=P21452&columns=id,citation,sequence&format=tab
P21453	S1PR1_HUMAN	Homo sapiens (Human)	2160972; 9409733; 10982820; 14702039; 16710414; 15489334; 8626678; 9488656; 10383399; 11604399; 11583630; 11230698; 15750791; 19286607; 22344443	https://www.uniprot.org/uniprot/?query=P21453&columns=id,citation,sequence&format=tab
P21462	FPR1_HUMAN	Homo sapiens (Human)	2161213; 2176894; 1712023; 1612600; 8224916; 15057824; 15489334; 1445895; 10514456; 15153520; 25109685	https://www.uniprot.org/uniprot/?query=P21462&columns=id,citation,sequence&format=tab
P21552	WNT2_MOUSE	Mus musculus (Mouse)	2693041; 2279700; 16141072; 15489334; 19686689; 20018874; 21704027	https://www.uniprot.org/uniprot/?query=P21552&columns=id,citation,sequence&format=tab
P21554	CNR1_HUMAN	Homo sapiens (Human)	2263478; 1718258; 7876112; 15620723; 14702039; 14574404; 15489334; 17895407; 21895628; 18177726; 23955712; 12237474; 27768894; 27851727	https://www.uniprot.org/uniprot/?query=P21554&columns=id,citation,sequence&format=tab
P21556	PTAFR_CAVPO	Cavia porcellus (Guinea pig)	1846231	https://www.uniprot.org/uniprot/?query=P21556&columns=id,citation,sequence&format=tab
P21588	5NTD_RAT	Rattus norvegicus (Rat)	2298743; 2148114	https://www.uniprot.org/uniprot/?query=P21588&columns=id,citation,sequence&format=tab
P21589	5NTD_HUMAN	Homo sapiens (Human)	2129526; 16303743; 14574404; 8566797; 2173922; 19159218; 19349973; 21933152; 24275569; 23142347; 21288095; 24887587	https://www.uniprot.org/uniprot/?query=P21589&columns=id,citation,sequence&format=tab
P21643	T23O_RAT	Rattus norvegicus (Rat)	2372286; 15489334; 3582368; 6327261; 1511007; 22673903	https://www.uniprot.org/uniprot/?query=P21643&columns=id,citation,sequence&format=tab
P21673	SAT1_HUMAN	Homo sapiens (Human)	1985966; 1652956; 1417826; 8573111; 14702039; 15489334; 2241897; 16455797; 17516632; 16544326; 12215835	https://www.uniprot.org/uniprot/?query=P21673&columns=id,citation,sequence&format=tab
P21675	TAF1_HUMAN	Homo sapiens (Human)	2038334; 3169001; 7680771; 17273961; 15772651; 12928496; 17952504; 8450888; 8625415; 8647434; 8649420; 9660973; 9858607; 10759893; 11278496; 12093919; 12842904; 15053879; 15960975; 15870300; 18669648; 19690332; 20068231; 22711989; 23184149; 24275569; 28112733; 10827952; 22464331; 25412659; 26365797; 27007846; 17344846; 26637982; 25644381	https://www.uniprot.org/uniprot/?query=P21675&columns=id,citation,sequence&format=tab
P21709	EPHA1_HUMAN	Homo sapiens (Human)	2825356; 10369740; 18593464; 12853948; 12690205; 15489334; 9267020; 17634955; 19118217; 20043122; 20596523; 21406692; 18728013; 17344846; 19369195	https://www.uniprot.org/uniprot/?query=P21709&columns=id,citation,sequence&format=tab
P21728	DRD1_HUMAN	Homo sapiens (Human)	2144334; 2168520; 1975640; 8471124; 14702039; 15489334; 10618483; 21179162	https://www.uniprot.org/uniprot/?query=P21728&columns=id,citation,sequence&format=tab
P21729	GRPR_MOUSE	Mus musculus (Mouse)	1671171; 1707129; 8391296; 10689196; 16141072; 15489334; 9345264; 12526815; 12176666; 17653196; 26658875; 28280205	https://www.uniprot.org/uniprot/?query=P21729&columns=id,citation,sequence&format=tab
P21730	C5AR1_HUMAN	Homo sapiens (Human)	2007135; 1847994; 15057824; 15489334; 8383526; 8182049; 7622471; 7642584; 9553099; 10636859; 11342590; 12464600; 12835319; 15153520; 15542591; 21706042; 29300009	https://www.uniprot.org/uniprot/?query=P21730&columns=id,citation,sequence&format=tab
P21731	TA2R_HUMAN	Homo sapiens (Human)	1825698; 8227091; 8034687; 7896853; 7965765; 15057824; 15489334; 8613548; 8246916; 17499743; 18088317; 19464661; 20068231; 24275569; 7929844	https://www.uniprot.org/uniprot/?query=P21731&columns=id,citation,sequence&format=tab
P21761	TRFR_MOUSE	Mus musculus (Mouse)	2175902; 1324930; 9156522; 11181534	https://www.uniprot.org/uniprot/?query=P21761&columns=id,citation,sequence&format=tab
P21802	FGFR2_HUMAN	Homo sapiens (Human)	1697263; 2172978; 1647213; 2377625; 1313574; 1400433; 1309608; 7866434; 10626794; 11856867; 14702039; 15164054; 15489334; 10712195; 10196476; 7668257; 8676562; 8673103; 7581378; 8961926; 8663044; 9585583; 12529371; 15190072; 15629145; 16597617; 16844695; 17623664; 17311277; 18374639; 19410646; 19103595; 19369195; 21596750; 15863030; 19387476; 20094046; 24275569; 10830168; 11069186; 10618369; 1139…	https://www.uniprot.org/uniprot/?query=P21802&columns=id,citation,sequence&format=tab
P21817	RYR1_HUMAN	Homo sapiens (Human)	2298749; 1354642; 8220422; 8661021; 15057824; 1639409; 1774074; 7751854; 7556644; 9607712; 18650434; 18268335; 18318008; 20961976; 22752422; 8220423; 7829078; 8012359; 7849712; 7881417; 9066328; 9389851; 9138151; 9497245; 9450902; 10484775; 10051009; 10097181; 10823104; 10888602; 10612851; 11113224; 11389482; 11575529; 11709545; 11741831; 11241852; 11525881; 12059893; 12411788; 12112081; 12066726…	https://www.uniprot.org/uniprot/?query=P21817&columns=id,citation,sequence&format=tab
P21836	ACES_MOUSE	Mus musculus (Mouse)	2400605; 11239002; 15489334; 11804574; 21183079; 8521480; 9915834; 12505979	https://www.uniprot.org/uniprot/?query=P21836&columns=id,citation,sequence&format=tab
P21860	ERBB3_HUMAN	Homo sapiens (Human)	2687875; 2164210; 7685162; 14702039; 16541075; 15489334; 9516479; 11325528; 12939402; 15358134; 16832058; 17701904; 19369195; 20682778; 23186163; 24275569; 12154198; 20007378; 20351256; 21575594; 17344846; 27416908	https://www.uniprot.org/uniprot/?query=P21860&columns=id,citation,sequence&format=tab
P21917	DRD4_HUMAN	Homo sapiens (Human)	1319557; 1840645; 16554811; 8353495; 7512953; 8078498; 7769992; 7643093; 9003072; 12142540; 16423344; 18303015; 20836733; 20100572; 21184734; 27659709; 1358063; 29051383; 7726213	https://www.uniprot.org/uniprot/?query=P21917&columns=id,citation,sequence&format=tab
P21918	DRD5_HUMAN	Homo sapiens (Human)	1826762; 1833775; 1834671; 14702039; 15489334; 10531415; 11781417; 7633397; 10391209;	https://www.uniprot.org/uniprot/?query=P21918&columns=id,citation,sequence&format=tab
P21932	ADCY3_RAT	Rattus norvegicus (Rat)	2255909; 1633161; 15705663; 24363043; 25908845	https://www.uniprot.org/uniprot/?query=P21932&columns=id,citation,sequence&format=tab
P21964	COMT_HUMAN	Homo sapiens (Human)	1707278; 1847521; 8055944; 14702039; 15461802; 10591208; 15489334; 8020475; 1993083; 1765063; 21269460; 21846718; 24275569; 25944712; 18486144; 8807664; 10395222; 10391209; 11559542; 15645182; 18474266; 18442637	https://www.uniprot.org/uniprot/?query=P21964&columns=id,citation,sequence&format=tab
P21980	TGM2_HUMAN	Homo sapiens (Human)	1670766; 1358880; 8611626; 14702039; 11780052; 15489334; 11230166; 21269460; 22814378; 24275569; 30458214; 18092889; 16959974; 17939176	https://www.uniprot.org/uniprot/?query=P21980&columns=id,citation,sequence&format=tab
P22001	KCNA3_HUMAN	Homo sapiens (Human)	7829094; 16710414; 15489334; 1986382; 1373731; 1547020	https://www.uniprot.org/uniprot/?query=P22001&columns=id,citation,sequence&format=tab
P22002	CAC1C_RAT	Rattus norvegicus (Rat)	2170396; 1648941; 1692134; 1311102; 7485440; 7479909; 8396138; 9278523; 15140941; 22673903; 24751537; 15170217	https://www.uniprot.org/uniprot/?query=P22002&columns=id,citation,sequence&format=tab
P22086	ADA2C_RAT	Rattus norvegicus (Rat)	1704126; 1704314; 1645350;	https://www.uniprot.org/uniprot/?query=P22086&columns=id,citation,sequence&format=tab
P22102	PUR2_HUMAN	Homo sapiens (Human)	2147474; 14702039; 15489334; 9224613; 2183217; 14654843; 15592455; 19413330; 19608861; 21269460; 23186163; 24275569; 12450384; 12755606; 16026156	https://www.uniprot.org/uniprot/?query=P22102&columns=id,citation,sequence&format=tab
P22199	MCR_RAT	Rattus norvegicus (Rat)	2558305; 7495694; 7982810; 8618925; 9111344; 9677313; 10687858; 22673903	https://www.uniprot.org/uniprot/?query=P22199&columns=id,citation,sequence&format=tab
P22301	IL10_HUMAN	Homo sapiens (Human)	1847510; 9405662; 15340161; 1940799; 8364028; 7512027; 8144879; 11564774; 14657427; 16982608; 18025162; 7547951; 8590020; 8897595; 11485736; 12121653; 15837194; 12825869	https://www.uniprot.org/uniprot/?query=P22301&columns=id,citation,sequence&format=tab
P22303	ACES_HUMAN	Homo sapiens (Human)	2263619; 8299725; 14702039; 12853948; 15489334; 11239002; 2714437; 1748670; 1517212; 11985878; 9640563; 11053835; 15526038; 20408548; 23035744; 23679855; 8488842	https://www.uniprot.org/uniprot/?query=P22303&columns=id,citation,sequence&format=tab
P22309	UD11_HUMAN	Homo sapiens (Human)	1898728; 1339448; 11434514; 15815621; 12181437; 15472229; 15470161; 16595710; 17496722; 18052087; 17187418; 17179145; 18004206; 18004212; 18674515; 18719240; 19545173; 19414484; 19159218; 20610558; 23288867; 24275569; 1634050; 8280139; 8276413; 8226884; 7989045; 7906695; 7989595; 7715297; 8706880; 9639672; 9621515; 9627603; 11013440; 11061796; 11370628; 12402338; 12139570; 14550264; 15712364; 172…	https://www.uniprot.org/uniprot/?query=P22309&columns=id,citation,sequence&format=tab
P22310	UD14_HUMAN	Homo sapiens (Human)	1898728; 1339448; 11434514; 14672974; 14702039; 15815621; 15489334; 18004212; 17179145; 18177842; 18719240; 19159218; 20610558; 23288867; 24275569; 19204906; 24641623	https://www.uniprot.org/uniprot/?query=P22310&columns=id,citation,sequence&format=tab
P22411	DPP4_PIG	Sus scrofa (Pig)	14719797; 7903569; 1675855; 12690074	https://www.uniprot.org/uniprot/?query=P22411&columns=id,citation,sequence&format=tab
P22412	DPEP1_PIG	Sus scrofa (Pig)	2173907; 2137335; 8045301; 8823187; 16689534	https://www.uniprot.org/uniprot/?query=P22412&columns=id,citation,sequence&format=tab
P22413	ENPP1_HUMAN	Homo sapiens (Human)	2211644; 1315502; 14574404; 15489334; 10480624; 8001561; 7737162; 9344668; 11004006; 10615944; 11598187; 15072822; 19159218; 19349973; 24275569; 25344812; 10453738; 12881724; 15940697; 16186408; 15605415; 20016754; 20137773; 20137772; 20034067; 23430823; 22209248; 24075184; 25741938; 26617416; 27467858; 28964717; 29958952	https://www.uniprot.org/uniprot/?query=P22413&columns=id,citation,sequence&format=tab
P22437	PGH1_MOUSE	Mus musculus (Mouse)	2108169; 15489334; 10966456; 21183079; 24605250	https://www.uniprot.org/uniprot/?query=P22437&columns=id,citation,sequence&format=tab
P22443	CP19A_RAT	Rattus norvegicus (Rat)	2157976; 2340950	https://www.uniprot.org/uniprot/?query=P22443&columns=id,citation,sequence&format=tab
P22455	FGFR4_HUMAN	Homo sapiens (Human)	1709094; 7680645; 10631118; 9457674; 11781352; 21882254; 15372022; 15489334; 2247464; 15340161; 7518429; 8663044; 11433297; 11830541; 16597617; 17623664; 17311277; 18756523; 18480409; 18670643; 20638838; 20683963; 20018895; 20798051; 21349172; 21269460; 21412156; 21653700; 23186163; 24275569; 26675719; 17344846; 15863030; 20094046; 20876804	https://www.uniprot.org/uniprot/?query=P22455&columns=id,citation,sequence&format=tab
P22460	KCNA5_HUMAN	Homo sapiens (Human)	2001794; 1986382; 1349297; 15489334; 8505626; 11524461; 12130714; 16466689; 16772329; 17261810; 16959974; 24936649	https://www.uniprot.org/uniprot/?query=P22460&columns=id,citation,sequence&format=tab
P22513	G3PG_TRYCR	Trypanosoma cruzi	2167831; 12044862; 12795610; 14622286	https://www.uniprot.org/uniprot/?query=P22513&columns=id,citation,sequence&format=tab
P22518	CLK1_MOUSE	Mus musculus (Mouse)	1825055; 1986248; 7665564; 7990150; 16141072; 15489334; 8617202; 9307018; 9315658; 17242355; 21183079; 21615147	https://www.uniprot.org/uniprot/?query=P22518&columns=id,citation,sequence&format=tab
P22605	RARB_MOUSE	Mus musculus (Mouse)	1846599; 2544807; 8383767; 1313565; 1663808; 19389355; 15528208	https://www.uniprot.org/uniprot/?query=P22605&columns=id,citation,sequence&format=tab
P22607	FGFR3_HUMAN	Homo sapiens (Human)	1847508; 11703096; 15815621; 1664411; 2247464; 7923141; 7495869; 8663044; 10053006; 10611230; 11294897; 12297284; 14534538; 16597617; 16410555; 17561467; 17509076; 17145761; 17623664; 17311277; 19088846; 18669648; 19286672; 15863030; 15748888; 19066716; 20094046; 23186163; 14732692; 8078586; 7847369; 7758520; 8589699; 7773297; 7670477; 7493034; 8599935; 8845844; 8754806; 9042914; 9207791; 9790257…	https://www.uniprot.org/uniprot/?query=P22607&columns=id,citation,sequence&format=tab
P22612	KAPCG_HUMAN	Homo sapiens (Human)	2342480; 9598317; 15164053; 15489334; 25061177; 17344846	https://www.uniprot.org/uniprot/?query=P22612&columns=id,citation,sequence&format=tab
P22629	SAV_STRAV	Streptomyces avidinii	3951999; 3223904; 2386489; 2390089; 2911722; 9194176; 9148939; 9405158; 9636711	https://www.uniprot.org/uniprot/?query=P22629&columns=id,citation,sequence&format=tab
P22692	IBP4_HUMAN	Homo sapiens (Human)	1704481; 1707125; 1709161; 9048882; 9615225; 14702039; 16625196; 15489334; 1709585; 1726835; 24275569; 26091039; 15642270; 16924115	https://www.uniprot.org/uniprot/?query=P22692&columns=id,citation,sequence&format=tab
P22694	KAPCB_HUMAN	Homo sapiens (Human)	2342480; 17974005; 14702039; 16710414; 15489334; 11589697; 12420224; 19690332; 21269460; 21880142; 21423175; 24275569; 25255805; 17344846	https://www.uniprot.org/uniprot/?query=P22694&columns=id,citation,sequence&format=tab
P22734	COMT_RAT	Rattus norvegicus (Rat)	8280056; 15489334; 2227437; 1765063; 22673903; 8127373; 10785817; 12237326; 16618795	https://www.uniprot.org/uniprot/?query=P22734&columns=id,citation,sequence&format=tab
P22735	TGM1_HUMAN	Homo sapiens (Human)	1979171; 1673840; 1670769; 1346394; 1348508; 1381356; 1350092; 14702039; 12508121; 15489334; 1704039; 1351505; 8973564; 17762858; 19241467; 7824952; 7773290; 9326318; 11251583; 11511296; 19890349; 26220141	https://www.uniprot.org/uniprot/?query=P22735&columns=id,citation,sequence&format=tab
P22736	NR4A1_HUMAN	Homo sapiens (Human)	2283997; 2626032; 14702039; 16541075; 15489334; 1651101; 15509776; 15466594; 15459248; 17360704; 17761950; 18691976; 18669648; 20438716; 22427340; 22983157	https://www.uniprot.org/uniprot/?query=P22736&columns=id,citation,sequence&format=tab
P22748	CAH4_HUMAN	Homo sapiens (Human)	1311094; 8325641; 14702039; 16625196; 15489334; 2111324; 8809084; 7625839; 16807956; 16686544; 17705204; 17127057; 17314045; 19186056; 19206230; 18618712; 8942978; 20363633; 15563508; 17652713; 20450258	https://www.uniprot.org/uniprot/?query=P22748&columns=id,citation,sequence&format=tab
P22756	GRIK1_RAT	Rattus norvegicus (Rat)	1373382; 1977421; 17062563; 1322826; 15710405; 15721240; 16540562	https://www.uniprot.org/uniprot/?query=P22756&columns=id,citation,sequence&format=tab
P22760	AAAD_HUMAN	Homo sapiens (Human)	8063807; 14702039; 16641997; 15489334; 2043131; 17936933; 19339378; 19159218; 22207054; 22415931; 24125761; 23542347; 24275569; 12721789	https://www.uniprot.org/uniprot/?query=P22760&columns=id,citation,sequence&format=tab
P22894	MMP8_HUMAN	Homo sapiens (Human)	2164002; 15489334; 2159879; 1662606; 2176876; 2169256; 2169766; 1330697; 8137810; 8307185; 7656015; 9249047; 9655333	https://www.uniprot.org/uniprot/?query=P22894&columns=id,citation,sequence&format=tab
P22906	DYR_CANAX	Candida albicans (Yeast)	7916311; 2642898; 9374515; 11520201	https://www.uniprot.org/uniprot/?query=P22906&columns=id,citation,sequence&format=tab
P22909	ADA2A_RAT	Rattus norvegicus (Rat)	15057822; 2177834; 1645350; 7623790; 22673903	https://www.uniprot.org/uniprot/?query=P22909&columns=id,citation,sequence&format=tab
P22935	RABP2_MOUSE	Mus musculus (Mouse)	2166951; 1313808; 15489334; 10490651	https://www.uniprot.org/uniprot/?query=P22935&columns=id,citation,sequence&format=tab
P22985	XDH_RAT	Rattus norvegicus (Rat)	2387845; 8208609; 11993848; 15878860; 17301076	https://www.uniprot.org/uniprot/?query=P22985&columns=id,citation,sequence&format=tab
P23141	EST1_HUMAN	Homo sapiens (Human)	1918003; 8218228; 8406473; 8049197; 10562416; 11015575; 11812220; 14702039; 15616553; 15489334; 10518925; 7980644; 9490062; 8597091; 12022871; 1997784; 2070086; 1748313; 9169443; 16024911; 16971496; 18762277; 18599737; 18485328; 21049984; 24275569; 25944712; 12725862; 12679808	https://www.uniprot.org/uniprot/?query=P23141&columns=id,citation,sequence&format=tab
P23204	PPARA_MOUSE	Mus musculus (Mouse)	2129546; 8123021; 15489334; 7588749; 9325263; 9627117; 10788465; 12955147; 16950137; 18719582; 19646743; 20159955; 28683290	https://www.uniprot.org/uniprot/?query=P23204&columns=id,citation,sequence&format=tab
P23219	PGH1_HUMAN	Homo sapiens (Human)	2512924; 1907252; 1734857; 1587858; 16141368; 12192304; 14702039; 15164053; 15489334; 10966456; 24605250; 25944712; 15308583	https://www.uniprot.org/uniprot/?query=P23219&columns=id,citation,sequence&format=tab
P23280	CAH6_HUMAN	Homo sapiens (Human)	1899030; 16710414; 17705204; 17314045; 19186056; 19206230; 4628675	https://www.uniprot.org/uniprot/?query=P23280&columns=id,citation,sequence&format=tab
P23284	PPIB_HUMAN	Homo sapiens (Human)	2040592; 14702039; 16572171; 15489334; 2000394; 1710767; 12475965; 1286667; 1530944; 17081065; 19781681; 20676357; 21269460; 21280149; 24275569; 25944712; 8197205; 20801878; 20089953	https://www.uniprot.org/uniprot/?query=P23284&columns=id,citation,sequence&format=tab
P23298	KPCL_MOUSE	Mus musculus (Mouse)	2266135; 16141072; 15489334; 11106751; 18780722; 19144319; 21346190	https://www.uniprot.org/uniprot/?query=P23298&columns=id,citation,sequence&format=tab
P23385	GRM1_RAT	Rattus norvegicus (Rat)	1847995; 1656524; 1309649; 1438218; 10469171; 10945991; 11850456; 22673903; 11069170; 11867751	https://www.uniprot.org/uniprot/?query=P23385&columns=id,citation,sequence&format=tab
P23415	GLRA1_HUMAN	Homo sapiens (Human)	2155780; 14702039; 15489334; 7920629; 14551753; 16144831; 19861413; 22715885; 22973015; 25973519; 25445488; 12667090; 15952785; 23994010; 25730860; 8298642; 7925268; 7981700; 7881416; 7611730; 8571969; 8733061; 9009272; 9067762; 10514101; 9920650; 24108130	https://www.uniprot.org/uniprot/?query=P23415&columns=id,citation,sequence&format=tab
P23416	GLRA2_HUMAN	Homo sapiens (Human)	2155780; 9674912; 15302677; 14702039; 15772651; 15489334; 8973915; 16144831; 23895467; 25445488	https://www.uniprot.org/uniprot/?query=P23416&columns=id,citation,sequence&format=tab
P23443	KS6B1_HUMAN	Homo sapiens (Human)	1922062; 14702039; 16625196; 15489334; 9804755; 9445476; 11500364; 12150926; 12801526; 15341740; 15071500; 14673156; 16286006; 17052453; 17053147; 17446865; 17936702; 18925875; 18952604; 18669648; 19085255; 19570988; 19720745; 19690332; 19995915; 19935711; 18092230; 20068231; 20932932; 23186163; 23429703; 26496226; 28178239; 29750193; 19864428; 16959974; 17344846	https://www.uniprot.org/uniprot/?query=P23443&columns=id,citation,sequence&format=tab
P23458	JAK1_HUMAN	Homo sapiens (Human)	1848670; 16710414; 15489334; 8247543; 7896447; 7615558; 7759950; 12200137; 11909529; 12133952; 15194700; 15277531; 19369195; 21269460; 24275569; 26027934; 19361440; 17344846	https://www.uniprot.org/uniprot/?query=P23458&columns=id,citation,sequence&format=tab
P23467	PTPRB_HUMAN	Homo sapiens (Human)	2170109; 17974005; 16541075; 15489334; 15144186; 19116766; 19136612; 19451274; 17139078; 16759857; 19167335	https://www.uniprot.org/uniprot/?query=P23467&columns=id,citation,sequence&format=tab
P23470	PTPRG_HUMAN	Homo sapiens (Human)	8382771; 8833149; 16641997; 15489334; 17974005; 2170109; 2169617; 16335952; 21406692; 19167335; 20133774	https://www.uniprot.org/uniprot/?query=P23470&columns=id,citation,sequence&format=tab
P23526	SAHH_HUMAN	Homo sapiens (Human)	2596825; 14702039; 11780052; 15489334; 7786017; 2574561; 7608178; 17081065; 21269460; 23186163; 24275569; 9586999; 12590576; 15241484; 15024124; 16736098; 19177456; 20852937	https://www.uniprot.org/uniprot/?query=P23526&columns=id,citation,sequence&format=tab
P23574	GBRG1_RAT	Rattus norvegicus (Rat)	2170110	https://www.uniprot.org/uniprot/?query=P23574&columns=id,citation,sequence&format=tab
P23576	GBRA2_RAT	Rattus norvegicus (Rat)	1849552; 25172774	https://www.uniprot.org/uniprot/?query=P23576&columns=id,citation,sequence&format=tab
P23589	CAH5A_MOUSE	Mus musculus (Mouse)	2109313; 7937950; 15489334; 9882455; 21183079; 23806337; 7479916; 8794740; 11851394	https://www.uniprot.org/uniprot/?query=P23589&columns=id,citation,sequence&format=tab
P23687	PPCE_PIG	Sus scrofa (Pig)	1900195; 2064618; 9695945	https://www.uniprot.org/uniprot/?query=P23687&columns=id,citation,sequence&format=tab
P23711	HMOX2_RAT	Rattus norvegicus (Rat)	2185251; 8112599; 15489334; 3343248; 22673903	https://www.uniprot.org/uniprot/?query=P23711&columns=id,citation,sequence&format=tab
P23739	SUIS_RAT	Rattus norvegicus (Rat)	7821806; 2268340; 2400788; 6802834	https://www.uniprot.org/uniprot/?query=P23739&columns=id,citation,sequence&format=tab
P23786	CPT2_HUMAN	Homo sapiens (Human)	1988962; 1961767; 7711730; 14702039; 16710414; 15489334; 2174799; 20068231; 21269460; 24275569; 25944712; 1528846; 8358442; 8651281; 9600456; 9758712; 10090476; 11477613; 14605500; 14615409; 15622536; 15811315; 17488105; 18306170; 21697855	https://www.uniprot.org/uniprot/?query=P23786&columns=id,citation,sequence&format=tab
P23795	ACES_BOVIN	Bos taurus (Bovine)	9693127; 2365060	https://www.uniprot.org/uniprot/?query=P23795&columns=id,citation,sequence&format=tab
P23804	MDM2_MOUSE	Mus musculus (Mouse)	2026149; 8917101; 8660994; 10075719; 16141072; 15489334; 10713175; 10611322; 10906133; 11588219; 14642282; 15195100; 17110379; 21183079; 21804542; 25088421; 25751059	https://www.uniprot.org/uniprot/?query=P23804&columns=id,citation,sequence&format=tab
P23818	GRIA1_MOUSE	Mus musculus (Mouse)	1699805; 12839988; 16129400; 16407208; 16606358; 18341993; 21183079; 20152115; 21172611; 23676497; 23524343; 28334377	https://www.uniprot.org/uniprot/?query=P23818&columns=id,citation,sequence&format=tab
P23907	PRIO_SHEEP	Ovis aries (Sheep)	1969635; 7926780; 9799790; 10466827; 14970684; 14769911; 16029166; 15037077; 15240887; 15647367; 20375014; 1681027; 8094373; 7897344; 8887505	https://www.uniprot.org/uniprot/?query=P23907&columns=id,citation,sequence&format=tab
P23919	KTHY_HUMAN	Homo sapiens (Human)	2017365; 8024690; 15489334; 19413330; 19608861; 21269460; 24275569; 25944712; 12614151	https://www.uniprot.org/uniprot/?query=P23919&columns=id,citation,sequence&format=tab
P23944	ADA1D_RAT	Rattus norvegicus (Rat)	1706716; 1661838; 7815325; 10570042	https://www.uniprot.org/uniprot/?query=P23944&columns=id,citation,sequence&format=tab
P23945	FSHR_HUMAN	Homo sapiens (Human)	1709010; 1322283; 1301382; 14702039; 15815621; 15489334; 1359889; 7926278; 7916967; 11847099; 11872202; 17030088; 8747461; 15662415; 24692546; 7553856; 9100567; 8636335; 9851774; 9769327; 10551778; 10391209; 12059813; 11889179; 12571157; 12915623; 12930927; 12930928; 15080154; 16278261; 17721928; 24058690; 25581598	https://www.uniprot.org/uniprot/?query=P23945&columns=id,citation,sequence&format=tab
P23946	CMA1_HUMAN	Homo sapiens (Human)	2071582; 1894611; 8144971; 19054851; 12508121; 15489334; 8495723; 2049082; 19159218; 9400368; 9931257; 10208809	https://www.uniprot.org/uniprot/?query=P23946&columns=id,citation,sequence&format=tab
P23975	SC6A2_HUMAN	Homo sapiens (Human)	2008212; 7488042; 9655936; 14702039; 15616553; 11343649; 10684912	https://www.uniprot.org/uniprot/?query=P23975&columns=id,citation,sequence&format=tab
P23977	SC6A3_RAT	Rattus norvegicus (Rat)	1948035; 1948034; 1765147; 1502198	https://www.uniprot.org/uniprot/?query=P23977&columns=id,citation,sequence&format=tab
P23978	SC6A1_RAT	Rattus norvegicus (Rat)	1975955; 9169433; 15234345; 22673903	https://www.uniprot.org/uniprot/?query=P23978&columns=id,citation,sequence&format=tab
P23979	5HT3A_MOUSE	Mus musculus (Mouse)	1718042; 8112471; 7683998; 7854052; 12867984	https://www.uniprot.org/uniprot/?query=P23979&columns=id,citation,sequence&format=tab
P24008	S5A1_RAT	Rattus norvegicus (Rat)	2476440; 8597599; 15489334	https://www.uniprot.org/uniprot/?query=P24008&columns=id,citation,sequence&format=tab
P24046	GBRR1_HUMAN	Homo sapiens (Human)	1849271; 14702039; 14574404; 15489334	https://www.uniprot.org/uniprot/?query=P24046&columns=id,citation,sequence&format=tab
P24053	NMBR_RAT	Rattus norvegicus (Rat)	1848080; 8391296	https://www.uniprot.org/uniprot/?query=P24053&columns=id,citation,sequence&format=tab
P24063	ITAL_MOUSE	Mus musculus (Mouse)	2051027; 19468303; 3887182; 16234355; 21183079; 24158516; 25108025; 29100055	https://www.uniprot.org/uniprot/?query=P24063&columns=id,citation,sequence&format=tab
P24158	PRTN3_HUMAN	Homo sapiens (Human)	1681549; 15057824; 15489334; 1518849; 1400430; 9924693; 2001463; 2258701; 2598267; 2377228; 2033050; 2404977; 2121162; 2285532; 2679910; 2501794; 7897245; 1688612; 7539799; 3198760; 2242436; 17244676; 18462208; 21269460; 21193407; 22266279; 23202369; 25944712; 28240246; 30692621; 8757293	https://www.uniprot.org/uniprot/?query=P24158&columns=id,citation,sequence&format=tab
P24182	ACCC_ECOLI	Escherichia coli (strain K12)	1682920; 1370469; 9278503; 16738553; 9298646; 2575489; 7915138; 10821865; 16793549	https://www.uniprot.org/uniprot/?query=P24182&columns=id,citation,sequence&format=tab
P24385	CCND1_HUMAN	Homo sapiens (Human)	1826542; 1833066; 1827756; 1833629; 8204893; 15489334; 7687458; 8302605; 8695815; 9106657; 10766840; 15241418; 16569215; 18417529; 19124461; 19917254; 19412162; 20399237; 21952639; 24275569; 19237565	https://www.uniprot.org/uniprot/?query=P24385&columns=id,citation,sequence&format=tab
P24387	CRHBP_HUMAN	Homo sapiens (Human)	1846945; 8307998; 15489334; 8198617	https://www.uniprot.org/uniprot/?query=P24387&columns=id,citation,sequence&format=tab
P24460	CP2BB_CANLF	Canis lupus familiaris (Dog) (Canis familiaris)	2116765	https://www.uniprot.org/uniprot/?query=P24460&columns=id,citation,sequence&format=tab
P24468	COT2_HUMAN	Homo sapiens (Human)	1899293; 18619963; 14702039; 16572171; 15489334; 1820218; 9343308; 10318855; 21269460; 24275569; 18798693; 24702954	https://www.uniprot.org/uniprot/?query=P24468&columns=id,citation,sequence&format=tab
P24530	EDNRB_HUMAN	Homo sapiens (Human)	1710450; 1648908; 1713452; 1282938; 1291713; 8429023; 8440682; 7536888; 8810293; 10072757; 14702039; 15057823; 15489334; 12628594; 9284755; 9261180; 9359036; 8001158; 8634719; 8852659; 8852660; 8630503; 9760196; 10874640; 11471546; 11891690; 12189494; 28236341	https://www.uniprot.org/uniprot/?query=P24530&columns=id,citation,sequence&format=tab
P24557	THAS_HUMAN	Homo sapiens (Human)	1714723; 1730669; 7925341; 11465543; 14702039; 12853948; 15489334; 2043115; 2195994; 8366093; 6101498; 24275569; 25944712; 10391209; 10391210; 12721789; 16959974; 18264100	https://www.uniprot.org/uniprot/?query=P24557&columns=id,citation,sequence&format=tab
P24592	IBP6_HUMAN	Homo sapiens (Human)	1709161; 10087296; 15489334; 1719383; 1697583; 2551732; 2154495; 1850257; 9572875; 10329650; 19838169; 24003225	https://www.uniprot.org/uniprot/?query=P24592&columns=id,citation,sequence&format=tab
P24593	IBP5_HUMAN	Homo sapiens (Human)	1850258; 1709938; 7511611; 15489334; 1850257; 9883900; 22117064; 26091039; 9822601	https://www.uniprot.org/uniprot/?query=P24593&columns=id,citation,sequence&format=tab
P24666	PPAC_HUMAN	Homo sapiens (Human)	1939112; 1627603; 1587862; 8586411; 1304913; 9038134; 10336608; 14702039; 16344560; 15815621; 15489334; 8364553; 9499402; 12167657; 11971983; 21269460; 24275569; 25944712; 9705307	https://www.uniprot.org/uniprot/?query=P24666&columns=id,citation,sequence&format=tab
P24723	KPCL_HUMAN	Homo sapiens (Human)	1986216; 1545821; 14702039; 12508121; 15489334; 7988719; 11112424; 10806212; 11772428; 15489897; 15632189; 17146445; 18780722; 19413330; 19114660; 20558593; 21820409; 12473186; 22304920; 23186163; 24275569; 16973127; 17206144; 17344846	https://www.uniprot.org/uniprot/?query=P24723&columns=id,citation,sequence&format=tab
P24735	AMPC_PSEAE	Pseudomonas aeruginosa (strain ATCC 15692 / DSM 22644 / CIP 104116 / JCM 14847 / LMG 12228 / 1C / PRS 101 / PAO1)	2125210; 10984043; 8012497; 8405939	https://www.uniprot.org/uniprot/?query=P24735&columns=id,citation,sequence&format=tab
P24822	PPBI_MOUSE	Mus musculus (Mouse)	2286375	https://www.uniprot.org/uniprot/?query=P24822&columns=id,citation,sequence&format=tab
P24855	DNAS1_HUMAN	Homo sapiens (Human)	2251263; 7762978; 11241278; 16771825; 14702039; 15616553; 15489334; 3263467; 2277032; 11479590; 20439745; 7625762; 7867802; 9420147; 10381379	https://www.uniprot.org/uniprot/?query=P24855&columns=id,citation,sequence&format=tab
P24864	CCNE1_HUMAN	Homo sapiens (Human)	1833066; 1833068; 7739542; 14702039; 15489334; 8649818; 8833152; 8207080; 8861947; 9840943; 14536078; 15178429; 18691976; 18669648; 19369195; 21952639; 21540187; 23186163; 15660127; 17434132	https://www.uniprot.org/uniprot/?query=P24864&columns=id,citation,sequence&format=tab
P24941	CDK2_HUMAN	Homo sapiens (Human)	1714386; 1653904; 1717994; 14702039; 16541075; 15489334; 1396589; 9030781; 10499802; 11051553; 10995386; 10995387; 10884347; 11113184; 12185076; 11980914; 12839962; 12944431; 12972555; 15178429; 15107404; 14597612; 15611625; 15800615; 17373709; 18691976; 18372919; 19829063; 19369195; 19690332; 19608861; 20147522; 20079829; 20360007; 20935635; 20195506; 19966300; 21269460; 21406398; 21262353; 2168…	https://www.uniprot.org/uniprot/?query=P24941&columns=id,citation,sequence&format=tab
P25021	HRH2_HUMAN	Homo sapiens (Human)	1714721; 7755641; 10371214; 15014171; 19054851; 15489334; 8817552; 9374694	https://www.uniprot.org/uniprot/?query=P25021&columns=id,citation,sequence&format=tab
P25023	BKRB2_RAT	Rattus norvegicus (Rat)	1715575; 7929432; 8086459; 8394991; 8652530; 10085087	https://www.uniprot.org/uniprot/?query=P25023&columns=id,citation,sequence&format=tab
P25024	CXCR1_HUMAN	Homo sapiens (Human)	1840701; 8384312; 8486366; 7929358; 16205979; 14702039; 15815621; 15489334; 11196695; 1379593; 10368283	https://www.uniprot.org/uniprot/?query=P25024&columns=id,citation,sequence&format=tab
P25025	CXCR2_HUMAN	Homo sapiens (Human)	1891716; 8384312; 7512557; 7929358; 15489334; 11196695; 1379593; 9079638; 22850671	https://www.uniprot.org/uniprot/?query=P25025&columns=id,citation,sequence&format=tab
P25044	PTP1_YEAST	Saccharomyces cerevisiae (strain ATCC 204508 / S288c) (Baker's yeast)	1649172; 9169867; 24374639; 10480872; 14562106	https://www.uniprot.org/uniprot/?query=P25044&columns=id,citation,sequence&format=tab
P25084	LASR_PSEAE	Pseudomonas aeruginosa (strain ATCC 15692 / DSM 22644 / CIP 104116 / JCM 14847 / LMG 12228 / 1C / PRS 101 / PAO1)	1902216; 7937080; 10984043	https://www.uniprot.org/uniprot/?query=P25084&columns=id,citation,sequence&format=tab
P25089	FPR3_HUMAN	Homo sapiens (Human)	1612600; 8198572; 15489334	https://www.uniprot.org/uniprot/?query=P25089&columns=id,citation,sequence&format=tab
P25090	FPR2_HUMAN	Homo sapiens (Human)	1612600; 1511907; 1374236; 1373134; 7505609; 9547339; 14702039; 15057824; 15489334; 9151906; 11689470; 30098280	https://www.uniprot.org/uniprot/?query=P25090&columns=id,citation,sequence&format=tab
P25095	AGTRA_RAT	Rattus norvegicus (Rat)	2041570; 2043116; 1533121; 1544458; 7713098; 15489334; 1599457; 11579203	https://www.uniprot.org/uniprot/?query=P25095&columns=id,citation,sequence&format=tab
P25098	ARBK1_HUMAN	Homo sapiens (Human)	2037065; 1339451; 8195124; 15489334; 9501202; 10085131; 18088087; 19715378; 19306925; 21269460; 23186163; 30284927; 9446593; 17344846	https://www.uniprot.org/uniprot/?query=P25098&columns=id,citation,sequence&format=tab
P25099	AA1R_RAT	Rattus norvegicus (Rat)	1658635; 1857334;	https://www.uniprot.org/uniprot/?query=P25099&columns=id,citation,sequence&format=tab
P25100	ADA1D_HUMAN	Homo sapiens (Human)	1656955; 8183249; 7815325; 8024574; 7746284; 11780052; 26460884	https://www.uniprot.org/uniprot/?query=P25100&columns=id,citation,sequence&format=tab
P25101	EDNRA_HUMAN	Homo sapiens (Human)	1719979; 1659806; 1652463; 1291713; 8440682; 1326535; 1415318; 8611157; 14702039; 15815621; 15489334; 8427579; 9284755; 11262386; 25772936; 16959974	https://www.uniprot.org/uniprot/?query=P25101&columns=id,citation,sequence&format=tab
P25102	HRH2_RAT	Rattus norvegicus (Rat)	1930188	https://www.uniprot.org/uniprot/?query=P25102&columns=id,citation,sequence&format=tab
P25103	NK1R_HUMAN	Homo sapiens (Human)	1718267; 1659396; 1657150; 1312928; 1310144; 14702039; 15815621; 15489334; 11864635; 8384323; 20937248; 15452552	https://www.uniprot.org/uniprot/?query=P25103&columns=id,citation,sequence&format=tab
P25104	AGTR1_BOVIN	Bos taurus (Bovine)	2041569	https://www.uniprot.org/uniprot/?query=P25104&columns=id,citation,sequence&format=tab
P25105	PTAFR_HUMAN	Homo sapiens (Human)	1656963; 1657923; 1374385; 1322356; 1281995; 8383507; 14702039; 15489334; 16709866; 10391209;	https://www.uniprot.org/uniprot/?query=P25105&columns=id,citation,sequence&format=tab
P25106	ACKR3_HUMAN	Homo sapiens (Human)	1675791; 14702039; 15815621; 15489334; 1315461; 16107333; 16940167; 16455976; 17804806; 18653785; 19380869; 19641136; 19255243; 20388803; 20373092; 20887389; 20161793; 20018651; 21655198; 22698181; 22300987; 22457824; 23356288; 23153575	https://www.uniprot.org/uniprot/?query=P25106&columns=id,citation,sequence&format=tab
P25108	ACHA_RAT	Rattus norvegicus (Rat)	1702709	https://www.uniprot.org/uniprot/?query=P25108&columns=id,citation,sequence&format=tab
P25115	DRD5_RAT	Rattus norvegicus (Rat)	1831904	https://www.uniprot.org/uniprot/?query=P25115&columns=id,citation,sequence&format=tab
P25116	PAR1_HUMAN	Homo sapiens (Human)	1672265; 15489334; 8955127; 10079109; 18988770; 22659187; 23186163; 10391209; 8136362	https://www.uniprot.org/uniprot/?query=P25116&columns=id,citation,sequence&format=tab
P25122	KCNC1_RAT	Rattus norvegicus (Rat)	2023941; 1378392; 10482766; 14679187; 20857303; 22673903; 24161696	https://www.uniprot.org/uniprot/?query=P25122&columns=id,citation,sequence&format=tab
P25376	AGP1_YEAST	Saccharomyces cerevisiae (strain ATCC 204508 / S288c) (Baker's yeast)	1574125; 24374639; 9573211; 10467005; 10654085; 9891035; 11154269; 12844361; 14562106; 14697254; 15126393; 16751107; 16847258; 18407956; 19779198	https://www.uniprot.org/uniprot/?query=P25376&columns=id,citation,sequence&format=tab
P25440	BRD2_HUMAN	Homo sapiens (Human)	1352711; 8781126; 17974005; 14574404; 15489334; 16227282; 18406326; 18669648; 19413330; 19690332; 20068231; 21269460; 21406692; 23186163; 24275569; 17148447; 20871596; 17344846	https://www.uniprot.org/uniprot/?query=P25440&columns=id,citation,sequence&format=tab
P25774	CATS_HUMAN	Homo sapiens (Human)	1373132; 1377692; 8157683; 14702039; 16710414; 15489334; 9524075; 21269460; 24275569; 25944712; 9876921; 11856830; 17469812	https://www.uniprot.org/uniprot/?query=P25774&columns=id,citation,sequence&format=tab
P25779	CYSP_TRYCR	Trypanosoma cruzi	1559982; 1311053; 2406590; 2038364; 2011151; 2407295; 2651912; 9260273	https://www.uniprot.org/uniprot/?query=P25779&columns=id,citation,sequence&format=tab
P25910	BLAB_BACFG	Bacteroides fragilis	2121094; 1956298; 2110145; 9712862; 8805566; 9416622; 9761816; 9578564; 9545432; 10210203; 12019104	https://www.uniprot.org/uniprot/?query=P25910&columns=id,citation,sequence&format=tab
P25911	LYN_MOUSE	Mus musculus (Mouse)	1710766; 2017160; 15489334; 2482828; 1702903; 8168489; 15335855; 7513017; 8183901; 8128248; 7585947; 7584145; 7782294; 8530369; 8621063; 9064343; 8629002; 9252121; 9036984; 9573010; 9601638; 9480991; 9547345; 9469421; 9590210; 10594694; 10415030; 10327049; 10672044; 10640270; 11007759; 11435302; 11672542; 11517336; 12486102; 12077122; 12681493; 12874221; 14726379; 15304502; 14525964; 16116174; 16…	https://www.uniprot.org/uniprot/?query=P25911&columns=id,citation,sequence&format=tab
P25929	NPY1R_HUMAN	Homo sapiens (Human)	1317848; 1321422; 8095935; 14702039; 15489334	https://www.uniprot.org/uniprot/?query=P25929&columns=id,citation,sequence&format=tab
P25963	IKBA_HUMAN	Homo sapiens (Human)	1829648; 10637284; 14702039; 12508121; 15489334; 1493333; 7479976; 8797825; 8622692; 8657102; 8657113; 9566872; 10437795; 10329681; 10454581; 10882136; 10783893; 10657303; 10655476; 11124955; 20356841; 16648481; 17003112; 17956732; 18577712; 20347421; 20504922; 23469069; 23675531; 9865693; 9865694; 14523047; 18412279	https://www.uniprot.org/uniprot/?query=P25963&columns=id,citation,sequence&format=tab
P25975	CATL1_BOVIN	Bos taurus (Bovine)	2044774; 1515067	https://www.uniprot.org/uniprot/?query=P25975&columns=id,citation,sequence&format=tab
P26358	DNMT1_HUMAN	Homo sapiens (Human)	1594447; 8940105; 15057824; 15489334; 10449766; 10753866; 9302295; 10947852; 10888872; 10888886; 10325416; 12145218; 17081983; 16357870; 17200670; 18754681; 18413740; 18220336; 18438403; 18669648; 19413330; 19450230; 19173286; 19690332; 19608861; 20068231; 21269460; 21565170; 21947282; 21151116; 21745816; 21406692; 23186163; 24623306; 24275569; 25772364; 28112733; 21389349; 21163962; 21532572; 22…	https://www.uniprot.org/uniprot/?query=P26358&columns=id,citation,sequence&format=tab
P26431	SL9A1_RAT	Rattus norvegicus (Rat)	1577762; 9688597; 12576672; 18321853; 21543739; 22673903	https://www.uniprot.org/uniprot/?query=P26431&columns=id,citation,sequence&format=tab
P26435	NTCP_RAT	Rattus norvegicus (Rat)	1961729; 15489334; 22673903	https://www.uniprot.org/uniprot/?query=P26435&columns=id,citation,sequence&format=tab
P26662	POLG_HCVJA	Hepatitis C virus genotype 1b (isolate Japanese) (HCV)	2175903; 1849488; 8392606; 8396658; 8389908; 7999043; 7769656; 8531962; 9343247; 9060645; 9621068; 9525599; 10793006; 11907226; 12560074; 14559998; 15163730; 15760888; 15825084; 15613354; 16126720; 16227268; 16940534; 16844119; 10718937; 14752815; 23242014; 17229681; 10702283; 15588076	https://www.uniprot.org/uniprot/?query=P26662&columns=id,citation,sequence&format=tab
P26663	POLG_HCVBK	Hepatitis C virus genotype 1b (isolate BK) (HCV)	1847440; 8647104; 8189501; 9261354; 9710605; 10318918; 11118372; 11591719; 12186904; 12660945; 15016873; 15258967; 15607035; 16530520; 17188392; 10718937; 14752815; 17229681; 8861916; 9568891; 9614113; 10574797; 10366511; 10557268; 10504728; 10574802; 11884572; 12509436; 12805457	https://www.uniprot.org/uniprot/?query=P26663&columns=id,citation,sequence&format=tab
P26664	POLG_HCV1	Hepatitis C virus genotype 1a (isolate 1) (HCV)	1848704; 11369872; 7491770; 8533458; 8764026; 8955036; 9110985; 9143277; 9524287; 9811706; 10390359; 11152499; 12082096; 14993658; 15254168; 15784895; 10718937; 14752815; 17229681	https://www.uniprot.org/uniprot/?query=P26664&columns=id,citation,sequence&format=tab
P26684	EDNRA_RAT	Rattus norvegicus (Rat)	1312429; 1849646	https://www.uniprot.org/uniprot/?query=P26684&columns=id,citation,sequence&format=tab
P26769	ADCY2_RAT	Rattus norvegicus (Rat)	1719547; 7761832; 21596131; 22906005; 22673903; 24363043; 9069282; 9417641; 10427002; 11087399; 15591060; 16766715; 19243146	https://www.uniprot.org/uniprot/?query=P26769&columns=id,citation,sequence&format=tab
P27028	PPCE_ELIME	Elizabethkingia meningoseptica (Chryseobacterium meningosepticum)	1840588; 7764331	https://www.uniprot.org/uniprot/?query=P27028&columns=id,citation,sequence&format=tab
P27034	BGLS_RHIRD	Rhizobium radiobacter (Agrobacterium tumefaciens) (Agrobacterium radiobacter)	1537792	https://www.uniprot.org/uniprot/?query=P27034&columns=id,citation,sequence&format=tab
P27037	AVR2A_HUMAN	Homo sapiens (Human)	1311955; 1314589; 14702039; 15815621; 15489334; 17344846; 21248752	https://www.uniprot.org/uniprot/?query=P27037&columns=id,citation,sequence&format=tab
P27114	MOTI_RABIT	Oryctolagus cuniculus (Rabbit)	1627652	https://www.uniprot.org/uniprot/?query=P27114&columns=id,citation,sequence&format=tab
P27139	CAH2_RAT	Rattus norvegicus (Rat)	1765271; 9074494; 15489334; 9665810; 22673903	https://www.uniprot.org/uniprot/?query=P27139&columns=id,citation,sequence&format=tab
P27158	KITH_RAT	Rattus norvegicus (Rat)	3479791; 1777676; 22673903	https://www.uniprot.org/uniprot/?query=P27158&columns=id,citation,sequence&format=tab
P27169	PON1_HUMAN	Homo sapiens (Human)	1657140; 7916578; 8393742; 8393745; 8812495; 9261565; 14702039; 12853948; 12690205; 15489334; 8382160; 8292612; 1718413; 1673382; 7638166; 10479665; 14760718; 15772423; 16335952; 16531243; 19159218; 24275569; 15098021; 8098250; 9661650; 12783936; 18987736	https://www.uniprot.org/uniprot/?query=P27169&columns=id,citation,sequence&format=tab
P27338	AOFB_HUMAN	Homo sapiens (Human)	2023912; 3387449; 8515265; 14702039; 15772651; 1432104; 11049757; 8665924; 8316221; 24275569; 11753429; 12913124; 15027868; 15710600; 16366596	https://www.uniprot.org/uniprot/?query=P27338&columns=id,citation,sequence&format=tab
P27361	MK03_HUMAN	Homo sapiens (Human)	7687743; 15616553; 15489334; 1540184; 1319925; 8325880; 8794306; 9155018; 9480836; 10393181; 10224087; 10521408; 10617468; 10747973; 12356731; 11912194; 15526160; 15952796; 15616583; 12110590; 12974390; 15788397; 17081983; 16581800; 17274988; 18435604; 18296648; 18691976; 18794356; 18669648; 19413330; 19265199; 19494114; 19447520; 19369195; 19060905; 16393692; 19565474; 19690332; 20068231; 212694…	https://www.uniprot.org/uniprot/?query=P27361&columns=id,citation,sequence&format=tab
P27448	MARK3_HUMAN	Homo sapiens (Human)	9543386; 11433294; 12508121; 15489334; 15084291; 14976552; 16980613; 16959763; 18220336; 18691976; 18669648; 19413330; 19369195; 19690332; 21145462; 21269460; 21406692; 23186163; 23666762; 28087714; 17344846; 29771303	https://www.uniprot.org/uniprot/?query=P27448&columns=id,citation,sequence&format=tab
P27467	WNT3A_MOUSE	Mus musculus (Mouse)	2001840; 8299937; 10866835; 12717451; 22726442; 17141155; 24798332; 25771893; 26902720	https://www.uniprot.org/uniprot/?query=P27467&columns=id,citation,sequence&format=tab
P27487	DPP4_HUMAN	Homo sapiens (Human)	1352704; 1347043; 1352530; 8094732; 7927537; 19054851; 15815621; 15489334; 1977364; 7487939; 1677636; 10951221; 17549790; 8096237; 8101391; 7907293; 8526932; 9413751; 10570924; 10593948; 11027426; 10880264; 10900005; 11772392; 11773049; 12676959; 15016824; 15448155; 14691230; 16335952; 16670267; 16651416; 17287217; 18708048; 19557413; 19159218; 21269460; 23486063; 24275569; 12832764; 12646248; 12…	https://www.uniprot.org/uniprot/?query=P27487&columns=id,citation,sequence&format=tab
P27694	RFA1_HUMAN	Homo sapiens (Human)	2050703; 8420996; 14702039; 15489334; 7697716; 7700386; 7760808; 9214288; 9430682; 9765279; 9699634; 10563794; 14654843; 12791985; 16135809; 17765923; 17959650; 17525332; 18669648; 19413330; 19116208; 19010961; 19608861; 19996105; 20705237; 20068231; 21269460; 22194613; 22223895; 24126761; 23186163; 24275569; 24332808; 25550423; 26774285; 27601467; 27723720; 27723717; 26474068; 8990123; 28534480	https://www.uniprot.org/uniprot/?query=P27694&columns=id,citation,sequence&format=tab
P27695	APEX1_HUMAN	Homo sapiens (Human)	1719477; 1722334; 1627644; 1380454; 1371347; 1380694; 1383925; 8086453; 9110174; 12508121; 15489334; 12524539; 1284593; 8355688; 8621488; 8932375; 9108029; 9207062; 9804799; 9560228; 10023679; 11118054; 11452037; 11909973; 11832948; 11809897; 14633989; 15380100; 15942031; 16617147; 17148573; 17403694; 18439621; 18809583; 18179823; 18579163; 19123919; 19188445; 19401441; 19219073; 19608861; 202312…	https://www.uniprot.org/uniprot/?query=P27695&columns=id,citation,sequence&format=tab
P27732	CAC1D_RAT	Rattus norvegicus (Rat)	7760845; 1648940; 7553731; 1279681; 7479909; 9232351; 1692134; 17050707	https://www.uniprot.org/uniprot/?query=P27732&columns=id,citation,sequence&format=tab
P27791	KAPCA_RAT	Rattus norvegicus (Rat)	1711374; 9521123; 14514679; 20844122; 22673903; 23419316	https://www.uniprot.org/uniprot/?query=P27791&columns=id,citation,sequence&format=tab
P27815	PDE4A_HUMAN	Homo sapiens (Human)	8413254; 7888306; 7772058; 9677330; 11306681; 15738310; 18095939; 15057824; 15489334; 2160582; 11566027; 14759258; 18669648; 19690332; 20196770; 23186163; 17727341;	https://www.uniprot.org/uniprot/?query=P27815&columns=id,citation,sequence&format=tab
P27922	SC6A3_BOVIN	Bos taurus (Bovine)	1722321	https://www.uniprot.org/uniprot/?query=P27922&columns=id,citation,sequence&format=tab
P27958	POLG_HCVH	Hepatitis C virus genotype 1a (isolate H) (HCV)	1658800; 9228008; 9238047; 8248148; 7679746; 8189513; 8764026; 8982089; 10488152; 10702287; 10729138; 10718937; 11086025; 11356980; 11557752; 11145889; 12065403; 11907211; 11744739; 12021330; 11801599; 12692249; 12560074; 12719519; 14504405; 12692242; 12692244; 12970454; 12615904; 12913001; 14602201; 15364941; 14752815; 14990718; 15247249; 15371595; 15722527; 16301520; 16530520; 16731940; 1689419…	https://www.uniprot.org/uniprot/?query=P27958&columns=id,citation,sequence&format=tab
P27986	P85A_HUMAN	Homo sapiens (Human)	1849461; 8628286; 14702039; 15372022; 15489334; 7692233; 8276809; 7518429; 7541045; 7537849; 8940081; 9038210; 9178760; 9489702; 9553137; 9687533; 10528161; 10086340; 10739672; 10867024; 11087752; 11526404; 11912194; 12359715; 12009866; 12186904; 15488758; 15526160; 15302586; 15561106; 15592455; 18348712; 18721752; 19807924; 19286672; 15863030; 19369195; 19690332; 20348923; 21200133; 21228233; 21…	https://www.uniprot.org/uniprot/?query=P27986&columns=id,citation,sequence&format=tab
P28062	PSB8_HUMAN	Homo sapiens (Human)	8458375; 1453454; 1922342; 1429565; 8344725; 8568858; 14574404; 15489334; 9157092; 8163024; 8663318; 11493458; 11717192; 14550573; 15501285; 15907481; 15488952; 15944226; 16423992; 17142736; 17262812; 18669648; 19443843; 19619915; 19525961; 21269460; 21881205; 24275569; 25944712; 27049119; 21129723; 21953331; 21852578; 26524591; 26567544	https://www.uniprot.org/uniprot/?query=P28062&columns=id,citation,sequence&format=tab
P28065	PSB9_HUMAN	Homo sapiens (Human)	8458375; 1453454; 1922385; 1429565; 8568858; 7829535; 14574404; 15489334; 8163024; 9003765; 8663318; 11493458; 11717192; 14550573; 15501285; 15907481; 16957778; 17142736; 17262812; 18694960; 19608861; 21269460; 10924276; 26524591	https://www.uniprot.org/uniprot/?query=P28065&columns=id,citation,sequence&format=tab
P28074	PSB5_HUMAN	Homo sapiens (Human)	8753855; 14702039; 17974005; 12508121; 15489334; 8066462; 7820546; 2306472; 7811265; 8163024; 7864893; 8663318; 8610016; 12181345; 14550573; 15244466; 15488952; 15944226; 17323924; 17004105; 18565852; 18502982; 19426847; 18602823; 21269460; 24275569; 27176742; 26133119; 25599644; 27428775; 27342858; 27493187	https://www.uniprot.org/uniprot/?query=P28074&columns=id,citation,sequence&format=tab
P28088	EDNRB_BOVIN	Bos taurus (Bovine)	1660473; 1653249; 8529649; 9422751	https://www.uniprot.org/uniprot/?query=P28088&columns=id,citation,sequence&format=tab
P28190	AA1R_BOVIN	Bos taurus (Bovine)	1551415; 1587851; 16305752;	https://www.uniprot.org/uniprot/?query=P28190&columns=id,citation,sequence&format=tab
P28221	5HT1D_HUMAN	Homo sapiens (Human)	1652050; 1565658; 16710414; 15489334; 1828434; 10452531; 18476671; 20945968; 10391209;	https://www.uniprot.org/uniprot/?query=P28221&columns=id,citation,sequence&format=tab
P28222	5HT1B_HUMAN	Homo sapiens (Human)	1315531; 1610347; 1348246; 1559993; 1565658; 1351684; 1328844; 15014171; 14574404; 15489334; 8218242; 10452531; 15853772; 18476671; 20945968; 23519215; 23519210; 7802650	https://www.uniprot.org/uniprot/?query=P28222&columns=id,citation,sequence&format=tab
P28223	5HT2A_HUMAN	Homo sapiens (Human)	1722404; 1323014; 8035173; 14702039; 15057823; 15489334; 1330647; 11150294; 14988405; 18476671; 18703043; 18297054; 19057895; 21645528; 20945968; 22300836; 24637012; 24089568; 28129538; 8655141; 10581480; 10391209;	https://www.uniprot.org/uniprot/?query=P28223&columns=id,citation,sequence&format=tab
P28300	LYOX_HUMAN	Homo sapiens (Human)	1685472; 1357535; 7706256; 10391127; 14702039; 15489334; 7902322; 1352776; 26601954; 31152061; 8100215; 26838787; 27432961	https://www.uniprot.org/uniprot/?query=P28300&columns=id,citation,sequence&format=tab
P28329	CLAT_HUMAN	Homo sapiens (Human)	1337937; 11172068; 15164054; 15489334; 1388731; 1339386; 3183663; 1784419; 17144655; 12756141	https://www.uniprot.org/uniprot/?query=P28329&columns=id,citation,sequence&format=tab
P28334	5HT1B_MOUSE	Mus musculus (Mouse)	1557407; 8091214; 8742487; 9349547; 10651141; 16750486	https://www.uniprot.org/uniprot/?query=P28334&columns=id,citation,sequence&format=tab
P28335	5HT2C_HUMAN	Homo sapiens (Human)	1722404; 7895773; 8812491; 9928237; 14702039; 15772651; 15489334; 11150294; 12970106; 16319069; 18476671; 18703043; 19057895; 20945968; 22497996; 7557992; 10206230; 10581480; 10391209;	https://www.uniprot.org/uniprot/?query=P28335&columns=id,citation,sequence&format=tab
P28336	NMBR_HUMAN	Homo sapiens (Human)	1655761; 20736409; 14574404;	https://www.uniprot.org/uniprot/?query=P28336&columns=id,citation,sequence&format=tab
P28340	DPOD1_HUMAN	Homo sapiens (Human)	1722322; 1542570; 15489334; 11328591; 11595739; 12403614; 12522211; 15670210; 16510448; 17317665; 18669648; 19074196; 20334433; 20227374; 21269460; 22801543; 23891004; 29320706; 24035200; 23913683; 24022480; 23770608; 24191025; 24129315; 24939902; 24310611; 28112733; 23263490; 24501277	https://www.uniprot.org/uniprot/?query=P28340&columns=id,citation,sequence&format=tab
P28471	GBRA4_RAT	Rattus norvegicus (Rat)	1655526; 24090084	https://www.uniprot.org/uniprot/?query=P28471&columns=id,citation,sequence&format=tab
P28472	GBRB3_HUMAN	Homo sapiens (Human)	1664410; 14702039; 16572171; 15489334; 8382702; 1714232; 18281286; 22243422; 25489750; 24909990; 12189488; 18514161; 22303015; 23934111; 25356899; 27476654; 26950270; 26993267; 28544625; 27864847	https://www.uniprot.org/uniprot/?query=P28472&columns=id,citation,sequence&format=tab
P28476	GBRR2_HUMAN	Homo sapiens (Human)	1315307; 14574404; 15489334	https://www.uniprot.org/uniprot/?query=P28476&columns=id,citation,sequence&format=tab
P28482	MK01_HUMAN	Homo sapiens (Human)	1540184; 1319925; 10591208; 15489334; 12665801; 7588608; 8622688; 8794306; 9480836; 9687510; 9649500; 9788880; 9596579; 10224087; 10637505; 10617468; 11154262; 12110590; 12356731; 11912194; 12974390; 12794087; 12792650; 15358203; 15526160; 15184391; 15241487; 15952796; 15616583; 15788397; 15664191; 17081983; 18211802; 16581800; 17274988; 18435604; 18296648; 18691976; 18760948; 18794356; 18669648;…	https://www.uniprot.org/uniprot/?query=P28482&columns=id,citation,sequence&format=tab
P28523	CSK2A_MAIZE	Zea mays (Maize)	1756176; 9564028	https://www.uniprot.org/uniprot/?query=P28523&columns=id,citation,sequence&format=tab
P28562	DUS1_HUMAN	Homo sapiens (Human)	1406996; 8106404; 15489334; 22814378; 29052270	https://www.uniprot.org/uniprot/?query=P28562&columns=id,citation,sequence&format=tab
P28563	DUS1_MOUSE	Mus musculus (Mouse)	1741163; 8355678; 15489334; 8221888; 10617468	https://www.uniprot.org/uniprot/?query=P28563&columns=id,citation,sequence&format=tab
P28564	5HT1B_RAT	Rattus norvegicus (Rat)	1836757	https://www.uniprot.org/uniprot/?query=P28564&columns=id,citation,sequence&format=tab
P28565	5HT1D_RAT	Rattus norvegicus (Rat)	19912901; 8978753	https://www.uniprot.org/uniprot/?query=P28565&columns=id,citation,sequence&format=tab
P28566	5HT1E_HUMAN	Homo sapiens (Human)	1608964; 1733778; 1513320; 14574404; 15489334; 15014171; 14744596; 18476671; 21422162; 20945968; 10391209;	https://www.uniprot.org/uniprot/?query=P28566&columns=id,citation,sequence&format=tab
P28572	SC6A9_RAT	Rattus norvegicus (Rat)	1353889; 1534013; 8494645; 15489334; 9786914; 22673903	https://www.uniprot.org/uniprot/?query=P28572&columns=id,citation,sequence&format=tab
P28585	BLC1_ECOLX	Escherichia coli	8834913; 1633193	https://www.uniprot.org/uniprot/?query=P28585&columns=id,citation,sequence&format=tab
P28593	TYTR_TRYCR	Trypanosoma cruzi	2011150; 7737173; 8428618; 8159665; 8771196	https://www.uniprot.org/uniprot/?query=P28593&columns=id,citation,sequence&format=tab
P28646	SSR1_RAT	Rattus norvegicus (Rat)	1661599; 1400442	https://www.uniprot.org/uniprot/?query=P28646&columns=id,citation,sequence&format=tab
P28647	AA3R_RAT	Rattus norvegicus (Rat)	1323836; 1647979; 8612733; 10692494	https://www.uniprot.org/uniprot/?query=P28647&columns=id,citation,sequence&format=tab
P28700	RXRA_MOUSE	Mus musculus (Mouse)	1310259; 1312497; 7838715; 10383391; 10788465; 12032153; 16606617; 17595322; 20078863; 21183079; 10882070; 15528208; 25417649; 26463675	https://www.uniprot.org/uniprot/?query=P28700&columns=id,citation,sequence&format=tab
P28702	RXRB_HUMAN	Homo sapiens (Human)	1310259; 1330328; 1315958; 14574404; 15489334; 8381386; 24275569; 24129315; 26463675; 28167758; 11782480; 12970175	https://www.uniprot.org/uniprot/?query=P28702&columns=id,citation,sequence&format=tab
P28704	RXRB_MOUSE	Mus musculus (Mouse)	8194750; 15489334; 1310259; 2554307; 1312497; 20139090	https://www.uniprot.org/uniprot/?query=P28704&columns=id,citation,sequence&format=tab
P28705	RXRG_MOUSE	Mus musculus (Mouse)	1310259; 1312497; 8391126; 15489334; 26030625	https://www.uniprot.org/uniprot/?query=P28705&columns=id,citation,sequence&format=tab
P28715	ERCC5_HUMAN	Homo sapiens (Human)	8483504; 7510366; 8413238; 11266544; 15057823; 15489334; 8088806; 8206890; 8090225; 8078765; 7651464; 9305916; 14726017; 10447254; 19608861; 21269460; 24700531; 7951246; 9096355; 11228268; 11841555; 12060391; 23255472	https://www.uniprot.org/uniprot/?query=P28715&columns=id,citation,sequence&format=tab
P28720	TGT_ZYMMO	Zymomonas mobilis subsp. mobilis (strain ATCC 31821 / ZM4 / CP4)	7665516; 15592456; 1526462; 8961936; 8654383; 10413112; 11178905; 11921407; 12909636; 14523925; 12646024; 12949492; 19627989	https://www.uniprot.org/uniprot/?query=P28720&columns=id,citation,sequence&format=tab
P28776	I23O1_MOUSE	Mus musculus (Mouse)	1937018; 15489334; 15063630; 18026683; 18384884; 19741271; 22157149; 25691885	https://www.uniprot.org/uniprot/?query=P28776&columns=id,citation,sequence&format=tab
P28838	AMPL_HUMAN	Homo sapiens (Human)	14702039; 15489334; 1908238; 19608861; 20068231; 21269460; 23186163; 24275569; 25944712	https://www.uniprot.org/uniprot/?query=P28838&columns=id,citation,sequence&format=tab
P28843	DPP4_MOUSE	Mus musculus (Mouse)	1370813; 7999781; 16141072; 15489334; 1712807; 19349973; 21183079	https://www.uniprot.org/uniprot/?query=P28843&columns=id,citation,sequence&format=tab
P28845	DHI1_HUMAN	Homo sapiens (Human)	1885595; 12414862; 14702039; 16710414; 15489334; 10497248; 12858176; 15152005; 19159218; 24275569; 15513927; 17070044; 17919905; 18485702; 18069989; 18553955; 19217779; 16959974	https://www.uniprot.org/uniprot/?query=P28845&columns=id,citation,sequence&format=tab
P28857	DPOL_HHV6U	Human herpesvirus 6A (strain Uganda-1102) (HHV-6 variant A) (Human B lymphotropic virus)	1651403; 7747482; 8289364	https://www.uniprot.org/uniprot/?query=P28857&columns=id,citation,sequence&format=tab
P28867	KPCD_MOUSE	Mus musculus (Mouse)	1868068; 1765103; 11558579; 9054438; 9705322; 11976686; 9748166; 11976687; 17947660; 18025218; 18034455; 19144319; 19131326; 21183079; 19917613; 7781068	https://www.uniprot.org/uniprot/?query=P28867&columns=id,citation,sequence&format=tab
P28907	CD38_HUMAN	Homo sapiens (Human)	2319135; 9074508; 15489334; 1471258; 8253715; 7961800; 14759258; 16690024; 19159218; 19349973; 21269460; 25944712; 16154090; 9754820	https://www.uniprot.org/uniprot/?query=P28907&columns=id,citation,sequence&format=tab
P29029	CHIT_YEAST	Saccharomyces cerevisiae (strain ATCC 204508 / S288c) (Baker's yeast)	1918080; 9169871; 24374639; 17322287; 9748433; 14562106	https://www.uniprot.org/uniprot/?query=P29029&columns=id,citation,sequence&format=tab
P29089	AGTRB_RAT	Rattus norvegicus (Rat)	1567388; 1575725; 1544458; 1374402; 1599457	https://www.uniprot.org/uniprot/?query=P29089&columns=id,citation,sequence&format=tab
P29274	AA2AR_HUMAN	Homo sapiens (Human)	1331670; 8670304; 15461802; 14702039; 15489334; 17689978; 20836733; 7775460; 16339847; 18832607; 10391209;	https://www.uniprot.org/uniprot/?query=P29274&columns=id,citation,sequence&format=tab
P29275	AA2BR_HUMAN	Homo sapiens (Human)	1325798; 7558011; 15489334	https://www.uniprot.org/uniprot/?query=P29275&columns=id,citation,sequence&format=tab
P29276	AA2BR_RAT	Rattus norvegicus (Rat)	1584214; 1333049	https://www.uniprot.org/uniprot/?query=P29276&columns=id,citation,sequence&format=tab
P29317	EPHA2_HUMAN	Homo sapiens (Human)	2174105; 18593464; 16710414; 15489334; 9267020; 10655584; 11280802; 12167657; 16236711; 17332925; 17135240; 18339848; 18691976; 18794797; 18669648; 19573808; 19159218; 19567782; 19369195; 20679435; 20861311; 20068231; 20223987; 21269460; 21516087; 22332920; 22635007; 23186163; 23358419; 23936024; 26158630; 27385333; 29292383; 29292384; 12467573; 19525919; 20505120; 17344846; 19005574; 19306328; 1…	https://www.uniprot.org/uniprot/?query=P29317&columns=id,citation,sequence&format=tab
P29319	EPHA3_MOUSE	Mus musculus (Mouse)	1657122; 11870224; 14585969; 17046737; 17947660; 18403711; 19505147; 27446912	https://www.uniprot.org/uniprot/?query=P29319&columns=id,citation,sequence&format=tab
P29320	EPHA3_HUMAN	Homo sapiens (Human)	1311845; 10987298; 1737782; 9267020; 11870224; 12738854; 14660665; 16239146; 15901737; 21135139; 18547520; 16959974; 16941478; 17344846; 20838624	https://www.uniprot.org/uniprot/?query=P29320&columns=id,citation,sequence&format=tab
P29322	EPHA8_HUMAN	Homo sapiens (Human)	16710414; 15489334; 10819331; 1648701; 9267020; 10498895; 11416136; 17875921; 20496116; 17344846	https://www.uniprot.org/uniprot/?query=P29322&columns=id,citation,sequence&format=tab
P29323	EPHB2_HUMAN	Homo sapiens (Human)	8033077; 8589679; 9696046; 16710414; 7898931; 7601466; 7688222; 1648701; 9267020; 10508479; 18691976; 19369195; 28931592; 9933164; 17897949; 15300251; 16155194; 17344846; 30213874	https://www.uniprot.org/uniprot/?query=P29323&columns=id,citation,sequence&format=tab
P29350	PTN6_HUMAN	Homo sapiens (Human)	1732748; 1652101; 1736296; 7665165; 9074930; 10497187; 14702039; 16541075; 15489334; 7781604; 9285411; 9842885; 9712903; 10574931; 11162587; 11414741; 11266449; 14654843; 14597715; 15184070; 15526160; 16129412; 18604210; 19591923; 19843936; 19690332; 21269460; 21262353; 20933011; 21258366; 23112346; 23186163; 25944712; 9774441; 12482860; 21465528	https://www.uniprot.org/uniprot/?query=P29350&columns=id,citation,sequence&format=tab
P29371	NK3R_HUMAN	Homo sapiens (Human)	1374246; 1312036; 1312928; 15489334; 19079066; 23643382; 25077900	https://www.uniprot.org/uniprot/?query=P29371&columns=id,citation,sequence&format=tab
P29372	3MG_HUMAN	Homo sapiens (Human)	1924375; 8475094; 11157797; 15616553; 15489334; 1874728; 1645538; 8318735; 14555760; 18669648; 21269460; 23290262; 23186163; 9790531	https://www.uniprot.org/uniprot/?query=P29372&columns=id,citation,sequence&format=tab
P29375	KDM5A_HUMAN	Homo sapiens (Human)	8414517; 16541075; 15489334; 1857421; 7935440; 9129143; 11358960; 15949438; 17081983; 17320163; 17320161; 17320160; 17311883; 18669648; 19690332; 20068231; 21960634; 23186163; 24275569; 28112733; 18270511; 19430464; 27499454; 27427228; 26645689; 27214401; 16419055; 23531517	https://www.uniprot.org/uniprot/?query=P29375&columns=id,citation,sequence&format=tab
P29376	LTK_HUMAN	Homo sapiens (Human)	7685902; 1655406; 14702039; 16572171; 2320375; 2156206; 8084603; 9223670; 10445845; 14695357; 18849880; 19815557; 20548102; 17344846	https://www.uniprot.org/uniprot/?query=P29376&columns=id,citation,sequence&format=tab
P29401	TKT_HUMAN	Homo sapiens (Human)	8419340; 9115179; 14702039; 16641997; 15489334; 12665801; 1567394; 3248678; 15592455; 18669648; 19690332; 19608861; 20068231; 21269460; 22814378; 23186163; 24275569; 25944712; 27259054; 28112733; 20667822	https://www.uniprot.org/uniprot/?query=P29401&columns=id,citation,sequence&format=tab
P29452	CASP1_MOUSE	Mus musculus (Mouse)	1431103; 8446594; 8034321; 15489334; 9038361; 21183079; 24129315; 28314590; 30692621	https://www.uniprot.org/uniprot/?query=P29452&columns=id,citation,sequence&format=tab
P29466	CASP1_HUMAN	Homo sapiens (Human)	1574116; 1373520; 7876192; 16554811; 15489334; 15498465; 1321594; 11051551; 15030775; 15383541; 16785446; 20197547; 20148899; 21269460; 28314590; 30692621; 8044845; 9190289; 9987822; 15296730	https://www.uniprot.org/uniprot/?query=P29466&columns=id,citation,sequence&format=tab
P29473	NOS3_BOVIN	Bos taurus (Bovine)	1378626; 1385480; 1379225; 7682550; 8524847; 12384459; 17071725; 9875848; 11051558; 11331003; 11695891; 11331290; 11590164	https://www.uniprot.org/uniprot/?query=P29473&columns=id,citation,sequence&format=tab
P29474	NOS3_HUMAN	Homo sapiens (Human)	1378832; 1379542; 7688726; 7509596; 7519987; 17264164; 14702039; 12853948; 15489334; 7514568; 7475956; 7515611; 11149895; 12446846; 16126727; 16234328; 16135813; 20213743; 23585225; 23186163; 24275569; 10074942; 12437348; 18849972; 9737779; 11740345; 16959974	https://www.uniprot.org/uniprot/?query=P29474&columns=id,citation,sequence&format=tab
P29475	NOS1_HUMAN	Homo sapiens (Human)	7528745; 7515942; 7678401; 8879752; 9111048; 16541075; 9791007	https://www.uniprot.org/uniprot/?query=P29475&columns=id,citation,sequence&format=tab
P29476	NOS1_RAT	Rattus norvegicus (Rat)	1712077; 8806605; 7520037; 7530005; 11237702; 11086993; 11867766; 15105416; 15466472; 15548660; 17161399; 22673903; 23300088; 10221915; 11473123	https://www.uniprot.org/uniprot/?query=P29476&columns=id,citation,sequence&format=tab
P29477	NOS2_MOUSE	Mus musculus (Mouse)	1373522; 1379716; 1372907; 7503239; 10438970; 19468303; 15489334; 7544010; 16373578; 19144319; 20603330; 21199876; 22073225; 9334294; 9516116; 10562538; 10562539; 10769116; 11669619; 12437348; 12464241	https://www.uniprot.org/uniprot/?query=P29477&columns=id,citation,sequence&format=tab
P29597	TYK2_HUMAN	Homo sapiens (Human)	2216457; 15489334; 1386289; 2156206; 2247464; 7526154; 15277531; 17088085; 18691976; 19369195; 23186163; 20478313; 17344846	https://www.uniprot.org/uniprot/?query=P29597&columns=id,citation,sequence&format=tab
P29599	SUBB_BACLE	Bacillus lentus	1453465	https://www.uniprot.org/uniprot/?query=P29599&columns=id,citation,sequence&format=tab
P29702	FNTA_BOVIN	Bos taurus (Bovine)	1918005	https://www.uniprot.org/uniprot/?query=P29702&columns=id,citation,sequence&format=tab
P29994	ITPR1_RAT	Rattus norvegicus (Rat)	2165071; 1849282; 9073177; 10506212; 12032348; 18955483; 22673903	https://www.uniprot.org/uniprot/?query=P29994&columns=id,citation,sequence&format=tab
P30082	GLR_RAT	Rattus norvegicus (Rat)	8384375; 8384842; 8082779; 22673903	https://www.uniprot.org/uniprot/?query=P30082&columns=id,citation,sequence&format=tab
P30083	VIPR1_RAT	Rattus norvegicus (Rat)	1314625; 15489334; 8948424	https://www.uniprot.org/uniprot/?query=P30083&columns=id,citation,sequence&format=tab
P30098	NK3R_CAVPO	Cavia porcellus (Guinea pig)	1315051; 8947459; 11864635;	https://www.uniprot.org/uniprot/?query=P30098&columns=id,citation,sequence&format=tab
P30099	C11B2_RAT	Rattus norvegicus (Rat)	2350348; 1562515; 8333830; 8468320; 2738055	https://www.uniprot.org/uniprot/?query=P30099&columns=id,citation,sequence&format=tab
P30191	GBRA6_RAT	Rattus norvegicus (Rat)	2166916; 22673903	https://www.uniprot.org/uniprot/?query=P30191&columns=id,citation,sequence&format=tab
P30281	CCND3_HUMAN	Homo sapiens (Human)	1386336; 1383201; 14702039; 14574404; 15489334; 1386335; 9106657; 15358120; 15327989; 16782892; 18669648; 19690332; 22020328; 22814378; 23186163; 19237555	https://www.uniprot.org/uniprot/?query=P30281&columns=id,citation,sequence&format=tab
P30291	WEE1_HUMAN	Homo sapiens (Human)	7743995; 11528126; 14702039; 16554811; 1840647; 8428596; 15150265; 15070733; 18220336; 18691976; 19690332; 20026642; 20068231; 22692537; 23186163; 15837193; 17344846	https://www.uniprot.org/uniprot/?query=P30291&columns=id,citation,sequence&format=tab
P30304	MPIP1_HUMAN	Homo sapiens (Human)	1836978; 15489334; 11139144; 11298456; 12234927; 12399544; 12676583; 14681206; 12676925; 12759351; 14559997; 16356754; 19734889; 20090422; 20228808; 21376736; 22843495; 23186163; 9604936	https://www.uniprot.org/uniprot/?query=P30304&columns=id,citation,sequence&format=tab
P30305	MPIP2_HUMAN	Homo sapiens (Human)	1836978; 1662986; 9188863; 11780052; 15489334; 11333986; 12400006; 15150265; 15128871; 15311285; 15908796; 15629715; 17332740; 18669648; 19690332; 21406692; 23186163; 10543950	https://www.uniprot.org/uniprot/?query=P30305&columns=id,citation,sequence&format=tab
P30307	MPIP3_HUMAN	Homo sapiens (Human)	2195549; 11078813; 15489334; 11139144; 11304565; 8119945; 10557092; 11202906; 11333986; 12595692; 15150265; 14968113; 14972559; 15629715; 18239451; 18691976; 18669648; 20068231; 22814378; 23186163	https://www.uniprot.org/uniprot/?query=P30307&columns=id,citation,sequence&format=tab
P30411	BKRB2_HUMAN	Homo sapiens (Human)	1314587; 7916737; 8394991; 1329734; 7835885; 7779090; 15489334; 8652530; 18672896; 11517230	https://www.uniprot.org/uniprot/?query=P30411&columns=id,citation,sequence&format=tab
P30418	NMT_CANAL	Candida albicans (strain SC5314 / ATCC MYA-2876) (Yeast)	1569105; 15123810; 17419877; 24025428; 8300631; 9115247; 9501915; 12401496	https://www.uniprot.org/uniprot/?query=P30418&columns=id,citation,sequence&format=tab
P30419	NMT1_HUMAN	Homo sapiens (Human)	9353336; 9506952; 14702039; 15489334; 1570339; 9677304; 16964243; 18669648; 20068231; 21269460; 21406692; 22865860; 22814378; 23186163; 24275569; 25255805	https://www.uniprot.org/uniprot/?query=P30419&columns=id,citation,sequence&format=tab
P30518	V2R_HUMAN	Homo sapiens (Human)	1415251; 1534149; 7913579; 8735975; 9581826; 19440390; 15489334; 8882880; 9224808; 21056967; 23236378; 1356229; 1303271; 1303257; 8267567; 8479490; 8514744; 8037205; 7999078; 7987330; 7833930; 8045948; 7984150; 8078903; 7560098; 9402087; 9452109; 10694923; 9711877; 10770218; 11026555; 11232028; 11916004; 15872203; 16845277; 16959974	https://www.uniprot.org/uniprot/?query=P30518&columns=id,citation,sequence&format=tab
P30520	PURA2_HUMAN	Homo sapiens (Human)	1592113; 16710414; 15489334; 21269460; 24275569;	https://www.uniprot.org/uniprot/?query=P30520&columns=id,citation,sequence&format=tab
P30530	UFO_HUMAN	Homo sapiens (Human)	2247464; 1656220; 1834974; 15057824; 15489334; 8247543; 7896447; 7854420; 8621659; 9178760; 10403904; 11484958; 12470648; 12364394; 12490074; 15958209; 15507525; 15733062; 17005688; 18346204; 18691976; 18840707; 19815557; 21501828; 22156524; 22673088; 25277499; 16362042; 17344846	https://www.uniprot.org/uniprot/?query=P30530&columns=id,citation,sequence&format=tab
P30531	SC6A1_HUMAN	Homo sapiens (Human)	2387399; 16641997; 15489334; 25865495	https://www.uniprot.org/uniprot/?query=P30531&columns=id,citation,sequence&format=tab
P30536	TSPO_HUMAN	Homo sapiens (Human)	1847678; 7721091; 16189298; 15461802; 10591208; 15489334; 9915832; 16822554; 17143515; 20600583; 21269460; 24814875; 25944712; 11215759; 11304832; 19846611	https://www.uniprot.org/uniprot/?query=P30536&columns=id,citation,sequence&format=tab
P30542	AA1R_HUMAN	Homo sapiens (Human)	1530647; 1339301; 8300646; 14702039; 16710414; 15489334; 16959974; 27134041	https://www.uniprot.org/uniprot/?query=P30542&columns=id,citation,sequence&format=tab
P30543	AA2AR_RAT	Rattus norvegicus (Rat)	1599465; 1279342; 15489334; 16339847; 23994616	https://www.uniprot.org/uniprot/?query=P30543&columns=id,citation,sequence&format=tab
P30545	ADA2B_MOUSE	Mus musculus (Mouse)	1336396; 1354956	https://www.uniprot.org/uniprot/?query=P30545&columns=id,citation,sequence&format=tab
P30547	NK1R_CAVPO	Cavia porcellus (Guinea pig)	1374648	https://www.uniprot.org/uniprot/?query=P30547&columns=id,citation,sequence&format=tab
P30548	NK1R_MOUSE	Mus musculus (Mouse)	1370937; 16141072; 15489334; 8120392	https://www.uniprot.org/uniprot/?query=P30548&columns=id,citation,sequence&format=tab
P30549	NK2R_MOUSE	Mus musculus (Mouse)	1370937	https://www.uniprot.org/uniprot/?query=P30549&columns=id,citation,sequence&format=tab
P30550	GRPR_HUMAN	Homo sapiens (Human)	1655761; 11245983; 14702039; 15489334	https://www.uniprot.org/uniprot/?query=P30550&columns=id,citation,sequence&format=tab
P30551	CCKAR_RAT	Rattus norvegicus (Rat)	1313582; 7654260; 12916469; 8024583	https://www.uniprot.org/uniprot/?query=P30551&columns=id,citation,sequence&format=tab
P30553	GASR_RAT	Rattus norvegicus (Rat)	1528881	https://www.uniprot.org/uniprot/?query=P30553&columns=id,citation,sequence&format=tab
P30555	AGTR1_PIG	Sus scrofa (Pig)	8491254	https://www.uniprot.org/uniprot/?query=P30555&columns=id,citation,sequence&format=tab
P30556	AGTR1_HUMAN	Homo sapiens (Human)	1378723; 1543512; 1567413; 1550596; 1508224; 8135787; 7792812; 15489334; 15809376; 19139490; 26460884; 16116425	https://www.uniprot.org/uniprot/?query=P30556&columns=id,citation,sequence&format=tab
P30557	PE2R3_MOUSE	Mus musculus (Mouse)	1372606; 8381413; 8223569; 8567630; 9843913; 9751056; 10535876; 11535576	https://www.uniprot.org/uniprot/?query=P30557&columns=id,citation,sequence&format=tab
P30559	OXYR_HUMAN	Homo sapiens (Human)	1313946; 7798245	https://www.uniprot.org/uniprot/?query=P30559&columns=id,citation,sequence&format=tab
P30560	V1AR_RAT	Rattus norvegicus (Rat)	1560825; 8257445; 8670090; 15489334; 8511367; 7774575; 9105680; 11520055; 11466323; 12399435; 12887422	https://www.uniprot.org/uniprot/?query=P30560&columns=id,citation,sequence&format=tab
P30561	AHR_MOUSE	Mus musculus (Mouse)	1314586; 1325649; 8148872; 8408082; 7961644; 7969080; 11875369; 1846217; 8806768; 8806883; 9427285; 10973493; 10639156; 11956195; 12213388; 12215427; 15581363; 20106950; 29726989; 24001774; 28396409	https://www.uniprot.org/uniprot/?query=P30561&columns=id,citation,sequence&format=tab
P30679	GNA15_HUMAN	Homo sapiens (Human)	1905813; 20736409; 15057824; 15489334; 24275569; 25944712	https://www.uniprot.org/uniprot/?query=P30679&columns=id,citation,sequence&format=tab
P30729	DRD4_RAT	Rattus norvegicus (Rat)	1554689; 8078498; 15057822; 10832611; 14499480	https://www.uniprot.org/uniprot/?query=P30729&columns=id,citation,sequence&format=tab
P30838	AL3A1_HUMAN	Homo sapiens (Human)	1737758; 8493892; 14702039; 16625196; 15489334; 2037078; 1905102; 19608861; 21269460; 22814378; 22021038; 9250352	https://www.uniprot.org/uniprot/?query=P30838&columns=id,citation,sequence&format=tab
P30874	SSR2_HUMAN	Homo sapiens (Human)	1346068; 10619399; 14702039; 15489334; 8386508; 10551867; 15231824; 18653781; 19434240; 22932785; 22495673	https://www.uniprot.org/uniprot/?query=P30874&columns=id,citation,sequence&format=tab
P30875	SSR2_MOUSE	Mus musculus (Mouse)	1346068; 1397330; 11278805; 7913111; 8104154; 9507021	https://www.uniprot.org/uniprot/?query=P30875&columns=id,citation,sequence&format=tab
P30926	ACHB4_HUMAN	Homo sapiens (Human)	8906617; 9203638; 9009220; 11450844; 16572171; 15489334; 11742001; 1330682; 15609996; 16120769; 27344019	https://www.uniprot.org/uniprot/?query=P30926&columns=id,citation,sequence&format=tab
P30935	SSR3_MOUSE	Mus musculus (Mouse)	1328199; 16141072; 19468303; 15489334	https://www.uniprot.org/uniprot/?query=P30935&columns=id,citation,sequence&format=tab
P30936	SSR3_RAT	Rattus norvegicus (Rat)	1279674; 9295322; 11134004	https://www.uniprot.org/uniprot/?query=P30936&columns=id,citation,sequence&format=tab
P30937	SSR4_RAT	Rattus norvegicus (Rat)	1360663; 8175684	https://www.uniprot.org/uniprot/?query=P30937&columns=id,citation,sequence&format=tab
P30938	SSR5_RAT	Rattus norvegicus (Rat)	1362243; 7908405; 21820437	https://www.uniprot.org/uniprot/?query=P30938&columns=id,citation,sequence&format=tab
P30939	5HT1F_HUMAN	Homo sapiens (Human)	8384716; 8380639; 15489334; 16641997; 18476671; 21422162; 20945968	https://www.uniprot.org/uniprot/?query=P30939&columns=id,citation,sequence&format=tab
P30940	5HT1F_RAT	Rattus norvegicus (Rat)	8384716	https://www.uniprot.org/uniprot/?query=P30940&columns=id,citation,sequence&format=tab
P30966	5HT5A_MOUSE	Mus musculus (Mouse)	1464308; 16141072; 15489334; 8450829	https://www.uniprot.org/uniprot/?query=P30966&columns=id,citation,sequence&format=tab
P30968	GNRHR_HUMAN	Homo sapiens (Human)	1333190; 8386108; 7534732; 9272108; 9259321; 15489334; 10366411; 9371856; 9425890; 10022417; 10084584; 10523035; 11397842; 11318785; 11397871; 11994356; 12679486; 23643382; 25077900	https://www.uniprot.org/uniprot/?query=P30968&columns=id,citation,sequence&format=tab
P30969	GNRHR_RAT	Rattus norvegicus (Rat)	1338727; 7916600; 1339279; 8185587; 7764374; 22356123	https://www.uniprot.org/uniprot/?query=P30969&columns=id,citation,sequence&format=tab
P30987	TA2R_MOUSE	Mus musculus (Mouse)	1375456; 21183079	https://www.uniprot.org/uniprot/?query=P30987&columns=id,citation,sequence&format=tab
P30989	NTR1_HUMAN	Homo sapiens (Human)	8381365; 11780052; 20048080; 21725197; 23140271	https://www.uniprot.org/uniprot/?query=P30989&columns=id,citation,sequence&format=tab
P30990	NEUT_HUMAN	Homo sapiens (Human)	9530155; 15489334; 1436492; 11294867; 19122660; 23140271	https://www.uniprot.org/uniprot/?query=P30990&columns=id,citation,sequence&format=tab
P30994	5HT2B_RAT	Rattus norvegicus (Rat)	1505525; 1331748; 22525520	https://www.uniprot.org/uniprot/?query=P30994&columns=id,citation,sequence&format=tab
P30996	BXF_CLOBO	Clostridium botulinum	1398040; 7764998; 8408542; 8505288; 8175689; 8197120; 28356439; 16128577	https://www.uniprot.org/uniprot/?query=P30996&columns=id,citation,sequence&format=tab
P31152	MK04_HUMAN	Homo sapiens (Human)	1319925; 14702039; 16177791; 15489334; 18669648; 21177870; 23186163; 17344846	https://www.uniprot.org/uniprot/?query=P31152&columns=id,citation,sequence&format=tab
P31213	S5A2_HUMAN	Homo sapiens (Human)	1944596; 1505484; 14702039; 15489334; 1522235; 7554313; 8626825; 8768837; 9208814; 9843052; 9745434; 10501358; 10718838; 10999800; 10898110; 11927504; 12843198; 14560315; 15528927; 15064320; 16181229; 15770495; 16098368	https://www.uniprot.org/uniprot/?query=P31213&columns=id,citation,sequence&format=tab
P31323	KAP3_HUMAN	Homo sapiens (Human)	2851102; 14702039; 12690205; 18318008; 19413330; 19690332; 21269460; 21423175; 21406692; 23186163; 25920809	https://www.uniprot.org/uniprot/?query=P31323&columns=id,citation,sequence&format=tab
P31387	5HT5B_MOUSE	Mus musculus (Mouse)	8450829; 15489334	https://www.uniprot.org/uniprot/?query=P31387&columns=id,citation,sequence&format=tab
P31388	5HT6R_RAT	Rattus norvegicus (Rat)	7680751; 8389146; 16641100	https://www.uniprot.org/uniprot/?query=P31388&columns=id,citation,sequence&format=tab
P31389	HRH1_CAVPO	Cavia porcellus (Guinea pig)	8282735; 8294913	https://www.uniprot.org/uniprot/?query=P31389&columns=id,citation,sequence&format=tab
P31390	HRH1_RAT	Rattus norvegicus (Rat)	7678492; 22673903	https://www.uniprot.org/uniprot/?query=P31390&columns=id,citation,sequence&format=tab
P31391	SSR4_HUMAN	Homo sapiens (Human)	8512564; 8483934; 8373420; 8100352; 11780052; 15489334	https://www.uniprot.org/uniprot/?query=P31391&columns=id,citation,sequence&format=tab
P31421	GRM2_RAT	Rattus norvegicus (Rat)	1309649; 11850456	https://www.uniprot.org/uniprot/?query=P31421&columns=id,citation,sequence&format=tab
P31422	GRM3_RAT	Rattus norvegicus (Rat)	1309649; 11850456; 24090084; 17360426	https://www.uniprot.org/uniprot/?query=P31422&columns=id,citation,sequence&format=tab
P31423	GRM4_RAT	Rattus norvegicus (Rat)	1309649; 8338667; 11122333	https://www.uniprot.org/uniprot/?query=P31423&columns=id,citation,sequence&format=tab
P31424	GRM5_RAT	Rattus norvegicus (Rat)	1320017; 7688218; 9808459; 10469171; 11850456; 19694902; 20007903; 21795692; 22673903; 10798399	https://www.uniprot.org/uniprot/?query=P31424&columns=id,citation,sequence&format=tab
P31482	PA2GA_MOUSE	Mus musculus (Mouse)	7673223; 7781071; 15489334; 8267767; 8250944; 8425615; 10358193; 11694541; 27292189	https://www.uniprot.org/uniprot/?query=P31482&columns=id,citation,sequence&format=tab
P31550	THIB_ECOLI	Escherichia coli (strain K12)	1630901; 9278503; 16738553; 12182833; 12175925; 18177053	https://www.uniprot.org/uniprot/?query=P31550&columns=id,citation,sequence&format=tab
P31639	SC5A2_HUMAN	Homo sapiens (Human)	1415574; 15616553; 15489334; 14614622	https://www.uniprot.org/uniprot/?query=P31639&columns=id,citation,sequence&format=tab
P31644	GBRA5_HUMAN	Homo sapiens (Human)	8388764; 1321750; 14702039; 15489334; 9205108; 17370265; 29961870; 31056671	https://www.uniprot.org/uniprot/?query=P31644&columns=id,citation,sequence&format=tab
P31645	SC6A4_HUMAN	Homo sapiens (Human)	8452685; 7681602; 7684072; 16601320; 15489334; 14702039; 16803896; 16870614; 17506858; 17913921; 18227069; 19270731; 21992875; 27049939; 10391209; 14593431; 12869649; 12869766; 15108187; 15635638	https://www.uniprot.org/uniprot/?query=P31645&columns=id,citation,sequence&format=tab
P31646	S6A13_RAT	Rattus norvegicus (Rat)	1400419; 22896705	https://www.uniprot.org/uniprot/?query=P31646&columns=id,citation,sequence&format=tab
P31648	SC6A1_MOUSE	Mus musculus (Mouse)	1631167; 16141072; 15234345; 21183079	https://www.uniprot.org/uniprot/?query=P31648&columns=id,citation,sequence&format=tab
P31650	S6A11_MOUSE	Mus musculus (Mouse)	16141072; 21183079	https://www.uniprot.org/uniprot/?query=P31650&columns=id,citation,sequence&format=tab
P31651	S6A12_MOUSE	Mus musculus (Mouse)	1517200	https://www.uniprot.org/uniprot/?query=P31651&columns=id,citation,sequence&format=tab
P31652	SC6A4_RAT	Rattus norvegicus (Rat)	1765155; 1944572; 1948036; 10716733; 11709063; 12944413; 15627510; 16870614; 17310063	https://www.uniprot.org/uniprot/?query=P31652&columns=id,citation,sequence&format=tab
P31749	AKT1_HUMAN	Homo sapiens (Human)	1851997; 11508278; 14702039; 19054851; 12508121; 15489334; 1718748; 1533586; 9829964; 9736715; 8978681; 9512493; 10358075; 10576742; 10926925; 10983986; 10716693; 11154276; 11598301; 11994271; 12042314; 12149249; 12150915; 11839817; 12244301; 12878163; 14761976; 15047712; 14749367; 15118108; 16266983; 16139227; 15718470; 17013611; 16792529; 16417524; 17081983; 16540465; 16982699; 17932490; 177260…	https://www.uniprot.org/uniprot/?query=P31749&columns=id,citation,sequence&format=tab
P31750	AKT1_MOUSE	Mus musculus (Mouse)	8437858; 12783884; 16141072; 19468303; 15489334; 9415393; 10454575; 11090077; 10716693; 11282895; 11579209; 11598301; 11994271; 15753085; 15722337; 16792529; 17242355; 18160256; 18388859; 18570920; 18288188; 19028694; 19778506; 21183079; 20074525; 21045808; 20189988; 20333297; 21262971; 22057101; 11882383; 21620960; 21432781; 24156551; 23300339; 26359501	https://www.uniprot.org/uniprot/?query=P31750&columns=id,citation,sequence&format=tab
P31751	AKT2_HUMAN	Homo sapiens (Human)	1801921; 1409633; 14702039; 15057824; 15489334; 9512493; 10983986; 15890450; 16792529; 16540465; 17565718; 18669648; 20059950; 19139280; 19690332; 19713527; 20167810; 21269460; 21620960; 21432781; 21737686; 22223895; 23186163; 24275569; 12086620; 12434148; 12517337; 14755158; 17275837; 18800763; 19179070; 15166380; 17344846; 19164855; 21979934	https://www.uniprot.org/uniprot/?query=P31751&columns=id,citation,sequence&format=tab
P31938	MP2K1_MOUSE	Mus musculus (Mouse)	1411546; 15489334; 1381507; 8385802; 9563949; 10409742; 15118098; 19219045; 9779990; 15520807; 19565474; 21183079; 21779493; 23319590	https://www.uniprot.org/uniprot/?query=P31938&columns=id,citation,sequence&format=tab
P31939	PUR9_HUMAN	Homo sapiens (Human)	8567683; 8867801; 9378707; 14702039; 15815621; 15489334; 1286667; 10985775; 11948179; 14756554; 19413330; 19608861; 21269460; 22223895; 22814378; 24275569; 25687571; 14756553; 14966129; 29072452; 15114530	https://www.uniprot.org/uniprot/?query=P31939&columns=id,citation,sequence&format=tab
P32120	ARRB2_BOVIN	Bos taurus (Bovine)	8340388; 9767391; 7822302; 9169476; 10022830; 10085139; 10521508; 12850288; 16439357; 18703513; 18802075; 18435604; 19332542	https://www.uniprot.org/uniprot/?query=P32120&columns=id,citation,sequence&format=tab
P32198	CPT1A_RAT	Rattus norvegicus (Rat)	8449948; 9136891; 15489334; 17478130; 8348957; 8449947; 8636126; 9169604; 11553629; 12499375; 14711372; 16908527; 18349115; 19136561; 21622568; 21990363	https://www.uniprot.org/uniprot/?query=P32198&columns=id,citation,sequence&format=tab
P32211	ACM4_MOUSE	Mus musculus (Mouse)	7916637; 7874308	https://www.uniprot.org/uniprot/?query=P32211&columns=id,citation,sequence&format=tab
P32238	CCKAR_HUMAN	Homo sapiens (Human)	8503909; 8343165; 7557108; 10682840; 14702039; 15489334; 10555959; 11300760	https://www.uniprot.org/uniprot/?query=P32238&columns=id,citation,sequence&format=tab
P32239	GASR_HUMAN	Homo sapiens (Human)	1280419; 7681836; 8349705; 8415658; 8185170; 7848914; 7887934; 10913157; 11495676; 12429993; 14702039; 15489334; 9872672; 8221657; 8222757; 11926817	https://www.uniprot.org/uniprot/?query=P32239&columns=id,citation,sequence&format=tab
P32240	PE2R4_MOUSE	Mus musculus (Mouse)	8385118; 8939885	https://www.uniprot.org/uniprot/?query=P32240&columns=id,citation,sequence&format=tab
P32244	MC3R_RAT	Rattus norvegicus (Rat)	8415620; 15985309; 15057822	https://www.uniprot.org/uniprot/?query=P32244&columns=id,citation,sequence&format=tab
P32245	MC4R_HUMAN	Homo sapiens (Human)	8392067; 7854347; 14702039; 15489334; 19329486; 19737927; 23088915; 10199800; 11443223; 11487744; 12588803; 14671178; 12646665; 14764818; 15486053; 25163632; 31002796	https://www.uniprot.org/uniprot/?query=P32245&columns=id,citation,sequence&format=tab
P32246	CCR1_HUMAN	Homo sapiens (Human)	7679328; 7683036; 7505609; 15489334; 15001559; 18587271	https://www.uniprot.org/uniprot/?query=P32246&columns=id,citation,sequence&format=tab
P32247	BRS3_HUMAN	Homo sapiens (Human)	8383682; 8131855; 15772651; 21857995	https://www.uniprot.org/uniprot/?query=P32247&columns=id,citation,sequence&format=tab
P32249	GP183_HUMAN	Homo sapiens (Human)	8383238; 14702039; 15057823; 15489334; 16540462; 18628402; 21673108; 21796212; 22913878; 22875855; 22930711; 23772388; 24678947; 25297897; 18987736	https://www.uniprot.org/uniprot/?query=P32249&columns=id,citation,sequence&format=tab
P32297	ACHA3_HUMAN	Homo sapiens (Human)	2336208; 1989896; 8906617; 9009220; 9921897; 11450844; 16572171; 15489334; 15609996; 16120769; 18385720; 18385738; 18385739; 18385676; 27344019; 31708116	https://www.uniprot.org/uniprot/?query=P32297&columns=id,citation,sequence&format=tab
P32298	GRK4_HUMAN	Homo sapiens (Human)	1338872; 9092566; 8626439; 8135832; 15815621; 15489334; 16636192; 19520868; 22223895; 17344846	https://www.uniprot.org/uniprot/?query=P32298&columns=id,citation,sequence&format=tab
P32300	OPRD_MOUSE	Mus musculus (Mouse)	1334555; 1335167; 8393575; 8397421; 8415697; 10677041; 18836069; 8844829; 22596164	https://www.uniprot.org/uniprot/?query=P32300&columns=id,citation,sequence&format=tab
P32304	5HT7R_MOUSE	Mus musculus (Mouse)	8394987; 15489334	https://www.uniprot.org/uniprot/?query=P32304&columns=id,citation,sequence&format=tab
P32305	5HT7R_RAT	Rattus norvegicus (Rat)	8397408; 8517926; 8398139; 8394362; 9084407	https://www.uniprot.org/uniprot/?query=P32305&columns=id,citation,sequence&format=tab
P32320	CDD_HUMAN	Homo sapiens (Human)	7923172; 9878810; 9596658; 16710414; 15489334; 8422236; 15689149	https://www.uniprot.org/uniprot/?query=P32320&columns=id,citation,sequence&format=tab
P32352	ERG2_YEAST	Saccharomyces cerevisiae (strain ATCC 204508 / S288c) (Baker's yeast)	1743517; 9169872; 24374639; 17322287; 14562106; 15716577	https://www.uniprot.org/uniprot/?query=P32352&columns=id,citation,sequence&format=tab
P32584	STE14_YEAST	Saccharomyces cerevisiae (strain ATCC 204508 / S288c) (Baker's yeast)	2050108; 8212897; 8289819; 9169867; 24374639; 14562106; 16847258	https://www.uniprot.org/uniprot/?query=P32584&columns=id,citation,sequence&format=tab
P32738	CLAT_RAT	Rattus norvegicus (Rat)	2160042; 8479291; 7493935; 22673903; 15477102; 15131697	https://www.uniprot.org/uniprot/?query=P32738&columns=id,citation,sequence&format=tab
P32745	SSR3_HUMAN	Homo sapiens (Human)	1337145; 8097479; 15461802; 14702039; 10591208; 15489334	https://www.uniprot.org/uniprot/?query=P32745&columns=id,citation,sequence&format=tab
P32754	HPPD_HUMAN	Homo sapiens (Human)	7851880; 8521727; 9325050; 14702039; 16541075; 15489334; 21269460; 22814378; 24275569; 10942115; 11073718	https://www.uniprot.org/uniprot/?query=P32754&columns=id,citation,sequence&format=tab
P32835	GSP1_YEAST	Saccharomyces cerevisiae (strain ATCC 204508 / S288c) (Baker's yeast)	7687541; 8455603; 9169871; 24374639; 17322287; 7895733; 8896453; 11523802; 11589573; 14729571; 15665377; 17203074	https://www.uniprot.org/uniprot/?query=P32835&columns=id,citation,sequence&format=tab
P32836	GSP2_YEAST	Saccharomyces cerevisiae (strain ATCC 204508 / S288c) (Baker's yeast)	8455603; 7687541; 9169874; 24374639; 17322287; 14562106	https://www.uniprot.org/uniprot/?query=P32836&columns=id,citation,sequence&format=tab
P32842	VATL2_YEAST	Saccharomyces cerevisiae (strain ATCC 204508 / S288c) (Baker's yeast)	1837023; 2192255; 9169875; 24374639; 17322287; 9030535; 14562106; 16847258	https://www.uniprot.org/uniprot/?query=P32842&columns=id,citation,sequence&format=tab
P32871	PK3CA_BOVIN	Bos taurus (Bovine)	1322797; 15178440; 14729945	https://www.uniprot.org/uniprot/?query=P32871&columns=id,citation,sequence&format=tab
P32897	TIM23_YEAST	Saccharomyces cerevisiae (strain ATCC 204508 / S288c) (Baker's yeast)	8354690; 8370462; 9169873; 24374639; 8050570; 10830167; 14562106; 15797382; 18418384	https://www.uniprot.org/uniprot/?query=P32897&columns=id,citation,sequence&format=tab
P33032	MC5R_HUMAN	Homo sapiens (Human)	8396929; 8179577; 7739752; 15489334; 9240466; 11286624	https://www.uniprot.org/uniprot/?query=P33032&columns=id,citation,sequence&format=tab
P33033	MC3R_MOUSE	Mus musculus (Mouse)	8172596; 19036988	https://www.uniprot.org/uniprot/?query=P33033&columns=id,citation,sequence&format=tab
P33247	SQHC_ALIAD	Alicyclobacillus acidocaldarius subsp. acidocaldarius (strain ATCC 27009 / DSM 446 / JCM 5260 / NBRC 15652 / NCIMB 11725 / NRRL B-14509 / 104-1A) (Bacillus acidocaldarius)	1729216; 9532806; 2253626; 9295270; 9931258	https://www.uniprot.org/uniprot/?query=P33247&columns=id,citation,sequence&format=tab
P33261	CP2CJ_HUMAN	Homo sapiens (Human)	2009263; 8095407; 15164054; 8215410; 11950794; 18577768; 19965576; 20972997; 23959307; 24275569; 23118231; 8195181; 7969038; 9103550; 9732415; 10022751; 10411572; 12464799; 15499191; 15469410; 16141610	https://www.uniprot.org/uniprot/?query=P33261&columns=id,citation,sequence&format=tab
P33302	PDR5_YEAST	Saccharomyces cerevisiae (strain ATCC 204508 / S288c) (Baker's yeast)	7882421; 8294477; 8307980; 9046089; 9169874; 24374639; 3316228; 1319843; 7840595; 8175692; 8007969; 7623800; 7565740; 7753868; 8821655; 8549828; 8985171; 8663352; 8810273; 8940170; 9115278; 9393437; 9393438; 9020838; 9559778; 9830032; 9450972; 9818966; 10601275; 10602734; 10639374; 10712705; 10734226; 10841772; 11327879; 11515543; 11758940; 11422371; 11602584; 11321575; 11882665; 11943786; 124693…	https://www.uniprot.org/uniprot/?query=P33302&columns=id,citation,sequence&format=tab
P33527	MRP1_HUMAN	Homo sapiens (Human)	1360704; 8098549; 9344662; 15616553; 10493829; 7961706; 9295302; 9334225; 9281595; 9485377; 10064732; 11114332; 11469806; 11278867; 11278596; 15208328; 15260484; 17081983; 16230346; 17050692; 18691976; 19413330; 19690332; 20068231; 21269460; 21406692; 23186163; 24275569; 16697012; 10835642; 10811882; 11721885; 11139250; 11266082; 18987736	https://www.uniprot.org/uniprot/?query=P33527&columns=id,citation,sequence&format=tab
P33533	OPRD_RAT	Rattus norvegicus (Rat)	8394245; 7519274	https://www.uniprot.org/uniprot/?query=P33533&columns=id,citation,sequence&format=tab
P33534	OPRK_MOUSE	Mus musculus (Mouse)	8393575; 7802669; 7733933; 7499487; 9463367	https://www.uniprot.org/uniprot/?query=P33534&columns=id,citation,sequence&format=tab
P33535	OPRM_RAT	Rattus norvegicus (Rat)	8394245; 8234282; 8393525; 8240812; 8189219; 15525342; 15057822; 7733926; 7532594; 1846076; 7678862; 8051154; 7595566; 9224819; 9877183; 9572309; 10488100; 10820022; 10842167; 10744734; 11580279; 11695897; 11060299; 11278523; 12356297; 11896051; 12519790; 14645661; 14729105; 15857684; 15944153; 17384143; 17548356; 17005904; 16682964; 18558479; 17947509; 19324084; 19959593; 21292762	https://www.uniprot.org/uniprot/?query=P33535&columns=id,citation,sequence&format=tab
P33905	TRAR_RHIRD	Rhizobium radiobacter (Agrobacterium tumefaciens) (Agrobacterium radiobacter)	8188582;	https://www.uniprot.org/uniprot/?query=P33905&columns=id,citation,sequence&format=tab
P33981	TTK_HUMAN	Homo sapiens (Human)	1639825; 14702039; 14574404; 15489334; 7678926; 1956325; 17924679; 18243099; 18691976; 18669648; 19413330; 19273613; 19369195; 19690332; 20068231; 21269460; 22814378; 23186163; 18480048; 19120698	https://www.uniprot.org/uniprot/?query=P33981&columns=id,citation,sequence&format=tab
P34021	ECR_DROME	Drosophila melanogaster (Fruit fly)	1913820; 10731132; 12537572; 12537569; 8324824; 8247157; 8223281; 14603321; 28366641; 30293839	https://www.uniprot.org/uniprot/?query=P34021&columns=id,citation,sequence&format=tab
P34707	SKN1_CAEEL	Caenorhabditis elegans	9851916; 1547503; 7939715; 11463373; 16166371; 20624915; 22216003; 23040073; 23106139; 23721876; 24385935; 25688864; 27528192; 26920757; 9628487	https://www.uniprot.org/uniprot/?query=P34707&columns=id,citation,sequence&format=tab
P34903	GBRA3_HUMAN	Homo sapiens (Human)	8391122; 10602120; 15489334; 26613940	https://www.uniprot.org/uniprot/?query=P34903&columns=id,citation,sequence&format=tab
P34913	HYES_HUMAN	Homo sapiens (Human)	8342951; 8619856; 10862610; 14702039; 16421571; 15489334; 12869654; 12574508; 12574510; 15196990; 19608861; 21269460; 21164107; 21217101; 22387545; 22217705; 22798687; 24275569; 15096040; 16322563; 19746975; 19969453; 20934334	https://www.uniprot.org/uniprot/?query=P34913&columns=id,citation,sequence&format=tab
P34914	HYES_MOUSE	Mus musculus (Mouse)	8349642; 8750907; 15601917; 15489334; 7840649; 17242355; 21183079; 21217101; 23806337; 23576753; 10485878; 10747889	https://www.uniprot.org/uniprot/?query=P34914&columns=id,citation,sequence&format=tab
P34947	GRK5_HUMAN	Homo sapiens (Human)	7685906; 15164054; 15489334; 8381058; 8144599; 9218466; 14976207; 15542828; 18669648; 19661922; 19801552; 20124405; 20038610; 21728385; 17344846; 18425130	https://www.uniprot.org/uniprot/?query=P34947&columns=id,citation,sequence&format=tab
P34949	MPI_HUMAN	Homo sapiens (Human)	8307007; 10980531; 14702039; 15489334; 19413330; 21269460; 24275569; 9585601; 9525984; 11134235; 11350186; 12357336; 12414827	https://www.uniprot.org/uniprot/?query=P34949&columns=id,citation,sequence&format=tab
P34960	MMP12_MOUSE	Mus musculus (Mouse)	1537850; 16141072; 15489334;	https://www.uniprot.org/uniprot/?query=P34960&columns=id,citation,sequence&format=tab
P34968	5HT2C_MOUSE	Mus musculus (Mouse)	1661811; 1381232; 19468303; 7700379; 9771748; 17451451; 17596444; 19038216; 19501602; 21048120; 21037584; 21835345	https://www.uniprot.org/uniprot/?query=P34968&columns=id,citation,sequence&format=tab
P34969	5HT7R_HUMAN	Homo sapiens (Human)	9084407; 8226867; 14702039; 19054851; 15164054; 15489334; 22448645; 9154233	https://www.uniprot.org/uniprot/?query=P34969&columns=id,citation,sequence&format=tab
P34970	AA1R_RABIT	Oryctolagus cuniculus (Rabbit)	8514195	https://www.uniprot.org/uniprot/?query=P34970&columns=id,citation,sequence&format=tab
P34971	ADRB1_MOUSE	Mus musculus (Mouse)	8395893; 15489334; 31473062	https://www.uniprot.org/uniprot/?query=P34971&columns=id,citation,sequence&format=tab
P34972	CNR2_HUMAN	Homo sapiens (Human)	7689702; 19496827; 16710414; 15489334; 7556170; 10400664; 10051546; 10617657; 12153574; 12417328; 12663043; 12711605; 12511587; 14657172; 15266552; 18692962; 23955712; 19397896; 18286196	https://www.uniprot.org/uniprot/?query=P34972&columns=id,citation,sequence&format=tab
P34975	OPRK_RAT	Rattus norvegicus (Rat)	8240267; 8103466; 8240268; 8234341; 8396539; 7896774; 20358363	https://www.uniprot.org/uniprot/?query=P34975&columns=id,citation,sequence&format=tab
P34976	AGTR1_RABIT	Oryctolagus cuniculus (Rabbit)	7916579	https://www.uniprot.org/uniprot/?query=P34976&columns=id,citation,sequence&format=tab
P34978	TA2R_RAT	Rattus norvegicus (Rat)	7635958; 7696353; 8936585	https://www.uniprot.org/uniprot/?query=P34978&columns=id,citation,sequence&format=tab
P34979	PE2R3_BOVIN	Bos taurus (Bovine)	8396726	https://www.uniprot.org/uniprot/?query=P34979&columns=id,citation,sequence&format=tab
P34980	PE2R3_RAT	Rattus norvegicus (Rat)	8393672; 8135830; 8076679; 8919306; 11006128	https://www.uniprot.org/uniprot/?query=P34980&columns=id,citation,sequence&format=tab
P34981	TRFR_HUMAN	Homo sapiens (Human)	8395824; 8396925; 8243797; 7918619; 8703031; 15489334; 9886052; 8770906; 9141550; 19213692; 26735259; 28419241	https://www.uniprot.org/uniprot/?query=P34981&columns=id,citation,sequence&format=tab
P34995	PE2R1_HUMAN	Homo sapiens (Human)	8253813; 15489334	https://www.uniprot.org/uniprot/?query=P34995&columns=id,citation,sequence&format=tab
P34998	CRFR1_HUMAN	Homo sapiens (Human)	7692441; 8243652; 9757017; 7811272; 10598591; 19054851; 14702039; 16625196; 15489334; 11425856; 14657255; 18292205; 20966082; 23576434; 18801728; 20843795; 23863939	https://www.uniprot.org/uniprot/?query=P34998&columns=id,citation,sequence&format=tab
P35030	TRY3_HUMAN	Homo sapiens (Human)	8294000; 2326201; 9099703; 19924134; 15164053; 15489334; 12021776; 6698368; 14507909; 11827488; 18077447; 25301953; 27810896	https://www.uniprot.org/uniprot/?query=P35030&columns=id,citation,sequence&format=tab
P35218	CAH5A_HUMAN	Homo sapiens (Human)	8356065; 7490083; 15489334; 16807956; 16686544; 17127057; 17314045; 19186056; 19206230; 18618712; 24275569; 24530203	https://www.uniprot.org/uniprot/?query=P35218&columns=id,citation,sequence&format=tab
P35222	CTNB1_HUMAN	Homo sapiens (Human)	7806582; 14702039; 16641997; 15489334; 12019147; 7982500; 9020842; 10029085; 10187801; 10966653; 11703283; 11751639; 11279024; 11590244; 11389839; 11389840; 11464291; 12501215; 12051714; 12297051; 12027456; 11834740; 12077367; 12370829; 12420223; 12830000; 10679188; 12640114; 12712206; 14595118; 16424001; 17047063; 17081983; 16858403; 17524503; 17289029; 17009320; 18077326; 18086858; 18220336; 18…	https://www.uniprot.org/uniprot/?query=P35222&columns=id,citation,sequence&format=tab
P35228	NOS2_HUMAN	Homo sapiens (Human)	7692964; 7682706; 7504305; 7522054; 7528017; 7531687; 7544004; 9160867; 15489334; 7532248; 7528267; 7558036; 9721329; 12080081; 12433515; 19688109; 21199876; 25417112; 25180171; 10409685; 10074942; 16959974; 24430113	https://www.uniprot.org/uniprot/?query=P35228&columns=id,citation,sequence&format=tab
P35236	PTN7_HUMAN	Homo sapiens (Human)	1510684; 1530918; 14702039; 16710414; 15489334; 9624114; 10206983; 10559944; 10702794; 14613483; 15466470; 18088087; 19690332; 23186163; 16226275; 16441242; 16765894	https://www.uniprot.org/uniprot/?query=P35236&columns=id,citation,sequence&format=tab
P35270	SPRE_HUMAN	Homo sapiens (Human)	1883349; 8440319; 14702039; 15815621; 15489334; 9792819; 11825621; 21269460; 23186163; 24275569; 11443547; 16650784; 17159114	https://www.uniprot.org/uniprot/?query=P35270&columns=id,citation,sequence&format=tab
P35327	LUXS_ALIF1	Aliivibrio fischeri (strain ATCC 700601 / ES114) (Vibrio fischeri)	15703294	https://www.uniprot.org/uniprot/?query=P35327&columns=id,citation,sequence&format=tab
P35342	AA3R_SHEEP	Ovis aries (Sheep)	8396714	https://www.uniprot.org/uniprot/?query=P35342&columns=id,citation,sequence&format=tab
P35345	MC5R_RAT	Rattus norvegicus (Rat)	8179577	https://www.uniprot.org/uniprot/?query=P35345&columns=id,citation,sequence&format=tab
P35346	SSR5_HUMAN	Homo sapiens (Human)	7908405; 8373420; 8078491; 12072395; 11157797; 15616553; 18653781; 21820437	https://www.uniprot.org/uniprot/?query=P35346&columns=id,citation,sequence&format=tab
P35347	CRFR1_MOUSE	Mus musculus (Mouse)	8243652; 11471062; 9655498; 23576434	https://www.uniprot.org/uniprot/?query=P35347&columns=id,citation,sequence&format=tab
P35348	ADA1A_HUMAN	Homo sapiens (Human)	8396931; 8024574; 8183249; 8564208; 7737411; 7815325; 9490024; 10493934; 14702039; 15489334; 8196478; 18802028; 22120526; 24567387; 8832064; 15179408; 16959974	https://www.uniprot.org/uniprot/?query=P35348&columns=id,citation,sequence&format=tab
P35349	GRM6_RAT	Rattus norvegicus (Rat)	8389366	https://www.uniprot.org/uniprot/?query=P35349&columns=id,citation,sequence&format=tab
P35351	AGTR2_RAT	Rattus norvegicus (Rat)	8227011; 8227010; 7490161; 7713098; 7599191; 11068047	https://www.uniprot.org/uniprot/?query=P35351&columns=id,citation,sequence&format=tab
P35353	CRFR1_RAT	Rattus norvegicus (Rat)	8243338; 8274282; 8662941; 11567096; 23300088	https://www.uniprot.org/uniprot/?query=P35353&columns=id,citation,sequence&format=tab
P35354	PGH2_HUMAN	Homo sapiens (Human)	8473346; 1380156; 8181472; 7945196; 14702039; 16710414; 15489334; 7947975; 7592599; 9048568; 9261177; 9545330; 11034610; 11192938; 11939906; 12391014; 16373578; 17113084; 21206090; 22942274; 22068350; 26282205; 26236990; 27642067; 10966456; 19540099; 24605250; 27710942; 26859324; 27226593; 15308583	https://www.uniprot.org/uniprot/?query=P35354&columns=id,citation,sequence&format=tab
P35355	PGH2_RAT	Rattus norvegicus (Rat)	7916614; 8352945; 8203528; 8274023; 10816563; 1556140; 10966456; 24605250	https://www.uniprot.org/uniprot/?query=P35355&columns=id,citation,sequence&format=tab
P35363	5HT2A_MOUSE	Mus musculus (Mouse)	1333538; 11960784; 14988405; 16873667; 17270739; 18297054; 21645528; 23346101; 23129762	https://www.uniprot.org/uniprot/?query=P35363&columns=id,citation,sequence&format=tab
P35364	5HT5A_RAT	Rattus norvegicus (Rat)	7682702	https://www.uniprot.org/uniprot/?query=P35364&columns=id,citation,sequence&format=tab
P35365	5HT5B_RAT	Rattus norvegicus (Rat)	7682702; 8224165	https://www.uniprot.org/uniprot/?query=P35365&columns=id,citation,sequence&format=tab
P35367	HRH1_HUMAN	Homo sapiens (Human)	8280179; 8003029; 7925364; 15014171; 14702039; 15489334; 15328002; 18691976; 18669648; 23186163; 21697825; 16959974	https://www.uniprot.org/uniprot/?query=P35367&columns=id,citation,sequence&format=tab
P35368	ADA1B_HUMAN	Homo sapiens (Human)	1328250; 8183249; 7815325; 15489334; 18802028; 22120526; 24567387	https://www.uniprot.org/uniprot/?query=P35368&columns=id,citation,sequence&format=tab
P35372	OPRM_HUMAN	Homo sapiens (Human)	7905839; 7957926; 7891175; 12589820; 12734358; 15893644; 19077058; 19103668; 14702039; 14574404; 15489334; 10393893; 7488213; 12519790; 10529478; 10419536; 10836142; 10899953; 12413885; 12068084; 12810704; 14573758; 15778451; 15967873; 16580639; 16542645; 17224450; 19300905; 19788913; 20214800; 20525224; 9399694; 9689128	https://www.uniprot.org/uniprot/?query=P35372&columns=id,citation,sequence&format=tab
P35375	PE2R1_MOUSE	Mus musculus (Mouse)	7690750; 7649181; 8858105	https://www.uniprot.org/uniprot/?query=P35375&columns=id,citation,sequence&format=tab
P35377	OPRX_MOUSE	Mus musculus (Mouse)	7802669; 8794880; 7603458; 9755860; 15489334; 7797625; 9155012; 12217419; 12814369; 23652222	https://www.uniprot.org/uniprot/?query=P35377&columns=id,citation,sequence&format=tab
P35383	P2RY2_MOUSE	Mus musculus (Mouse)	7685114; 8739319; 16141072; 15489334; 7876172	https://www.uniprot.org/uniprot/?query=P35383&columns=id,citation,sequence&format=tab
P35384	CASR_BOVIN	Bos taurus (Bovine)	8255296	https://www.uniprot.org/uniprot/?query=P35384&columns=id,citation,sequence&format=tab
P35396	PPARD_MOUSE	Mus musculus (Mouse)	7836471; 8041794; 15489334; 8240342; 28683290; 28751364	https://www.uniprot.org/uniprot/?query=P35396&columns=id,citation,sequence&format=tab
P35398	RORA_HUMAN	Homo sapiens (Human)	7926749; 7916608; 16572171; 15489334; 9328355; 10478845; 9862959; 11554739; 11252722; 11053433; 14570920; 14742449; 15790933; 15781255; 16462772; 17512500; 18658046; 18354202; 18005000; 19041634; 19381306; 19965867; 21628546; 21499262; 22170608; 23063525; 22789990; 29656859; 16959974; 12467577; 14722075	https://www.uniprot.org/uniprot/?query=P35398&columns=id,citation,sequence&format=tab
P35400	GRM7_RAT	Rattus norvegicus (Rat)	8288585; 8145723; 11122333; 17360426	https://www.uniprot.org/uniprot/?query=P35400&columns=id,citation,sequence&format=tab
P35405	ADA2C_DIDVI	Didelphis virginiana (North American opossum) (Didelphis marsupialis virginiana)	7509437;	https://www.uniprot.org/uniprot/?query=P35405&columns=id,citation,sequence&format=tab
P35406	DRD1_CARAU	Carassius auratus (Goldfish)	8264547	https://www.uniprot.org/uniprot/?query=P35406&columns=id,citation,sequence&format=tab
P35408	PE2R4_HUMAN	Homo sapiens (Human)	8163486; 8250933; 8661119; 8862514; 15489334; 11597569; 14709160; 16424369	https://www.uniprot.org/uniprot/?query=P35408&columns=id,citation,sequence&format=tab
P35414	APJ_HUMAN	Homo sapiens (Human)	8294032; 15489334; 11090199; 25639753; 28137936	https://www.uniprot.org/uniprot/?query=P35414&columns=id,citation,sequence&format=tab
P35428	HES1_MOUSE	Mus musculus (Mouse)	7906273; 15489334; 9874198; 10851137	https://www.uniprot.org/uniprot/?query=P35428&columns=id,citation,sequence&format=tab
P35439	NMDZ1_RAT	Rattus norvegicus (Rat)	1834949; 1386026; 1388270; 7684237; 8399301; 1352681; 1350383; 8428958; 11588171; 11160393; 12391275; 11929923; 15312654; 15936117; 16495444; 16630835; 18177891; 18849881; 22673903; 24090084; 27458189; 26912815; 28384476; 12805203; 16281028; 15996549; 21389213; 24876489; 27135925; 27618671; 28468946;	https://www.uniprot.org/uniprot/?query=P35439&columns=id,citation,sequence&format=tab
P35462	DRD3_HUMAN	Homo sapiens (Human)	2129115; 8415635; 7961889; 16641997; 15489334; 1362221; 9514583; 16386234; 19520868; 26460884; 27659709; 21097933; 9034004; 10391209; 16650084; 16809426	https://www.uniprot.org/uniprot/?query=P35462&columns=id,citation,sequence&format=tab
P35463	EDNRB_PIG	Sus scrofa (Pig)	1312214; 16441305	https://www.uniprot.org/uniprot/?query=P35463&columns=id,citation,sequence&format=tab
P35498	SCN1A_HUMAN	Homo sapiens (Human)	10742094; 15815621; 8062593; 1317301; 21566136; 24497506; 28428547; 11254444; 11254445; 11359211; 11524484; 11756608; 12083760; 12566275; 12919402; 12576172; 12754708; 14672992; 12610651; 12821740; 14504318; 12535936; 14738421; 15525788; 15087100; 16122630; 15715999; 16210358; 16054936; 15944908; 16326807; 15694566; 17129991; 17054684; 17054685; 16525050; 16713920; 16458823; 17347258; 17561957; 1…	https://www.uniprot.org/uniprot/?query=P35498&columns=id,citation,sequence&format=tab
P35499	SCN4A_HUMAN	Homo sapiens (Human)	1315496; 1310396; 12766226; 1339144; 16625196; 1310898; 24497506; 29992740; 30190309; 1659948; 1659668; 1338909; 1316765; 8388676; 8308722; 8242056; 8058156; 7695243; 8580427; 9266738; 9392583; 10369308; 10218481; 10599760; 10727489; 10851391; 10944223; 11558801; 11591859; 15318338; 15596759; 15790667; 16786525; 16890191; 16832098; 18162704; 17212350; 17998485; 18203179; 18046642; 18690054; 18166…	https://www.uniprot.org/uniprot/?query=P35499&columns=id,citation,sequence&format=tab
P35503	UD13_HUMAN	Homo sapiens (Human)	1339448; 11434514; 15815621; 15472229; 18004212; 17179145; 18674515; 18719240; 19159218; 20610558; 23756265; 23288867; 24641623; 19204906	https://www.uniprot.org/uniprot/?query=P35503&columns=id,citation,sequence&format=tab
P35546	RET_MOUSE	Mus musculus (Mouse)	8455936; 16141072; 15489334; 8631863; 11470823; 17322904; 18753381; 20237269; 21134556; 28953886; 29144449; 28846099; 14607833	https://www.uniprot.org/uniprot/?query=P35546&columns=id,citation,sequence&format=tab
P35557	HXK4_HUMAN	Homo sapiens (Human)	1354840; 1871135; 1511800; 1612194; 1502186; 1464666; 14702039; 12690205; 15489334; 7742312; 8878425; 10456334; 19146401; 24187134; 8194664; 15016359; 19362831; 22101819; 23957911; 1360036; 1303265; 8454109; 8495817; 8325892; 8446612; 8168652; 9049484; 10694920; 9662401; 9435328; 10588527; 11106831; 11372010; 11916951; 12941786; 15277402; 16965331; 17082186; 17573900; 18322640; 19884385; 20375417…	https://www.uniprot.org/uniprot/?query=P35557&columns=id,citation,sequence&format=tab
P35558	PCKGC_HUMAN	Homo sapiens (Human)	8490617; 8325643; 14702039; 11780052; 15489334; 8547315; 1656199; 20167786; 21726808; 24275569; 30193097; 32322062; 11851336; 14552798; 17532214; 24863970; 26971250; 28216384	https://www.uniprot.org/uniprot/?query=P35558&columns=id,citation,sequence&format=tab
P35561	KCNJ2_MOUSE	Mus musculus (Mouse)	7680768; 8282096; 9533862; 16571646; 19144319	https://www.uniprot.org/uniprot/?query=P35561&columns=id,citation,sequence&format=tab
P35563	5HT3A_RAT	Rattus norvegicus (Rat)	7509203; 10854267; 12151552; 12867984	https://www.uniprot.org/uniprot/?query=P35563&columns=id,citation,sequence&format=tab
P35573	GDE_HUMAN	Homo sapiens (Human)	1374391; 8954797; 9332391; 10982190; 16710414; 15489334; 17908927; 21269460; 24275569; 10571954	https://www.uniprot.org/uniprot/?query=P35573&columns=id,citation,sequence&format=tab
P35574	GDE_RABIT	Oryctolagus cuniculus (Rabbit)	8215409	https://www.uniprot.org/uniprot/?query=P35574&columns=id,citation,sequence&format=tab
P35575	G6PC_HUMAN	Homo sapiens (Human)	8211187; 14702039; 16625196; 15489334; 9705299; 12093795; 19159218; 8182131; 7573034; 7623438; 7655466; 9001800; 8733042; 9332655; 9700612; 9700613; 9506659; 10094563; 10447271; 10070617; 10748407; 10612834; 10738005; 10874313; 11058903; 11058910; 10960498; 12373566; 15316959; 15151508; 15542400; 16959974	https://www.uniprot.org/uniprot/?query=P35575&columns=id,citation,sequence&format=tab
P35590	TIE1_HUMAN	Homo sapiens (Human)	1312667; 18593464; 16710414; 15489334; 15340161; 15851516; 20227369; 17344846	https://www.uniprot.org/uniprot/?query=P35590&columns=id,citation,sequence&format=tab
P35610	SOAT1_HUMAN	Homo sapiens (Human)	8407899; 14702039; 16710414; 15489334; 9020103; 10438503; 11294643; 16154994; 18480028; 22814378; 23169578; 23186163	https://www.uniprot.org/uniprot/?query=P35610&columns=id,citation,sequence&format=tab
P35626	ARBK2_HUMAN	Homo sapiens (Human)	8427589; 10591208; 20596523; 17344846	https://www.uniprot.org/uniprot/?query=P35626&columns=id,citation,sequence&format=tab
P35639	DDIT3_MOUSE	Mus musculus (Mouse)	1547942; 15489334; 8650547; 12706815; 12876286; 14684614; 15601821; 15775988; 16670335; 19752026; 19855386; 19919955; 21159964; 21285359; 22242125; 22265908; 23624402	https://www.uniprot.org/uniprot/?query=P35639&columns=id,citation,sequence&format=tab
P35750	CAN1_PIG	Sus scrofa (Pig)	11219468; 8672129; 8312396	https://www.uniprot.org/uniprot/?query=P35750&columns=id,citation,sequence&format=tab
P35813	PPM1A_HUMAN	Homo sapiens (Human)	1311954; 9707433; 14702039; 19054851; 12508121; 15489334; 16751101; 18930133; 19690332; 20213681; 21269460; 22781750; 24275569; 25255805; 30267671; 9003755	https://www.uniprot.org/uniprot/?query=P35813&columns=id,citation,sequence&format=tab
P35869	AHR_HUMAN	Homo sapiens (Human)	8393992; 8246913; 7883760; 12690205; 12853948; 15489334; 16696038; 7515333; 7961644; 10395741; 11259615; 12213388; 12215427; 16582008; 12213390; 22814378; 23275542; 30373764; 29726989; 28602820; 7550366; 10739168; 11698344; 11689007	https://www.uniprot.org/uniprot/?query=P35869&columns=id,citation,sequence&format=tab
P35916	VGFR3_HUMAN	Homo sapiens (Human)	1327515; 1319394; 8386825; 8700872; 18593464; 14702039; 15372022; 1310071; 7692369; 15340161; 7898938; 7675451; 9435229; 11532940; 12881528; 15474514; 15102829; 16076871; 16335952; 16452200; 17210781; 19779139; 19610651; 20826270; 20431062; 20224550; 20445537; 21273538; 18680722; 19230644; 21711246; 21196198; 23878260; 9817924; 10856194; 10835628; 11807987; 16965327; 16924388; 17458866; 17344846;…	https://www.uniprot.org/uniprot/?query=P35916&columns=id,citation,sequence&format=tab
P35917	VGFR3_MOUSE	Mus musculus (Mouse)	8393164; 1319394; 9794766; 16944957; 18594512; 20697430; 20445537; 21481239; 21909098	https://www.uniprot.org/uniprot/?query=P35917&columns=id,citation,sequence&format=tab
P35918	VGFR2_MOUSE	Mus musculus (Mouse)	7681362; 1717995; 8423988; 19668192; 7559454; 8356051; 7596435; 10878616; 12023952; 12881528; 12796773; 15026417; 15673613; 17702744; 19635461; 19652084; 21183079; 20705758	https://www.uniprot.org/uniprot/?query=P35918&columns=id,citation,sequence&format=tab
P35961	ENV_HV1Y2	Human immunodeficiency virus type 1 group M subtype B (isolate YU-2) (HIV-1)	1404605; 9632396; 12974773; 12873764; 15719026; 15725757; 16114975; 16437164	https://www.uniprot.org/uniprot/?query=P35961&columns=id,citation,sequence&format=tab
P35968	VGFR2_HUMAN	Homo sapiens (Human)	18593464; 19668192; 15815621; 15489334; 1656371; 7559454; 1417831; 7929439; 9160888; 9837777; 9804796; 10600473; 10037737; 10102632; 10590123; 11387210; 12649282; 12881528; 15026417; 14991896; 15215251; 15962004; 16966330; 17004325; 17303569; 19033661; 19136612; 18936167; 19834490; 20179233; 20224550; 21539813; 20705758; 17002866; 17658244; 18680722; 19230644; 19761875; 20462514; 21779435; 217112…	https://www.uniprot.org/uniprot/?query=P35968&columns=id,citation,sequence&format=tab
P35969	VGFR1_MOUSE	Mus musculus (Mouse)	8393164; 8134130; 9524283; 7596436; 9689083; 11221852; 14982871; 18583712; 20924106; 30936473	https://www.uniprot.org/uniprot/?query=P35969&columns=id,citation,sequence&format=tab
P35991	BTK_MOUSE	Mus musculus (Mouse)	8425221; 8476425; 7989760; 7626884; 8630736; 7538439; 8629002; 9240435; 10811867; 11120822; 10852954; 16738337; 17947660; 17725607; 9751072; 19290921; 21183079; 8332901	https://www.uniprot.org/uniprot/?query=P35991&columns=id,citation,sequence&format=tab
P36423	THAS_MOUSE	Mus musculus (Mouse)	7688225; 9367676; 21183079	https://www.uniprot.org/uniprot/?query=P36423&columns=id,citation,sequence&format=tab
P36507	MP2K2_HUMAN	Homo sapiens (Human)	8388392; 15489334; 17116858; 9563949; 10409742; 11104681; 17081983; 18088087; 18691976; 18669648; 19413330; 19447520; 19369195; 19690332; 20068231; 21269460; 21406692; 22538822; 23186163; 24275569; 29433126; 16439621; 18042262; 20358587	https://www.uniprot.org/uniprot/?query=P36507&columns=id,citation,sequence&format=tab
P36544	ACHA7_HUMAN	Homo sapiens (Human)	8145738; 8906617; 9009220; 14702039; 16572171; 15489334; 8188270; 11829490; 15609996; 11840567; 15504725; 16120769; 27344019	https://www.uniprot.org/uniprot/?query=P36544&columns=id,citation,sequence&format=tab
P36633	AOC1_RAT	Rattus norvegicus (Rat)	8375402; 8023885	https://www.uniprot.org/uniprot/?query=P36633&columns=id,citation,sequence&format=tab
P36639	8ODP_HUMAN	Homo sapiens (Human)	8226881; 7713500; 9211940; 10536140; 12690205; 12853948; 15489334; 7782328; 10373420; 10608900; 11139615; 11756418; 12857738; 16607562; 21269460; 22556419; 15133035; 17142918; 21787772; 24695224; 24695225; 26999531; 28679043; 28035004; 15516784; 16774934	https://www.uniprot.org/uniprot/?query=P36639&columns=id,citation,sequence&format=tab
P36873	PP1G_HUMAN	Homo sapiens (Human)	8394140; 15489334; 8111128; 7556599; 9414128; 11739654; 11564868; 12226088; 12529430; 15659832; 15705855; 16492807; 17283141; 17936702; 17965019; 18669648; 19377461; 21269460; 22814378; 23186163; 24275569; 24336203; 20516061; 20926688; 21712997; 23506001; 23846654; 23396208; 24867636; 25944712; 7500362; 11535607; 15280359	https://www.uniprot.org/uniprot/?query=P36873&columns=id,citation,sequence&format=tab
P36888	FLT3_HUMAN	Homo sapiens (Human)	7507245; 8394751; 15057823; 15489334; 2004790; 8637232; 8946930; 9737679; 10080542; 11090077; 16266983; 15831474; 16627759; 16684964; 18305215; 18490735; 19477218; 19369195; 20111072; 20508617; 21067588; 21262971; 21516120; 12951584; 19549778; 29691342; 14759363; 21389326; 11442493; 11290608; 14504097; 17344846; 18987736	https://www.uniprot.org/uniprot/?query=P36888&columns=id,citation,sequence&format=tab
P36894	BMR1A_HUMAN	Homo sapiens (Human)	8397373; 14702039; 15489334; 22799562; 24098149; 10881198; 11381269; 18937504; 11536076; 12417513; 12136244; 12630959; 16685657; 16525031; 17344846; 25860647	https://www.uniprot.org/uniprot/?query=P36894&columns=id,citation,sequence&format=tab
P36895	BMR1A_MOUSE	Mus musculus (Mouse)	7750489; 7937936; 8065329; 15489334; 23527555; 24098149; 29415997	https://www.uniprot.org/uniprot/?query=P36895&columns=id,citation,sequence&format=tab
P36896	ACV1B_HUMAN	Homo sapiens (Human)	8397373; 8196624; 8058741; 14702039; 16541075; 15489334; 8622651; 9032295; 9892009; 11266516; 12023024; 12364468; 11909953; 12112843; 12639945; 12665502; 16720724; 18039968; 20226172; 20596523; 21377836; 17344846	https://www.uniprot.org/uniprot/?query=P36896&columns=id,citation,sequence&format=tab
P36897	TGFR1_HUMAN	Homo sapiens (Human)	8242743; 9417915; 15164053; 15489334; 9661882; 17845732; 7774578; 8752209; 8980228; 9233797; 9311995; 9346908; 9865696; 9472030; 11163210; 11278251; 12941698; 15496141; 15761148; 16754747; 17099224; 18758450; 9759503; 19369195; 22344298; 25893292; 26583432; 8521960; 10025408; 11583628; 15177479; 15317461; 18243111; 20207738; 12947057; 15385056; 15731757; 15505640; 16596670; 16791849; 16928994; 17…	https://www.uniprot.org/uniprot/?query=P36897&columns=id,citation,sequence&format=tab
P37023	ACVL1_HUMAN	Homo sapiens (Human)	8397373; 8242742; 9245985; 16541075; 15489334; 22799562; 22718755; 8640225; 10694922; 10767348; 11170071; 11484689; 14684682; 15024723; 15712270; 16752392; 16525724; 20414677; 24936649; 26176610	https://www.uniprot.org/uniprot/?query=P37023&columns=id,citation,sequence&format=tab
P37058	DHB3_HUMAN	Homo sapiens (Human)	8075637; 15164053; 15489334; 8550739; 9758445; 9709959; 11158067; 26545797	https://www.uniprot.org/uniprot/?query=P37058&columns=id,citation,sequence&format=tab
P37059	DHB2_HUMAN	Homo sapiens (Human)	8099587; 7546291; 14702039; 15489334; 21269460; 24275569	https://www.uniprot.org/uniprot/?query=P37059&columns=id,citation,sequence&format=tab
P37088	SCNNA_HUMAN	Homo sapiens (Human)	8278374; 8023962; 9654208; 10447117; 17766193; 14702039; 16541075; 15489334; 9612219; 11266509; 1939532; 9575806; 9169421; 11244092; 12167593; 18650438; 18634878; 22207244; 22493497; 24124190; 23665454; 23547933; 26772908; 28130590; 10523338; 11696533; 28710092; 10404817; 10586178; 12107247; 15734793; 15853823; 16207733; 19462466	https://www.uniprot.org/uniprot/?query=P37088&columns=id,citation,sequence&format=tab
P37136	ACES_RAT	Rattus norvegicus (Rat)	8417155; 8417973	https://www.uniprot.org/uniprot/?query=P37136&columns=id,citation,sequence&format=tab
P37172	ACVR1_MOUSE	Mus musculus (Mouse)	8388127; 11471062; 16141072; 15489334; 15531373	https://www.uniprot.org/uniprot/?query=P37172&columns=id,citation,sequence&format=tab
[truncated: 1,647 more rows]
